# Supplementary material for: Imputation of ancient canid genomes reveals inbreeding history over the past 10,000 years
Source: Proc Natl Acad Sci U S A. 2025 Nov 24;122(48):e2416980122. doi: 10.1073/pnas.2416980122 (PMC12684900; doi:10.1073/pnas.2416980122)
Supplement: Supplementary file 2 — Dataset S01 (XLSX) [file pnas.2416980122.sd01.xlsx]

## Sheet: DatasetS1-Ancient_samples
ID	Other_ID	Genus	Species	Material	Element	Weight of bone powder used (mg)	Site_Region	Site	Country	Lat	Long	Age_Mean_BP	Date_Maximum_BP	Date_Minimum_BP	Accession	Age_note	Meta Population	Mean Depth	BoC %	SI_Reference	DOI	Notes
AH575	32659-575	Canis	lupus			-	AufhausenerHoehle	Aufhausener Höhle	Germany	48.5858	9.76498	57233			SAMEA13128059		Pleistocene_Wolves	1.14	64.07	(6)	https://doi.org/10.1038/s41586-022-04824-9
AL2022_Turkey	AL2022	Canis	familiaris	Bone	Skull	-	Marmara	Marmara region	Turkey	41.007	28.934	1565			SAMEA7321848		African_NearEast_India_Dogs	2.84	90.83	(5)	https://doi.org/10.1126/science.aba9572
AL2350_Botai	KZBOT_B4_1	Canis	lupus			-	Botai	Botai	Kazakhstan	53.2183	67.8669	5169	5296	5041	SAMEA13128065		Eastern_Eurasian_Wolves	1.52	75.5	(6)	https://doi.org/10.1038/s41586-022-04824-9
AL2397_Italy	AL2397	Canis	familiaris	Bone	Mandible	-	BelverdeDiCetona	Belverde di Cetona	Italy	42.96	11.9	4000			SAMEA7321849		European_Dogs	1.81	80.61	(5)	https://doi.org/10.1126/science.aba9572
AL2541	RBINS-GOY-2812-5	Canis	lupus			-	Goyet	Goyet	Belgium	50.4445	5.01298	34030	34645	33415	SAMEA13128061		Pleistocene_Wolves	1.07	62.37	(6)	https://doi.org/10.1038/s41586-022-04824-9
AL2571_Iran	TepeGhela	Canis	familiaris	Bone	Cranium	-	TepeGhelaGap	Tepe Ghela Gap	Iran	36.46	47.07	5826			SAMEA7321850		African_NearEast_India_Dogs	1.52	72.87	(5)	https://doi.org/10.1126/science.aba9572
AL2741	KRA-RAZ-Wolf-MAND8aBIS	Canis	lupus			-	Razboinichya	Razboinichya Cave	Russia	51.298	84.4682	81793	46701	46700	SAMEA13128062		Pleistocene_Wolves	1.72	80.12	(6)	https://doi.org/10.1038/s41586-022-04824-9
AL2744	KRA-RAZ-Wolf-12	Canis	lupus			-	Razboinichya	Razboinichya Cave	Russia	51.298	84.4682	28345	28735	27955	SAMEA13128063		Pleistocene_Wolves	3.09	93.2	(6)	https://doi.org/10.1038/s41586-022-04824-9
AL3185_Pietrele	2006 F325	Canis	lupus			-	Pietrele	Pietrele	Romania	43.8806	24.9316	6307	6505	6390	SAMEA13128064		Western_Eurasian_Wolves	4.52	96.1	(6)	https://doi.org/10.1038/s41586-022-04824-9
ALPO01_02	ALPO01	Canis	familiaris	Bone	Petrous	-	AlymasPodunavlje	Alymas-Podunavlje	Croatia	45.53	18.95	4500			SAMEA7321852		European_Dogs	1.62	78.31	(5)	https://doi.org/10.1126/science.aba9572
ASHQ01_P8903	ASHQ01	Canis	familiaris	Bone	Cochlea	-	Ashkelon	Ashkelon	Israel	31.67	34.57	2300			SAMEA7321853		African_NearEast_India_Dogs	2.61	88.54	(5)	https://doi.org/10.1126/science.aba9572
ASHQ06_P8903	ASHQ06	Canis	familiaris	Bone	Cochlea	-	Ashkelon	Ashkelon	Israel	31.67	34.57	2300			SAMEA7321854		African_NearEast_India_Dogs	1.94	82.01	(5)	https://doi.org/10.1126/science.aba9572
ASHQ08_P8903	ASHQ08	Canis	familiaris	Bone	Petrous	-	Ashkelon	Ashkelon	Israel	31.67	34.57	2300			SAMEA7321855		African_NearEast_India_Dogs	2.3	85.98	(5)	https://doi.org/10.1126/science.aba9572
C32_Gelyakh	C32	Canis	familiaris	Bone	Skull	-	Bulgunnyakhtakh	Bulgunnyakhtakh Lake	Russia	70.7	138.21	100			SAMEA7321858		Arctic_Dogs	7.27	98.71	(5)	https://doi.org/10.1126/science.aba9572
C5_Krasnosamarskoe	C5	Canis	familiaris	Tooth		-	Krasnosamarskoe	Krasnosamarskoe	Russia	52.8	51.1	3800			SAMEA7321859		Arctic_Dogs	0.66	46.73	(5)	https://doi.org/10.1126/science.aba9572
C62_Apalle	C62	Canis	familiaris	Tooth		-	Apalle	Apalle	Sweden	59.7	17.6	3100			SAMEA7321860		European_Dogs	0.78	49.87	(5)	https://doi.org/10.1126/science.aba9572
C88_Gokhem	C88	Canis	familiaris	Tooth		-	Fralsegardenm	Frälsegården, Gökhem	Sweden	58.1	13.24	1150			SAMEA7321861		European_Dogs	0.73	50.21	(5)	https://doi.org/10.1126/science.aba9572
C89_Ajvide	C89	Canis	familiaris	Tooth		-	Ajvide	Ajvide, Gotland	Sweden	57.17	18.12	4800			SAMEA7321862		European_Dogs	2.21	86.85	(5)	https://doi.org/10.1126/science.aba9572
C90_Ajvide	C90	Canis	familiaris	Tooth		-	Ajvide	Ajvide, Gotland	Sweden	57.17	18.12	4800			SAMEA7321863		European_Dogs	0.57	42.34	(5)	https://doi.org/10.1126/science.aba9572
CANIS-ALAS-024	UAM:ES:4413	Canis	lupus			-	LillianCreek	Lillian Creek, 48 miles East of Rampart, Alaska	USA	65.5081	-148.572	82674			SAMEA13128105		Pleistocene_Wolves	1.24	69.11	(6)	https://doi.org/10.1038/s41586-022-04824-9
CANIS-HMNH-007	V.58.1734	Canis	lupus			-	Istallosko	Istállóskő	Hungary	48.0735	20.4294	3525			SAMEA13128109		Western_Eurasian_Wolves	1.2	68.55	(6)	https://doi.org/10.1038/s41586-022-04824-9
CGG23	Yana	Canis	lupus	Bone	Mandible	-	Yana	Yana	Russia	70.7233	135.425	33020	33465	32574	SAMN14210385		Pleistocene_Wolves	3.39	91.2	(7)	https://doi.org/10.1126/science.aaz8599
CGG29	Bunge-Tol1885l	Canis	lupus	Bone	Humerus	-	BungeToll	Bunge-Toll-1885, Siberia	Russia	68.9181	134.48	48210			SAMEA7538371		Pleistocene_Wolves	3.13	93.05	(9)	https://doi.org/10.1016/j.cub.2020.10.002
CGG32	Tirekhtyakh	Canis	lupus	Bone	Skull	-	Tirekhtyakh	Tirekhtyakh River, Indigirka River, Siberia	Russia	68.8942	147.213	50000			SAMEA7538369		Pleistocene_Wolves	14.51	99.32	(9)	https://doi.org/10.1016/j.cub.2020.10.002
CGG33	Ulakhan Sular	Canis	lupus	Bone	Skull	-	UlakhanSular	Ulakhan Sular, Adycha River, Siberia	Russia	61.61	129.23	16864			SAMEA7538370		Pleistocene_Wolves	15.95	99.28	(9)	https://doi.org/10.1016/j.cub.2020.10.002
CGG6	Zhokhov	Canis	familiaris	Bone	Mandible	-	Zhokhov	Zhokhov site, Zhokhov Island, New Siberian Islands	Russia	76.14	152.73	9515			SAMN14210384		Arctic_Dogs	4.77	96.95	(7)	https://doi.org/10.1126/science.aaz8599
CLIO-VAL-050	2017АБ-Ог-02 (50)	Canis	lupus			-	Ogorokha	Ogorokha River, basin of Indigirka River, Siberia	Russia	68.2322	146.846	36050			SAMEA13128111		Pleistocene_Wolves	3.44	94.57	(6)	https://doi.org/10.1038/s41586-022-04824-9
CTC	CTC_Germany2	Canis	familiaris	Bone	Petrous	-	CherryTreeCave	Cherry Tree Cave (Kirschbaumhöhle)	Germany	49.8	10.8	4716	4850	4582	SAMN04884534		European_Dogs	9.04	98.6	(3)	https://doi.org/10.1038/ncomms16082
Dog1-PU	Parknabinnia	Canis	familiaris	Bone		-	Parknabinnia	Parknabinnia	Ireland	53	-9.1	2733	2770	2696	SAMEA9534545		European_Dogs	4.21	97.69	(8)	https://doi.org/10.1073/pnas.2100338118
DS-CANIS-ALAS-0016	UAM:ES:30193	Canis	lupus			-	Titaluk	Titaluk River, North Slope, Alaska	USA	69.7245	-155.264	15542	15767	15317	SAMEA13128107		Pleistocene_Wolves	3.28	92.4	(6)	https://doi.org/10.1038/s41586-022-04824-9
DS-CANIS-HMNH-011	V.58.1735	Canis	lupus			-	Leanybarlang	Leánybarlang	Hungary	47.7004	18.8276	6719			SAMEA13128110		Western_Eurasian_Wolves	1.58	76.98	(6)	https://doi.org/10.1038/s41586-022-04824-9
DS-WOL-VAL-011	УЯ-1-15 (11)	Canis	lupus			-	Uyandina	Uyandina River, basin of Indigirka River, Siberia	Russia	68.4343	145.738	22553			SAMEA13128116		Pleistocene_Wolves	1.28	67.92	(6)	https://doi.org/10.1038/s41586-022-04824-9
F3781_Siberia	Chukotka2	Canis	familiaris	Tooth		-	Chukotka	East Siberian Sea coast	Russia	69.62	164.33	100			SAMEA7321865		Arctic_Dogs	0.89	55.61	(5)	https://doi.org/10.1126/science.aba9572
HXH	HXH_Germany1	Canis	familiaris	Bone	Petrous	-	Herxheim	Herxheim	Germany	49.15	8.22	7081	7173	6990	SAMN04884535		European_Dogs	9.15	99.22	(3)	https://doi.org/10.1038/ncomms16082
IN18-005		Canis	lupus			-	BeleyaGora	Beleya Gora, Siberia	Russia	68.6042	147.189	18148	18385	17911	SAMEA13128119		Pleistocene_Wolves	1.85	75.67	(6)	https://doi.org/10.1038/s41586-022-04824-9
JAL385	AMNH FM 97079	Canis	lupus			-	Fairbanks	Fairbanks, Alaska	USA	67.41	-150.107	37616			SAMEA13128079		Pleistocene_Wolves	3.94	96.59	(6)	https://doi.org/10.1038/s41586-022-04824-9
JAL48	AMNH FM 30438	Canis	lupus			-	Fairbanks	Fairbanks, Alaska	USA	64.9539	-147.628	89816			SAMEA13128080		Pleistocene_Wolves	1.1	65.09	(6)	https://doi.org/10.1038/s41586-022-04824-9
JAL69	AMNH FM 67250	Canis	lupus			-	Fairbanks	Fairbanks, Alaska	USA	64.8558	-147.978	37604			SAMEA13128082		Pleistocene_Wolves	1.37	66.64	(6)	https://doi.org/10.1038/s41586-022-04824-9
JK2174	HF 56/1965	Canis	lupus			-	HoehleFels	Höhle Fels	Germany	48.2	9.45	31364	31546	31181	SAMEA13128087		Pleistocene_Wolves	4.55	94.21	(6)	https://doi.org/10.1038/s41586-022-04824-9
JK2175	HF 24/1035	Canis	lupus			-	HoehleFels	Höhle Fels	Germany	48.2	9.45	33163	33486	32840	SAMEA13128088		Pleistocene_Wolves	1.3	69.07	(6)	https://doi.org/10.1038/s41586-022-04824-9
JK2179	HF 55/1250.2	Canis	lupus			-	HoehleFels	Höhle Fels	Germany	48.2	9.45	13229	13308	13150	SAMEA13128089		Pleistocene_Wolves	3.04	90.19	(6)	https://doi.org/10.1038/s41586-022-04824-9
JK2183	HF 59/1390	Canis	lupus			-	HoehleFels	Höhle Fels	Germany	48.2	9.45	32366	32826	31906	SAMEA13128091		Pleistocene_Wolves	7.62	95.87	(6)	https://doi.org/10.1038/s41586-022-04824-9
KT0033	1P	Canis	familiaris	Bone	Petrous	62.4	Vilnius	Vilnius Lower Castle	Lithuania	54.6862	25.2888	566	625	506	SAMEA117988002		European_Dogs	9.77	99.22	This study
KT0037	8P	Canis	familiaris	Bone	Petrous	58.1	Vilnius	Vilnius Lower Castle	Lithuania	54.6862	25.2888	595	649	540	SAMEA117988003		European_Dogs	2.44	76.99	This study
KT0039	11P	Canis	familiaris	Bone	Petrous	58.9	Vilnius	Vilnius Lower Castle	Lithuania	54.6862	25.2888	389	467	310	SAMEA117988004		European_Dogs	21.6	99.39	This study
KT0041	14P	Canis	familiaris	Bone	Petrous	47.7	Vilnius	Vilnius Lower Castle	Lithuania	54.6862	25.2888	153	305		SAMEA117988005	14th-16th c.	European_Dogs	12.36	99.31	This study
KT0043	3P	Canis	familiaris	Bone	Petrous	61.1	Vilnius	Vilnius Lower Castle	Lithuania	54.6862	25.2888	600			SAMEA117988006	late 14th-early 15th c.	European_Dogs	8.02	99.1	This study
KT0049	9P	Canis	familiaris	Bone	Petrous	68.5	Vilnius	Vilnius Lower Castle	Lithuania	54.6862	25.2888	693	725	660	SAMEA117988007		European_Dogs	5.87	98.47	This study
KT0052	12P	Canis	familiaris	Bone	Petrous	49	Vilnius	Vilnius Lower Castle	Lithuania	54.6862	25.2888	736	786	686	SAMEA117988008		European_Dogs	17.69	99.36	This study
KT0056	15P	Canis	familiaris	Bone	Petrous	60.5	Vilnius	Vilnius Lower Castle	Lithuania	54.6862	25.2888	153	305		SAMEA117988009	mid 16th-17th c.	European_Dogs	8.89	99.1	This study
KT0094	30P	Canis	familiaris		Petrous	63.5	Riga	Brivibas iela 42/4	Latvia	56.95	24.11	153	305		SAMEA117988010	16th-17th c.	European_Dogs	4.31	97.06	This study
LOW002	F-3055	Canis	lupus			-	Letniaya	Letniaya River, Siberia	Russia	67.173	155.473	32781	33651	31910	SAMEA13128096		Pleistocene_Wolves	5.83	98.65	(6)	https://doi.org/10.1038/s41586-022-04824-9
LOW003	#2	Canis	lupus			-	Unnegen	Unnegen site, Siberia (aka Bunge-Toll 1885)	Russia	68.9181	134.48	44450	46565	42335	SAMEA13128097		Pleistocene_Wolves	6.23	98.45	(6)	https://doi.org/10.1038/s41586-022-04824-9
LOW006	F-4229	Canis	lupus			-	Tirekhtyakh	Tirekhtiakh River, Siberia	Russia	68.3442	146.017	34383	34967	33798	SAMEA13128098		Pleistocene_Wolves	3.34	92.22	(6)	https://doi.org/10.1038/s41586-022-04824-9
LOW007	F-3778	Canis	lupus			-	Tirekhtyakh	Tirekhtiakh River, Siberia	Russia	68.3442	146.017	29315	29833	28796	SAMEA13128099		Pleistocene_Wolves	2.16	84.57	(6)	https://doi.org/10.1038/s41586-022-04824-9
NGDG	Newgrange	Canis	familiaris	Bone	Petrous	-	Newgrange	Newgrange	Ireland	53.69	-6.48	4800	4900	4700	SAMEA3910253		European_Dogs	33.29	99.43	(2)	https://doi.org/10.1126/science.aaf3161
OL4061_Veretye	OL4061	Canis	familiaris	Tooth		-	Veretye	Veretye, Lake Lacha	Russia	61.26	38.9	10930			SAMEA7321867		Arctic_Dogs	1.98	82.67	(5)	https://doi.org/10.1126/science.aba9572
OL4222_Greece	OL4222	Canis	familiaris	Bone	Mandible	-	Skoteini	Skoteini cave, Tharrounia, Euboea Island	Greece	38.51	23.98	6544			SAMEA7321868		European_Dogs	4.73	96.85	(5)	https://doi.org/10.1126/science.aba9572
OL4223_Baikal	OL4223	Canis	familiaris	Bone	Rib	-	PadKalashkinova	Pad' Kalashkinova	Russia	52.69	103.68	6900			SAMEA7321869		Arctic_Dogs	2.35	84.69	(5)	https://doi.org/10.1126/science.aba9572
PON012	ALVH2	Canis	lupus			-	Alvastra	Alvastra	Sweden	58.2997	14.675	5079	5297	4861	SAMEA13128102		Western_Eurasian_Wolves	2.25	86.21	(6)	https://doi.org/10.1038/s41586-022-04824-9
PortauChoix	MU_NP50A_1	Canis	familiaris			-	PortauChoix	Port au Choix, Newfoundland	Canada	50.7031	-57.3522	4157	4402	3912	SAMEA104190273		preContact_Dogs	19.65	99.27	(4)	https://doi.org/10.1126/science.aao4776	Did not use in downstream analyses
SC19.MCJ010	YG 489.668	Canis	lupus			-	QuartzCreek	Quartz Creek, Yukon	Canada	60.9877	-130.486	29943	30381	29505	SAMEA13128083		Pleistocene_Wolves	3.21	88.59	(6)	https://doi.org/10.1038/s41586-022-04824-9
SC19.MCJ014	YG 461.155	Canis	lupus			-	IndependenceCreek	Independence Creek, Yukon	Canada	63.3616	-139.116	29143	29465	28820	SAMEA13128084		Pleistocene_Wolves	1.12	60.12	(6)	https://doi.org/10.1038/s41586-022-04824-9
SC19.MCJ015	YG 647.150	Canis	lupus			-	ParadiseHill	Paradise Hill, Yukon	Canada	63.9031	-139.372	43821	44164	43477	SAMEA13128085		Pleistocene_Wolves	2.43	84.14	(6)	https://doi.org/10.1038/s41586-022-04824-9
SOTN01_merged	SOTN01	Canis	familiaris	Bone	Petrous	-	Sotin	Sotin	Croatia	45.3	19.1	4900			SAMEA7321870		European_Dogs	11.46	99.32	(5)	https://doi.org/10.1126/science.aba9572
Taimyr-1	Russia-Taimyr_35kBP	Canis	lupus	Bone	Rib	-	Taimyr	Taimyr Peninsula, C Siberia	Russia	73.31	104.32	34900	35659	34142	SAMEA3373332		Pleistocene_Wolves	1.53	75.29	(1)	https://doi.org/10.1016/j.cub.2015.04.019
TGEZ06_P8903	TGEZ06	Canis	familiaris	Bone	Petrous	-	TelGezer	Tel Gezer	Israel	31.86	34.92	3500	4500	2500	SAMEA7321871		African_NearEast_India_Dogs	0.92	58.11	(5)	https://doi.org/10.1126/science.aba9572
TRF.01.51	Sakhalin1	Canis	familiaris	Bone		-	Sakhalin	Sakhalin	Russia	51	143	140			SAMEA9534546		Arctic_Dogs	3.71	91.21	(8)	https://doi.org/10.1073/pnas.2100338118
TRF.02.01	Chukotka1	Canis	familiaris	Tissue	Skin	-	Kamchatka	Tjukotka (Chukotka)	Russia	66.7	172.3	93			SAMEA9534547		Arctic_Dogs	1.32	69	(8)	https://doi.org/10.1073/pnas.2100338118
TRF.02.21	AmurDelta2	Canis	familiaris	Tissue	Skin	-	Amur	Nivkh	Russia	50.9	137.6	93			SAMEA9534548		Arctic_Dogs	1.38	63.13	(8)	https://doi.org/10.1073/pnas.2100338118
TRF.02.25	Nenets1	Canis	familiaris	Tissue	Skin	-	NenetsIamal	Nenets	Russia	63.2	73.9	93			SAMEA9534549		Arctic_Dogs	2.36	75.09	(8)	https://doi.org/10.1073/pnas.2100338118
TRF.02.49	Chuchki1	Canis	familiaris	Tissue	Skin	-	Chukotka	Chuchki	Russia	64.4	-173.4	95			SAMEA9534551		Arctic_Dogs	4.22	93.57	(8)	https://doi.org/10.1073/pnas.2100338118
TRF.02.53	Kamchatka2	Canis	familiaris	Tissue	Skin	-	Kamchatka	Koryaks	Russia	60.31	163.5	60			SAMEA9534552		Arctic_Dogs	21.05	99.01	(8)	https://doi.org/10.1073/pnas.2100338118
TRF.04.04	Ishkinino1	Canis	familiaris	Bone		-	Ishkinino	Ishkinino	Russia	51.5	58.3	3275	3850	2700	SAMEA9534554		Arctic_Dogs	2.6	87.2	(8)	https://doi.org/10.1073/pnas.2100338118
TRF.04.09	Veretye2	Canis	familiaris	Bone		-	Veretye	Veretye	Russia	61.3	38.9	10930	9000	8500	SAMEA9534555		Arctic_Dogs	8.52	99.07	(8)	https://doi.org/10.1073/pnas.2100338118
TRF.04.10	Bolgar1	Canis	familiaris	Tooth		-	Bolgar	Bolgar	Russia	55.6	49.1	1000			SAMEA9534556		Arctic_Dogs	7.92	98.91	(8)	https://doi.org/10.1073/pnas.2100338118
TRF.05.05	Ust'-Polui2	Canis	familiaris	Bone		-	UstPolui	Ust'-Polui	Russia	66.6	66.6	2000			SAMEA9534559		Arctic_Dogs	11.59	99.13	(8)	https://doi.org/10.1073/pnas.2100338118
TRF.05.07	Ust'-Polui3	Canis	familiaris	Bone		-	UstPolui	Ust'-Polui	Russia	66.6	66.6	2000			SAMEA9534561		Arctic_Dogs	4.03	96.34	(8)	https://doi.org/10.1073/pnas.2100338118
TRF.05.10	Ust'-Polui4	Canis	familiaris	Bone		-	UstPolui	Ust'-Polui	Russia	66.6	66.6	2000			SAMEA9534564		Arctic_Dogs	2.31	86.1	(8)	https://doi.org/10.1073/pnas.2100338118
TRF.05.14	Tiutei-Sale1	Canis	familiaris	Bone		-	TiuteiSaleI	Tiutei-Sale 1	Russia	71	67	1111	1141	1081	SAMEA9534568		Arctic_Dogs	3.66	93.48	(8)	https://doi.org/10.1073/pnas.2100338118
TRF.05.16	Iarte6	Canis	familiaris	Tooth		-	IarteVI	Iarte 6	Russia	69	70	800			SAMEA9534569		Arctic_Dogs	1.62	76.5	(8)	https://doi.org/10.1073/pnas.210033811
TRF.05.17	Ust'-Voikar	Canis	familiaris	Bone		-	UstVoikar	Ust'-Voikar	Russia	65	64	857	887	827	SAMEA9534571		Arctic_Dogs	2.36	86.88	(8)	https://doi.org/10.1073/pnas.2100338118
TU840	APC-20	Canis	lupus			-	Auneau	Le Parc du Château, Auneau, Eure-et-Loir	France	48.4622	1.7785	9716	9887	9544	SAMEA13128095		Western_Eurasian_Wolves	1.07	63.87	(6)	https://doi.org/10.1038/s41586-022-04824-9
Tumat2		Canis	lupus	Soft tissue		-	Tumat	Tumat Village, Siberia	Russia	70.718	139.226	14122			SAMEA104106512		Pleistocene_Wolves	5.93	97.4	(9)	https://doi.org/10.1016/j.cub.2020.10.002
UZAA01_P8903	UZAA01	Canis	familiaris	Bone	Petrous	-	Uza	Uza	Israel	31.59	34.76	875			SAMEA7321873		African_NearEast_India_Dogs	6	98.71	(5)	https://doi.org/10.1126/science.aba9572
UZAA02_Israel	UZAA02	Canis	familiaris	Bone	Petrous	-	Uza	Uza	Israel	31.59	34.76	1600			SAMEA7321874		African_NearEast_India_Dogs	5.61	98.59	(5)	https://doi.org/10.1126/science.aba9572
WOL-VAL-033	#Ти-3-17 (33)	Canis	lupus			-	Tirekhtyakh	Tiryakhtakh River, basin of Indigirka River, Siberia	Russia	68.4802	147.102	63922			SAMEA13128106		Pleistocene_Wolves	1.13	64.58	(6)	https://doi.org/10.1038/s41586-022-04824-9
WOL-VAL-08	ОГ-3-18 (8)	Canis	lupus			-	Badyarikha	Badyarikha River, basin of Indigirka River, Siberia	Russia	68.2571	146.495	33515	34160	32870	SAMEA13128108		Pleistocene_Wolves	1.98	83.67	(6)	https://doi.org/10.1038/s41586-022-04824-9
WOL-VAL-18A	#1534 (18)	Canis	lupus			-	Enygen	Enygen River, right tributary of Yana River, Siberia	Russia	68.9167	134.484	100706			SAMEA13128117		Pleistocene_Wolves	1	60.67	(6)	https://doi.org/10.1038/s41586-022-04824-9
Wolf_head_IN18-016	IN18-016	Canis	lupus			-	BeleyaGora	Beleya Gora, Siberia	Russia	68.6042	147.189	32020	32560	31480	SAMEA13128118		Pleistocene_Wolves	14.86	99.18	(6)	https://doi.org/10.1038/s41586-022-04824-9
Yana-1	Russia-Yana_28kBP	Canis	lupus			-	Yana	Yana, Siberia	Russia	71.5	136.6	28110	28240	27980	SAMEA13128104		Pleistocene_Wolves	2.6	88.29	(6)	https://doi.org/10.1038/s41586-022-04824-9
