# Supplementary material for: Imputation of ancient canid genomes reveals inbreeding history over the past 10,000 years
Source: Proc Natl Acad Sci U S A. 2025 Nov 24;122(48):e2416980122. doi: 10.1073/pnas.2416980122 (PMC12684900; doi:10.1073/pnas.2416980122)
Supplement: Supplementary file 3 — Dataset S02 (XLSX) [file pnas.2416980122.sd02.xlsx]

## Sheet: DatasetS2-Modern_samples
Sample_Name	Used_in_PCA_ROH	Used_in_ref_panel	Genus	Species	BreedCategory	BioProject	Accession	Meta Population	Mean Depth
Affenpinscher01	yes	yes	Canis	familiaris	Affenpinscher	PRJNA648123	SAMN15625700	European_Dogs	14.0847
Affenpinscher02	yes	yes	Canis	familiaris	Affenpinscher	PRJNA648123	SAMN15625701	European_Dogs	10.0365
Affenpinscher03	no	yes	Canis	familiaris	Affenpinscher	PRJNA648123	SAMN15625702	European_Dogs	18.3985
AfghanHound01	yes	yes	Canis	familiaris	Afghan_Hound	PRJNA208087	SAMN02194722	African_NearEast_India_Dogs	24.7332
AfghanHound03	no	no	Canis	familiaris	Afghan_Hound	PRJNA232497	SAMN02485564	African_NearEast_India_Dogs	6.66632
AfghanHound04	yes	yes	Canis	familiaris	Afghan_Hound	PRJNA266585	SAMN03168377	African_NearEast_India_Dogs	15.4466
AfricanGoldenWolf01	no	yes	Canis	lupaster	African_Golden_Wolf	PRJNA494815	SAMN10199001	Outgroup	12.0662
AfricanGoldenWolf02	no	no	Canis	lupaster	African_Golden_Wolf	PRJCA000335	SAMC009005	Outgroup	7.75448
AfricanGoldenWolf03	no	yes	Canis	lupaster	African_Golden_Wolf	PRJCA000335	SAMC010560	Outgroup	12.1633
AfricanGoldenWolf04	no	yes	Canis	lupaster	African_Golden_Wolf	PRJCA000335	SAMC010561	Outgroup	11.8535
AfricanGoldenWolf05	no	no	Canis	lupaster	African_Golden_Wolf	PRJCA000335	SAMC010562	Outgroup	5.89726
AfricanGoldenWolf06	no	yes	Canis	lupaster	African_Golden_Wolf	PRJEB31639	SAMEA5532750	Outgroup	21.7443
AfricanWildDog01	no	yes	Canis	pictus	African_Wild_Dog	PRJNA494815	SAMN10180432	Outgroup	12.1224
AfricanWildDog02	no	yes	Canis	pictus	African_Wild_Dog	PRJNA304992	SAMN04312208	Outgroup	8.25341
AfricanWildDog03	no	no	Canis	pictus	African_Wild_Dog	PRJNA304992	SAMN04312209	Outgroup	0.00290873
AiredaleTerrier01	yes	yes	Canis	familiaris	Airedale_Terrier	PRJNA263947	SAMN03580381	European_Dogs	14.6273
AiredaleTerrier02	yes	yes	Canis	familiaris	Airedale_Terrier	PRJNA263947	SAMN03580390	European_Dogs	29.3302
AiredaleTerrier05	no	yes	Canis	familiaris	Airedale_Terrier	PRJNA263947	SAMN04196850	European_Dogs	21.5371
AiredaleTerrier06	no	yes	Canis	familiaris	Airedale_Terrier	PRJEB16012	SAMEA4506896	European_Dogs	23.2457
Akbash01	yes	yes	Canis	familiaris	Akbash_Dog	PRJNA726547	SAMN29011964	African_NearEast_India_Dogs	41.3886
Akita01	yes	yes	Canis	familiaris	Akita	PRJNA648123	SAMN15625707	East_Asian_Dogs	18.6517
AlapahaBlueBloodBulldog01	yes	yes	Canis	familiaris	Alapaha_Blue_Blood_Bulldog	PRJNA263947	SAMN12700554	American_European_Dogs	23.1544
AlapahaBlueBloodBulldog02	yes	yes	Canis	familiaris	Alapaha_Blue_Blood_Bulldog	PRJNA263947	SAMN13655910	American_European_Dogs	34.9104
AlaskanHusky01	yes	yes	Canis	familiaris	Alaskan_Husky	PRJEB9590	SAMEA3449656	Arctic_Dogs	14.9803
AlaskanHusky02	yes	yes	Canis	familiaris	Alaskan_Husky	PRJEB9591	SAMEA3449657	Arctic_Dogs	12.3691
AlaskanMalamute01	yes	yes	Canis	familiaris	Alaskan_Malamute	PRJNA448733	SAMN08872810	Arctic_Dogs	37.3542
AlaskanMalamute01	no	no	Canis	familiaris	Alaskan_Malamute	PRJNA648123	SAMN15625708	Arctic_Dogs	18.1369
AlaskanMalamute02	yes	yes	Canis	familiaris	Alaskan_Malamute	PRJNA266585	SAMN03168378	Arctic_Dogs	14.3906
AlaskanMalamute03	no	yes	Canis	familiaris	Alaskan_Malamute	PRJEB16012	SAMEA104091571	Arctic_Dogs	16.161
AlaskanMalamute04	no	no	Canis	familiaris	Alaskan_Malamute	PRJEB16012	SAMEA4848707	Arctic_Dogs	6.29026
AlaskanWolf	no	no	Canis	lupus	Wolf	PRJNA331222	SAMN05439956	North_American_Wolves	6.12971
AlgonquinWolf13467	no	no	Canis	lupus	Wolf	PRJNA331222	SAMN05791669	North_American_Wolves	4.58617
AlgonquinWolf13470	no	no	Canis	lupus	Wolf	PRJNA331222	SAMN05791668	North_American_Wolves	6.41918
AlpineDachsbrake02	yes	yes	Canis	familiaris	Alpine_Dachsbracke	PRJEB16012	SAMEA4848713	European_Dogs	22.6374
AmericanEskimoDog01	yes	yes	Canis	familiaris	American_Eskimo_Dog	PRJNA685036	SAMN17192040	American_European_Dogs	26.9873
AmericanEskimoDog02	yes	yes	Canis	familiaris	American_Eskimo_Dog	PRJNA685036	SAMN17192041	American_European_Dogs	40.8508
AmericanEskimoDog03	no	yes	Canis	familiaris	American_Eskimo_Dog	PRJNA685036	SAMN17192042	American_European_Dogs	45.789
AmericanEskimoDog04	no	yes	Canis	familiaris	American_Eskimo_Dog	PRJNA648123	SAMN15625694	American_European_Dogs	21.1655
AmericanEskimoDog05	no	yes	Canis	familiaris	American_Eskimo_Dog	PRJNA648123	SAMN15625695	American_European_Dogs	17.4043
AmericanEskimoDog06	no	yes	Canis	familiaris	American_Eskimo_Dog	PRJNA648123	SAMN15625696	American_European_Dogs	17.7982
AmericanEskimoDog07	no	yes	Canis	familiaris	American_Eskimo_Dog	PRJNA648123	SAMN15625697	American_European_Dogs	18.5029
AmericanEskimoDog08	no	yes	Canis	familiaris	American_Eskimo_Dog	PRJNA648123	SAMN15625698	American_European_Dogs	17.0269
AmericanEskimoDog09	no	yes	Canis	familiaris	American_Eskimo_Dog	PRJNA648123	SAMN15625699	American_European_Dogs	17.2723
AmericanFoxhound01	yes	yes	Canis	familiaris	American_Foxhound	PRJNA648123	SAMN15625703	American_European_Dogs	17.7172
AmericanHairlessTerrier01	yes	yes	Canis	familiaris	American_Hairless_Terrier	PRJNA448733	SAMN08872813	American_European_Dogs	40.5742
AmericanHairlessTerrier01	no	no	Canis	familiaris	American_Hairless_Terrier	PRJNA648123	SAMN15625705	American_European_Dogs	16.0627
AmericanHairlessTerrier02	yes	yes	Canis	familiaris	American_Hairless_Terrier	PRJNA648123	SAMN15625704	American_European_Dogs	19.3038
AmericanHairlessTerrier04	no	yes	Canis	familiaris	American_Hairless_Terrier	PRJNA648123	SAMN15625706	American_European_Dogs	16.2408
AmericanStaffordshireTerrier01	yes	yes	Canis	familiaris	American_Staffordshire_Terrier	PRJEB16012	SAMEA4867927	American_European_Dogs	23.3826
AmericanStaffordshireTerrier02	yes	yes	Canis	familiaris	American_Staffordshire_Terrier	PRJNA648123	SAMN15625710	American_European_Dogs	18.5442
AmericanStaffordshireTerrier03	no	yes	Canis	familiaris	American_Staffordshire_Terrier	PRJNA648123	SAMN15625711	American_European_Dogs	19.9639
AmericanStaffordshireTerrier04	no	yes	Canis	familiaris	American_Staffordshire_Terrier	PRJNA263947	SAMN12700520	American_European_Dogs	39.4045
AmericanStaffordshireTerrier05	no	yes	Canis	familiaris	American_Staffordshire_Terrier	PRJNA263947	SAMN12700524	American_European_Dogs	35.943
AmericanStaffordshireTerrier06	no	yes	Canis	familiaris	American_Staffordshire_Terrier	PRJNA648123	SAMN15625709	American_European_Dogs	17.4775
AmericanWaterSpaniel01	yes	yes	Canis	familiaris	American_Water_Spaniel	PRJNA648123	SAMN15625712	American_European_Dogs	18.8914
AmericanWaterSpaniel02	yes	yes	Canis	familiaris	American_Water_Spaniel	PRJNA648123	SAMN15625713	American_European_Dogs	19.364
AmericanWaterSpaniel03	no	yes	Canis	familiaris	American_Water_Spaniel	PRJNA648123	SAMN15625714	American_European_Dogs	17.485
AnatolianShepherdDog01	yes	yes	Canis	familiaris	Anatolian_Shepherd_Dog	PRJNA648123	SAMN15625715	European_Dogs	16.8402
AustralianCattleDog01	yes	yes	Canis	familiaris	Australian_Cattle_Dog	PRJNA263947	SAMN03323677	European_Dogs	24.2496
AustralianCattleDog02	yes	yes	Canis	familiaris	Australian_Cattle_Dog	PRJEB13468	SAMEA3928139	European_Dogs	17.8258
AustralianCattleDog03	no	yes	Canis	familiaris	Australian_Cattle_Dog	PRJEB16012	SAMEA4504820	European_Dogs	18.6483
AustralianCattleDog04	no	yes	Canis	familiaris	Australian_Cattle_Dog	PRJEB16012	SAMEA104091560	European_Dogs	24.0866
AustralianCattleDog06	no	yes	Canis	familiaris	Australian_Cattle_Dog	PRJEB16012	SAMEA5657396	European_Dogs	19.2029
AustralianCattleDog07	no	yes	Canis	familiaris	Australian_Cattle_Dog	PRJNA648123	SAMN15625717	European_Dogs	18.2224
AustralianCattleDog08	no	yes	Canis	familiaris	Australian_Cattle_Dog	PRJNA648123	SAMN15625718	European_Dogs	17.7127
AustralianShepherd01	yes	yes	Canis	familiaris	Australian_Shepherd	PRJNA685036	SAMN17192043	European_Dogs	29.531
AustralianShepherd02	yes	yes	Canis	familiaris	Australian_Shepherd	PRJNA685036	SAMN17192044	European_Dogs	37.4338
AustralianShepherd03	no	yes	Canis	familiaris	Australian_Shepherd	PRJNA685036	SAMN17192045	European_Dogs	26.1596
AustralianShepherd04	no	yes	Canis	familiaris	Australian_Shepherd	PRJNA685036	SAMN17192046	European_Dogs	27.5796
AustralianShepherd05	no	yes	Canis	familiaris	Australian_Shepherd	PRJNA685036	SAMN17192047	European_Dogs	28.5281
AustralianShepherd06	no	yes	Canis	familiaris	Australian_Shepherd	PRJEB16012	SAMEA4867934	European_Dogs	18.3639
AustralianShepherd07	no	yes	Canis	familiaris	Australian_Shepherd	PRJNA648123	SAMN15625719	European_Dogs	19.7613
AustralianTerrier01	yes	yes	Canis	familiaris	Australian_Terrier	PRJEB16012	SAMEA4504840	European_Dogs	26.9496
AustralianTerrier02	yes	yes	Canis	familiaris	Australian_Terrier	PRJNA648123	SAMN15625721	European_Dogs	21.572
AustralianTerrier03	no	yes	Canis	familiaris	Australian_Terrier	PRJNA648123	SAMN15625720	European_Dogs	16.8036
Basenji01	no	no	Canis	familiaris	Basenji	PRJNA274504	SAMN03366708	African_NearEast_India_Dogs	5.35731
Basenji02	yes	yes	Canis	familiaris	Basenji	PRJNA263947	SAMN04196845	African_NearEast_India_Dogs	12.5984
Basenji03	yes	yes	Canis	familiaris	Basenji	PRJNA263947	SAMN03580393	African_NearEast_India_Dogs	22.6556
Basenji04	no	yes	Canis	familiaris	Basenji	PRJNA263947	SAMN06159689	African_NearEast_India_Dogs	35.3333
Basenji05	no	yes	Canis	familiaris	Basenji	PRJNA263947	SAMN13655894	African_NearEast_India_Dogs	34.0772
Basenji06	no	yes	Canis	familiaris	Basenji	PRJNA263947	SAMN13655905	African_NearEast_India_Dogs	28.4115
BassetHound01	yes	yes	Canis	familiaris	Basset_Hound	PRJNA648123	SAMN15625722	European_Dogs	19.0561
BassetHound02	yes	yes	Canis	familiaris	Basset_Hound	PRJNA648123	SAMN15625723	European_Dogs	21.4629
BassetHound03	no	yes	Canis	familiaris	Basset_Hound	PRJNA648123	SAMN15625724	European_Dogs	18.0378
BassetHound04	no	yes	Canis	familiaris	Basset_Hound	PRJNA263947	SAMN12700545	European_Dogs	41.562
BavarianHound01	yes	yes	Canis	familiaris	Bavarian_Hound	PRJEB16012	SAMEA104091562	European_Dogs	33.3132
Beagle01	yes	yes	Canis	familiaris	Beagle	PRJNA288568	SAMN03801644	European_Dogs	40.7457
Beagle02	yes	yes	Canis	familiaris	Beagle	PRJNA176193	SAMN01737209	European_Dogs	36.0893
Beagle03	no	yes	Canis	familiaris	Beagle	PRJEB5500	SAMEA2376414	European_Dogs	13.5992
Beagle04	no	yes	Canis	familiaris	Beagle	PRJNA288568	SAMN03801645	European_Dogs	16.2618
Beagle05	no	yes	Canis	familiaris	Beagle	PRJNA263947	SAMN06159681	European_Dogs	35.1778
BeardedCollie01	yes	yes	Canis	familiaris	Bearded_Collie	PRJEB13468	SAMEA3928140	European_Dogs	17.3094
BeardedCollie02	yes	yes	Canis	familiaris	Bearded_Collie	PRJEB16012	SAMEA4505492	European_Dogs	19.1653
BeardedCollie03	no	yes	Canis	familiaris	Bearded_Collie	PRJEB16012	SAMEA4504824	European_Dogs	15.8388
BeardedCollie04	no	yes	Canis	familiaris	Bearded_Collie	PRJEB16012	SAMEA4505493	European_Dogs	16.1494
BeardedCollie05	no	yes	Canis	familiaris	Bearded_Collie	PRJEB16012	SAMEA4504827	European_Dogs	15.3564
BeardedCollie06	no	yes	Canis	familiaris	Bearded_Collie	PRJEB16012	SAMEA4505496	European_Dogs	10.4172
BeardedCollie07	no	yes	Canis	familiaris	Bearded_Collie	PRJEB16012	SAMEA4504832	European_Dogs	11.7256
Beauceron01	yes	yes	Canis	familiaris	Beauceron	PRJNA648123	SAMN15625725	European_Dogs	17.6204
Beauceron02	yes	yes	Canis	familiaris	Beauceron	PRJNA648123	SAMN15625895	European_Dogs	18.6747
BedlingtonTerrier01	yes	yes	Canis	familiaris	Bedlington_Terrier	PRJNA648123	SAMN15625727	European_Dogs	18.2696
BedlingtonTerrier02	yes	yes	Canis	familiaris	Bedlington_Terrier	PRJNA648123	SAMN15625730	European_Dogs	18.3584
BedlingtonTerrier03	no	yes	Canis	familiaris	Bedlington_Terrier	PRJNA648123	SAMN15625731	European_Dogs	19.9258
BedlingtonTerrier04	no	yes	Canis	familiaris	Bedlington_Terrier	PRJNA648123	SAMN15625728	European_Dogs	10.9963
BedlingtonTerrier05	no	yes	Canis	familiaris	Bedlington_Terrier	PRJNA648123	SAMN15625729	European_Dogs	16.4135
BelgianLaekenois01	yes	yes	Canis	familiaris	Belgian_Laekenois	PRJNA648123	SAMN15625892	European_Dogs	16.4221
BelgianMalinois01	yes	yes	Canis	familiaris	Belgian_Malinois	PRJNA192935	SAMN01974495	European_Dogs	9.22218
BelgianMalinois02	yes	yes	Canis	familiaris	Belgian_Malinois	PRJEB16012	SAMEA4504823	European_Dogs	15.0324
BelgianMalinois03	no	yes	Canis	familiaris	Belgian_Malinois	PRJEB16012	SAMEA4504826	European_Dogs	14.7947
BelgianMalinois04	no	yes	Canis	familiaris	Belgian_Malinois	PRJEB16012	SAMEA104032048	European_Dogs	28.0899
BelgianMalinois05	no	yes	Canis	familiaris	Belgian_Malinois	PRJEB16012	SAMEA104125121	European_Dogs	31.1061
BelgianMalinois06	no	yes	Canis	familiaris	Belgian_Malinois	PRJEB16012	SAMEA4848704	European_Dogs	23.8951
BelgianMalinois07	no	yes	Canis	familiaris	Belgian_Malinois	PRJNA648123	SAMN15625738	European_Dogs	18.1104
BelgianMalinois08	no	yes	Canis	familiaris	Belgian_Malinois	PRJCA000978	SAMC046747	European_Dogs	21.7717
BelgianMalinois09	no	yes	Canis	familiaris	Belgian_Malinois	PRJCA000978	SAMC046751	European_Dogs	21.1164
BelgianMalinois10	no	yes	Canis	familiaris	Belgian_Malinois	PRJCA000978	SAMC046752	European_Dogs	20.1179
BelgianMalinois11	no	yes	Canis	familiaris	Belgian_Malinois	PRJCA000978	SAMC046753	European_Dogs	19.246
BelgianMalinois12	no	yes	Canis	familiaris	Belgian_Malinois	PRJCA000978	SAMC046756	European_Dogs	21.9444
BelgianMalinois13	no	yes	Canis	familiaris	Belgian_Malinois	PRJCA000978	SAMC046758	European_Dogs	21.2107
BelgianMalinois14	no	yes	Canis	familiaris	Belgian_Malinois	PRJCA000978	SAMC046759	European_Dogs	21.8863
BelgianMalinois15	no	yes	Canis	familiaris	Belgian_Malinois	PRJCA000978	SAMC046760	European_Dogs	24.7389
BelgianMalinois16	no	yes	Canis	familiaris	Belgian_Malinois	PRJCA000978	SAMC046763	European_Dogs	23.0806
BelgianMalinois17	no	yes	Canis	familiaris	Belgian_Malinois	PRJCA000978	SAMC046764	European_Dogs	21.6883
BelgianMalinois18	no	yes	Canis	familiaris	Belgian_Malinois	PRJCA000978	SAMC046769	European_Dogs	22.5602
BelgianMalinois19	no	yes	Canis	familiaris	Belgian_Malinois	PRJCA000978	SAMC046771	European_Dogs	20.7357
BelgianMalinois20	no	yes	Canis	familiaris	Belgian_Malinois	PRJCA000978	SAMC046772	European_Dogs	16.2945
BelgianMalinois21	no	yes	Canis	familiaris	Belgian_Malinois	PRJCA000978	SAMC046775	European_Dogs	19.5483
BelgianMalinois22	no	yes	Canis	familiaris	Belgian_Malinois	PRJCA000978	SAMC046777	European_Dogs	19.2093
BelgianMalinois23	no	yes	Canis	familiaris	Belgian_Malinois	PRJCA000978	SAMC046778	European_Dogs	22.1642
BelgianMalinois24	no	yes	Canis	familiaris	Belgian_Malinois	PRJCA000978	SAMC046780	European_Dogs	21.2
BelgianMalinois25	no	yes	Canis	familiaris	Belgian_Malinois	PRJCA000978	SAMC046781	European_Dogs	21.2734
BelgianMalinois26	no	yes	Canis	familiaris	Belgian_Malinois	PRJCA000978	SAMC046782	European_Dogs	18.6369
BelgianMalinois27	no	yes	Canis	familiaris	Belgian_Malinois	PRJCA000978	SAMC046783	European_Dogs	20.5098
BelgianMalinois28	no	yes	Canis	familiaris	Belgian_Malinois	PRJNA648123	SAMN15625737	European_Dogs	19.9467
BelgianSheepdog01	yes	yes	Canis	familiaris	Belgian_Sheepdog	PRJNA448733	SAMN08872842	European_Dogs	35.474
BelgianSheepdog02	yes	yes	Canis	familiaris	Belgian_Sheepdog	PRJNA448733	SAMN08872843	European_Dogs	14.393
BelgianSheepdog03	no	yes	Canis	familiaris	Belgian_Sheepdog	PRJNA448733	SAMN08872844	European_Dogs	18.6832
BelgianSheepdog04	no	yes	Canis	familiaris	Belgian_Sheepdog	PRJNA448733	SAMN08872845	European_Dogs	13.6618
BelgianSheepdog05	no	yes	Canis	familiaris	Belgian_Sheepdog	PRJNA448733	SAMN08872846	European_Dogs	15.2001
BelgianSheepdog06	no	yes	Canis	familiaris	Belgian_Sheepdog	PRJNA448733	SAMN08872847	European_Dogs	21.6019
BelgianSheepdog07	no	yes	Canis	familiaris	Belgian_Sheepdog	PRJNA448733	SAMN08872848	European_Dogs	12.7178
BelgianSheepdog08	no	yes	Canis	familiaris	Belgian_Sheepdog	PRJNA648123	SAMN15625732	European_Dogs	19.7514
BelgianSheepdog09	no	yes	Canis	familiaris	Belgian_Sheepdog	PRJNA648123	SAMN15625733	European_Dogs	18.4642
BelgianSheepdog10	no	yes	Canis	familiaris	Belgian_Sheepdog	PRJNA685036	SAMN17192048	European_Dogs	29.036
BelgianSheepdog11	no	yes	Canis	familiaris	Belgian_Sheepdog	PRJNA685036	SAMN17192049	European_Dogs	25.5257
BelgianSheepdog12	no	yes	Canis	familiaris	Belgian_Sheepdog	PRJNA685036	SAMN17192050	European_Dogs	28.5641
BelgianSheepdog13	no	yes	Canis	familiaris	Belgian_Sheepdog	PRJNA685036	SAMN17192051	European_Dogs	23.5327
BelgianTervuren01	yes	yes	Canis	familiaris	Belgian_Tervuren	PRJNA448733	SAMN08872849	European_Dogs	31.6672
BelgianTervuren02	yes	yes	Canis	familiaris	Belgian_Tervuren	PRJNA448733	SAMN08872850	European_Dogs	13.6177
BelgianTervuren03	no	yes	Canis	familiaris	Belgian_Tervuren	PRJNA448733	SAMN08872851	European_Dogs	11.4265
BelgianTervuren04	no	yes	Canis	familiaris	Belgian_Tervuren_See_Other_Information	PRJNA448733	SAMN08872859	European_Dogs	13.9564
BelgianTervuren05	no	yes	Canis	familiaris	Belgian_Tervuren	PRJNA448733	SAMN08872852	European_Dogs	18.3224
BelgianTervuren06	no	yes	Canis	familiaris	Belgian_Tervuren	PRJNA448733	SAMN08872853	European_Dogs	15.728
BelgianTervuren07	no	yes	Canis	familiaris	Belgian_Tervuren	PRJNA448733	SAMN08872854	European_Dogs	14.6649
BelgianTervuren08	no	yes	Canis	familiaris	Belgian_Tervuren	PRJNA448733	SAMN08872855	European_Dogs	15.0195
BelgianTervuren09	no	yes	Canis	familiaris	Belgian_Tervuren	PRJNA448733	SAMN08872856	European_Dogs	15.102
BelgianTervuren10	no	yes	Canis	familiaris	Belgian_Tervuren	PRJNA448733	SAMN08872857	European_Dogs	15.8253
BelgianTervuren11	no	yes	Canis	familiaris	Belgian_Tervuren	PRJNA448733	SAMN08872858	European_Dogs	39.536
BelgianTervuren19	no	yes	Canis	familiaris	Belgian_Tervuren	PRJNA648123	SAMN15625726	European_Dogs	17.1973
BelgianTervuren20	no	yes	Canis	familiaris	Belgian_Tervuren	PRJNA648123	SAMN15626027	European_Dogs	17.0257
BergerBlancSuisse01	yes	yes	Canis	familiaris	Berger_Blanc_Suisse	PRJEB16012	SAMEA4506887	European_Dogs	15.3756
BergerPicard01	yes	yes	Canis	familiaris	Berger_Picard	PRJNA263947	SAMN03580405	European_Dogs	22.8026
BergerPicard02	yes	yes	Canis	familiaris	Berger_Picard	PRJNA263947	SAMN04196849	European_Dogs	23.2411
BergerPicard03	no	yes	Canis	familiaris	Berger_Picard	PRJNA263947	SAMN04196860	European_Dogs	27.4067
BergerPicard04	no	yes	Canis	familiaris	Berger_Picard	PRJNA263947	SAMN06159678	European_Dogs	45.3314
BergerPicard05	no	yes	Canis	familiaris	Berger_Picard	PRJNA685036	SAMN17192052	European_Dogs	25.0629
BergerPicard06	no	yes	Canis	familiaris	Berger_Picard	PRJNA685036	SAMN17192053	European_Dogs	24.3629
BergerPicard07	no	yes	Canis	familiaris	Berger_Picard	PRJNA263947	SAMN12700526	European_Dogs	32.2171
Bern_AlpineDachsbracke	yes	yes	Canis	familiaris	Alpine_Dachsbracke	PRJEB14840	SAMEA4346711	European_Dogs	31.919
BerneseMountainDog01	yes	yes	Canis	familiaris	Bernese_Mountain_Dog	PRJNA288568	SAMN03801648	European_Dogs	35.5749
BerneseMountainDog02	yes	yes	Canis	familiaris	Bernese_Mountain_Dog	PRJNA448733	SAMN08872866	European_Dogs	38.9911
BerneseMountainDog03	no	yes	Canis	familiaris	Bernese_Mountain_Dog	PRJNA448733	SAMN08872867	European_Dogs	8.90037
BerneseMountainDog04	no	yes	Canis	familiaris	Bernese_Mountain_Dog	PRJNA448733	SAMN08872868	European_Dogs	9.76357
BerneseMountainDog05	no	yes	Canis	familiaris	Bernese_Mountain_Dog	PRJNA448733	SAMN08872869	European_Dogs	8.75776
BerneseMountainDog06	no	no	Canis	familiaris	Bernese_Mountain_Dog	PRJNA448733	SAMN08872870	European_Dogs	7.14075
BerneseMountainDog07	no	yes	Canis	familiaris	Bernese_Mountain_Dog	PRJNA448733	SAMN08872871	European_Dogs	8.11841
BerneseMountainDog08	no	yes	Canis	familiaris	Bernese_Mountain_Dog	PRJNA448733	SAMN08872872	European_Dogs	8.14062
BerneseMountainDog09	no	yes	Canis	familiaris	Bernese_Mountain_Dog	PRJNA448733	SAMN08872873	European_Dogs	9.06239
BerneseMountainDog10	no	yes	Canis	familiaris	Bernese_Mountain_Dog	PRJNA448733	SAMN08872874	European_Dogs	8.16727
BerneseMountainDog11	no	yes	Canis	familiaris	Bernese_Mountain_Dog	PRJNA448733	SAMN08872875	European_Dogs	10.7196
BerneseMountainDog12	no	yes	Canis	familiaris	Bernese_Mountain_Dog	PRJNA448733	SAMN08872876	European_Dogs	10.0734
BerneseMountainDog13	no	yes	Canis	familiaris	Bernese_Mountain_Dog	PRJNA448733	SAMN08872877	European_Dogs	8.07641
BerneseMountainDog14	no	yes	Canis	familiaris	Bernese_Mountain_Dog	PRJNA448733	SAMN08872878	European_Dogs	10.6428
BerneseMountainDog15	no	yes	Canis	familiaris	Bernese_Mountain_Dog	PRJNA448733	SAMN08872879	European_Dogs	8.2673
BerneseMountainDog16	no	yes	Canis	familiaris	Bernese_Mountain_Dog	PRJNA448733	SAMN08872880	European_Dogs	9.50399
BerneseMountainDog17	no	no	Canis	familiaris	Bernese_Mountain_Dog	PRJNA448733	SAMN08872881	European_Dogs	7.45909
BerneseMountainDog18	no	yes	Canis	familiaris	Bernese_Mountain_Dog	PRJNA448733	SAMN08872882	European_Dogs	12.8295
BerneseMountainDog19	no	yes	Canis	familiaris	Bernese_Mountain_Dog	PRJNA726547	SAMN28900530	European_Dogs	43.0135
BerneseMountainDog20	no	yes	Canis	familiaris	Bernese_Mountain_Dog	PRJNA726547	SAMN29011965	European_Dogs	44.8627
BerneseMountainDog21	no	yes	Canis	familiaris	Bernese_Mountain_Dog	PRJNA726547	SAMN29011966	European_Dogs	41.9088
BerneseMountainDog22	no	yes	Canis	familiaris	Bernese_Mountain_Dog	PRJNA726547	SAMN28900531	European_Dogs	43.9183
BerneseMountainDog23	no	yes	Canis	familiaris	Bernese_Mountain_Dog	PRJNA726547	SAMN29011967	European_Dogs	42.4321
BerneseMountainDog24	no	yes	Canis	familiaris	Bernese_Mountain_Dog	PRJNA726547	SAMN29011968	European_Dogs	45.473
BerneseMountainDog25	no	yes	Canis	familiaris	Bernese_Mountain_Dog	PRJNA648123	SAMN15625755	European_Dogs	20.5985
BerneseMountainDog26	no	yes	Canis	familiaris	Bernese_Mountain_Dog	PRJNA648123	SAMN15625756	European_Dogs	16.7369
BichonFrise01	no	no	Canis	familiaris	Bichon_Frise	PRJEB16012	SAMEA5059512	European_Dogs	2.76472
BichonFrise02	yes	yes	Canis	familiaris	Bichon_Frise	PRJNA648123	SAMN15625734	European_Dogs	18.0945
BichonFrise03	yes	yes	Canis	familiaris	Bichon_Frise	PRJNA648123	SAMN15625735	European_Dogs	19.027
BichonFrise04	no	yes	Canis	familiaris	Bichon_Frise	PRJNA648123	SAMN15625736	European_Dogs	17.8921
BiewerTerrier01	yes	yes	Canis	familiaris	Biewer_Terrier	PRJNA685036	SAMN17192054	European_Dogs	25.7906
BiewerTerrier02	yes	yes	Canis	familiaris	Biewer_Terrier	PRJNA648123	SAMN15625766	European_Dogs	15.2465
BiewerTerrier03	no	yes	Canis	familiaris	Biewer_Terrier	PRJNA648123	SAMN15625767	European_Dogs	19.6114
BiewerTerrier04	no	yes	Canis	familiaris	Biewer_Terrier	PRJNA648123	SAMN15625768	European_Dogs	16.5136
BiewerTerrier05	no	yes	Canis	familiaris	Biewer_Terrier	PRJNA648123	SAMN15625769	European_Dogs	15.8005
BiewerTerrier06	no	yes	Canis	familiaris	Biewer_Terrier	PRJNA648123	SAMN15625770	European_Dogs	15.5025
BiewerTerrier07	no	yes	Canis	familiaris	Biewer_Terrier	PRJNA648123	SAMN15625771	European_Dogs	18.2237
BlackBackedJackal01	no	yes	Canis	mesomelas	Black_Backed_Jackal	PRJEB31639	SAMEA5411047	Outgroup	14.9579
BlackRussianTerrier01	yes	yes	Canis	familiaris	Black_Russian_Terrier	PRJNA263947	SAMN03323668	European_Dogs	29.2806
Bloodhound01	yes	yes	Canis	familiaris	Bloodhound	PRJNA288568	SAMN03801649	European_Dogs	32.9015
Boerboel01	yes	yes	Canis	familiaris	Boerboel	PRJNA648123	SAMN15625739	African_NearEast_India_Dogs	18.1396
Boerboel02	yes	yes	Canis	familiaris	Boerboel	PRJNA648123	SAMN15625740	African_NearEast_India_Dogs	19.7218
BorderCollie01	yes	yes	Canis	familiaris	Border_Collie	PRJNA188158	SAMN01908107	European_Dogs	9.69284
BorderCollie02	yes	yes	Canis	familiaris	Border_Collie	PRJNA288568	SAMN03801650	European_Dogs	15.8755
BorderCollie03	no	yes	Canis	familiaris	Border_Collie	PRJNA288568	SAMN03801651	European_Dogs	25.1422
BorderCollie06	no	no	Canis	familiaris	Border_Collie	PRJEB16012	SAMEA4505490	European_Dogs	3.87463
BorderCollie07	no	yes	Canis	familiaris	Border_Collie	PRJEB16012	SAMEA4504821	European_Dogs	18.9829
BorderCollie08	no	yes	Canis	familiaris	Border_Collie	PRJEB12337	SAMEA3724571	European_Dogs	27.2602
BorderCollie09	no	yes	Canis	familiaris	Border_Collie	PRJEB16012	SAMEA104091558	European_Dogs	28.9551
BorderCollie10	no	yes	Canis	familiaris	Border_Collie	PRJEB16012	SAMEA104125112	European_Dogs	24.6502
BorderCollie11	no	yes	Canis	familiaris	Border_Collie	PRJEB16012	SAMEA104125113	European_Dogs	25.1931
BorderCollie12	no	yes	Canis	familiaris	Border_Collie	PRJEB16012	SAMEA104125115	European_Dogs	22.2453
BorderCollie13	no	yes	Canis	familiaris	Border_Collie	PRJNA319610	SAMN04908310	European_Dogs	24.5177
BorderCollie14	no	yes	Canis	familiaris	Border_Collie	PRJNA319610	SAMN04908311	European_Dogs	23.183
BorderCollie15	no	yes	Canis	familiaris	Border_Collie	PRJNA319610	SAMN04908307	European_Dogs	23.574
BorderCollie16	no	yes	Canis	familiaris	Border_Collie	PRJNA319610	SAMN04908308	European_Dogs	22.3645
BorderCollie17	no	yes	Canis	familiaris	Border_Collie	PRJNA319610	SAMN04908309	European_Dogs	24.5201
BorderCollie18	no	yes	Canis	familiaris	Border_Collie	PRJNA685036	SAMN17192055	European_Dogs	33.6507
BorderCollie19	no	yes	Canis	familiaris	Border_Collie	PRJNA685036	SAMN17192056	European_Dogs	24.3949
BorderCollie20	no	yes	Canis	familiaris	Border_Collie	PRJNA685036	SAMN17192057	European_Dogs	46.7038
BorderCollie21	no	yes	Canis	familiaris	Border_Collie	PRJNA685036	SAMN17192058	European_Dogs	28.0159
BorderCollie22	no	yes	Canis	familiaris	Border_Collie	PRJNA685036	SAMN17192059	European_Dogs	26.7432
BorderCollie23	no	yes	Canis	familiaris	Border_Collie	PRJNA685036	SAMN17192060	European_Dogs	36.6671
BorderCollie24	no	yes	Canis	familiaris	Border_Collie	PRJEB16012	SAMEA4867922	European_Dogs	18.4229
BorderCollie25	no	yes	Canis	familiaris	Border_Collie	PRJNA726547	SAMN30953142	European_Dogs	40.4733
BorderCollie26	no	yes	Canis	familiaris	Border_Collie	PRJNA726547	SAMN30953143	European_Dogs	35.4349
BorderCollie27	no	yes	Canis	familiaris	Border_Collie	PRJNA726547	SAMN30953144	European_Dogs	40.4713
BorderCollie28	no	yes	Canis	familiaris	Border_Collie	PRJNA263947	SAMN12700547	European_Dogs	35.8525
BorderCollie29	no	yes	Canis	familiaris	Border_Collie	PRJNA263947	SAMN13655895	European_Dogs	30.4209
BorderTerrier01	yes	yes	Canis	familiaris	Border_Terrier	PRJNA263947	SAMN03580407	European_Dogs	21.5286
BorderTerrier02	yes	yes	Canis	familiaris	Border_Terrier	PRJNA263947	SAMN04196855	European_Dogs	26.647
BorderTerrier03	no	yes	Canis	familiaris	Border_Terrier	PRJNA263947	SAMN04196856	European_Dogs	25.5907
BorderTerrier04	no	yes	Canis	familiaris	Border_Terrier	PRJNA263947	SAMN06159673	European_Dogs	37.9312
Borzoi01	yes	yes	Canis	familiaris	Borzoi	PRJNA448733	SAMN08872905	African_NearEast_India_Dogs	40.4019
BostonTerrier01	yes	yes	Canis	familiaris	Boston_Terrier	PRJNA448733	SAMN08872906	American_European_Dogs	41.9512
BostonTerrier02	yes	yes	Canis	familiaris	Boston_Terrier	PRJNA263947	SAMN13655920	American_European_Dogs	34.4414
BostonTerrier03	no	yes	Canis	familiaris	Boston_Terrier	PRJNA263947	SAMN13655890	American_European_Dogs	29.0348
BouvierDesFlandres01	yes	yes	Canis	familiaris	Bouvier_des_Flandres	PRJNA448733	SAMN08872908	European_Dogs	46.7912
BouvierDesFlandres02	yes	yes	Canis	familiaris	Bouvier_des_Flandres	PRJNA448733	SAMN08872909	European_Dogs	20.506
BouvierDesFlandres03	no	yes	Canis	familiaris	Bouvier_des_Flandres	PRJNA263947	SAMN06159671	European_Dogs	36.6924
BouvierDesFlandres04	no	yes	Canis	familiaris	Bouvier_Des_Flandres	PRJNA685036	SAMN17192061	European_Dogs	35.3593
BouvierDesFlandres05	no	yes	Canis	familiaris	Bouvier_Des_Flandres	PRJNA685036	SAMN17192062	European_Dogs	25.1003
BouvierdesFlandres06	no	yes	Canis	familiaris	Bouvier_des_Flandres	PRJNA648123	SAMN15625741	European_Dogs	20.4916
BouvierdesFlandres07	no	yes	Canis	familiaris	Bouvier_des_Flandres	PRJNA648123	SAMN15625742	European_Dogs	19.8731
Boxer01	no	no	Canis	familiaris	Boxer	PRJNA255370	SAMN02921305	European_Dogs	27.0963
Boxer02	no	no	Canis	familiaris	Boxer	PRJNA648123	SAMN15625743	European_Dogs	22.0658
Boxer03	no	no	Canis	familiaris	Boxer	PRJNA648123	SAMN15625744	European_Dogs	19.8739
BoykinSpaniel01	yes	yes	Canis	familiaris	Boykin_Spaniel	PRJNA648123	SAMN15625746	American_European_Dogs	20.1758
BoykinSpaniel02	yes	yes	Canis	familiaris	Boykin_Spaniel	PRJNA648123	SAMN15625747	American_European_Dogs	20.368
BoykinSpaniel03	no	yes	Canis	familiaris	Boykin_Spaniel	PRJNA648123	SAMN15625749	American_European_Dogs	19.4115
BoykinSpaniel04	no	yes	Canis	familiaris	Boykin_Spaniel	PRJNA648123	SAMN15625745	American_European_Dogs	16.7654
BoykinSpaniel05	no	yes	Canis	familiaris	Boykin_Spaniel	PRJNA648123	SAMN15625748	American_European_Dogs	16.6286
Briard01	yes	yes	Canis	familiaris	Briard	PRJNA648123	SAMN15625750	American_European_Dogs	17.241
Briard02	yes	yes	Canis	familiaris	Briard	PRJNA648123	SAMN15625751	American_European_Dogs	17.8907
Briard03	no	yes	Canis	familiaris	Briard	PRJNA648123	SAMN15625752	American_European_Dogs	18.9175
BrittanySpaniel01	yes	yes	Canis	familiaris	Brittany	PRJNA288568	SAMN03801653	American_European_Dogs	8.45608
BrittanySpaniel02	yes	yes	Canis	familiaris	Brittany	PRJNA648123	SAMN15625754	American_European_Dogs	19.6158
BrittanySpaniel03	no	yes	Canis	familiaris	Brittany	PRJNA648123	SAMN15625753	American_European_Dogs	16.6716
BrusselsGriffon01	yes	yes	Canis	familiaris	Brussels_Griffon	PRJNA648123	SAMN15625758	American_European_Dogs	18.0727
BrusselsGriffon02	yes	yes	Canis	familiaris	Brussels_Griffon	PRJNA648123	SAMN15625759	American_European_Dogs	20.4173
BrusselsGriffon03	no	yes	Canis	familiaris	Brussels_Griffon	PRJNA648123	SAMN15625760	American_European_Dogs	18.5278
BrusselsGriffon04	no	yes	Canis	familiaris	Brussels_Griffon	PRJNA648123	SAMN15625761	American_European_Dogs	19.612
BrusselsGriffon05	no	yes	Canis	familiaris	Brussels_Griffon	PRJNA648123	SAMN15625762	American_European_Dogs	17.8875
BrusselsGriffon06	no	yes	Canis	familiaris	Brussels_Griffon	PRJNA648123	SAMN15625757	American_European_Dogs	17.5673
BullMastiff01	yes	yes	Canis	familiaris	Bullmastiff	PRJEB16012	SAMEA103949042	American_European_Dogs	13.2306
BullMastiff02	yes	yes	Canis	familiaris	Bullmastiff	PRJNA648123	SAMN15625763	American_European_Dogs	19.5205
BullMastiff03	no	yes	Canis	familiaris	Bullmastiff	PRJNA648123	SAMN15625764	American_European_Dogs	19.9106
BullTerrier01	yes	yes	Canis	familiaris	Bull_Terrier	PRJNA448733	SAMN08872913	American_European_Dogs	32.4993
BullTerrier02	yes	yes	Canis	familiaris	Bull_Terrier	PRJNA448733	SAMN08872914	American_European_Dogs	34.8366
BullTerrier03	no	yes	Canis	familiaris	Bull_Terrier	PRJNA448733	SAMN08872915	American_European_Dogs	39.8028
BullTerrier04	no	yes	Canis	familiaris	Bull_Terrier	PRJNA448733	SAMN08872916	American_European_Dogs	39.9517
BullTerrier05	no	yes	Canis	familiaris	Bull_Terrier	PRJNA448733	SAMN08872917	American_European_Dogs	39.4893
BullTerrier06	no	yes	Canis	familiaris	Bull_Terrier	PRJNA448733	SAMN08872918	American_European_Dogs	53.7896
BullTerrier07	no	no	Canis	familiaris	Bull_Terrier	PRJNA448733	SAMN08872919	American_European_Dogs	6.52239
BullTerrier08	no	no	Canis	familiaris	Bull_Terrier	PRJNA448733	SAMN08872920	American_European_Dogs	7.20874
BullTerrier09	no	yes	Canis	familiaris	Bull_Terrier	PRJEB16012	SAMEA104125116	American_European_Dogs	21.2773
BullTerrier10	no	yes	Canis	familiaris	Bull_Terrier	PRJNA726547	SAMN29011969	American_European_Dogs	28.9326
BullTerrier11	no	yes	Canis	familiaris	Bull_Terrier	PRJNA726547	SAMN29011970	American_European_Dogs	26.9277
BullTerrier12	no	yes	Canis	familiaris	Bull_Terrier	PRJNA726547	SAMN29011971	American_European_Dogs	33.0689
BullTerrier13	no	yes	Canis	familiaris	Bull_Terrier	PRJNA726547	SAMN29011972	American_European_Dogs	31.262
BullTerrier14	no	yes	Canis	familiaris	Bull_Terrier	PRJNA726547	SAMN29011973	American_European_Dogs	23.3427
BullTerrier15	no	yes	Canis	familiaris	Bull_Terrier	PRJNA726547	SAMN29011974	American_European_Dogs	26.6326
BullTerrier16	no	yes	Canis	familiaris	Bull_Terrier	PRJNA726547	SAMN29011975	American_European_Dogs	36.1759
BullTerrier17	no	yes	Canis	familiaris	Bull_Terrier	PRJNA726547	SAMN29011976	American_European_Dogs	26.3023
BullTerrier18	no	yes	Canis	familiaris	Bull_Terrier	PRJNA726547	SAMN29011977	American_European_Dogs	28.5744
BullTerrier19	no	yes	Canis	familiaris	Bull_Terrier	PRJNA726547	SAMN29011978	American_European_Dogs	28.756
BullTerrier20	no	yes	Canis	familiaris	Bull_Terrier	PRJNA726547	SAMN29011979	American_European_Dogs	30.003
BullTerrier21	no	yes	Canis	familiaris	Bull_Terrier	PRJNA726547	SAMN29011980	American_European_Dogs	24.7095
BullTerrier22	no	yes	Canis	familiaris	Bull_Terrier	PRJNA726547	SAMN29011981	American_European_Dogs	22.8213
BullTerrier23	no	yes	Canis	familiaris	Bull_Terrier	PRJNA726547	SAMN29011982	American_European_Dogs	29.6318
BullTerrier24	no	yes	Canis	familiaris	Bull_Terrier	PRJNA726547	SAMN29011983	American_European_Dogs	28.5908
BullTerrier25	no	yes	Canis	familiaris	Bull_Terrier	PRJNA726547	SAMN29011984	American_European_Dogs	30.6915
BullTerrier26	no	yes	Canis	familiaris	Bull_Terrier	PRJNA726547	SAMN29011985	American_European_Dogs	28.7419
BullTerrier27	no	yes	Canis	familiaris	Bull_Terrier	PRJNA726547	SAMN29011986	American_European_Dogs	28.579
BullTerrier28	no	yes	Canis	familiaris	Bull_Terrier	PRJNA726547	SAMN29011987	American_European_Dogs	22.2207
BullTerrier29	no	yes	Canis	familiaris	Bull_Terrier	PRJNA726547	SAMN29011988	American_European_Dogs	31.9269
BullTerrier30	no	yes	Canis	familiaris	Bull_Terrier	PRJNA726547	SAMN47340032	American_European_Dogs	29.7978
BullTerrier31	no	yes	Canis	familiaris	Bull_Terrier	PRJNA726547	SAMN29011989	American_European_Dogs	28.5401
BullTerrier32	no	yes	Canis	familiaris	Bull_Terrier	PRJNA726547	SAMN29011990	American_European_Dogs	30.9378
BullTerrier33	no	yes	Canis	familiaris	Bull_Terrier	PRJNA726547	SAMN29011991	American_European_Dogs	31.8944
BullTerrier34	no	yes	Canis	familiaris	Bull_Terrier	PRJNA726547	SAMN29011992	American_European_Dogs	28.038
BullTerrier35	no	yes	Canis	familiaris	Bull_Terrier	PRJNA726547	SAMN29011993	American_European_Dogs	32.3706
BullTerrier36	no	yes	Canis	familiaris	Bull_Terrier	PRJNA726547	SAMN29011994	American_European_Dogs	30.1277
BullTerrier37	no	yes	Canis	familiaris	Bull_Terrier	PRJNA726547	SAMN29011995	American_European_Dogs	24.8415
BullTerrier38	no	yes	Canis	familiaris	Bull_Terrier	PRJNA726547	SAMN29011996	American_European_Dogs	17.8328
BullTerrier39	no	yes	Canis	familiaris	Bull_Terrier	PRJNA726547	SAMN29011997	American_European_Dogs	29.2145
BullTerrier40	no	yes	Canis	familiaris	Bull_Terrier	PRJNA726547	SAMN29011998	American_European_Dogs	27.4751
BullTerrier41	no	yes	Canis	familiaris	Bull_Terrier	PRJNA726547	SAMN29011999	American_European_Dogs	21.9047
BullTerrier42	no	yes	Canis	familiaris	Bull_Terrier	PRJNA726547	SAMN29012000	American_European_Dogs	27.1832
BullTerrier43	no	yes	Canis	familiaris	Bull_Terrier	PRJNA726547	SAMN29012001	American_European_Dogs	27.1333
BullTerrier44	no	yes	Canis	familiaris	Bull_Terrier	PRJNA648123	SAMN15625765	American_European_Dogs	17.3139
Bulldog01	yes	yes	Canis	familiaris	Bulldog	PRJNA288568	SAMN03801654	American_European_Dogs	46.6049
CairnTerrier01	yes	yes	Canis	familiaris	Cairn_Terrier	PRJEB16012	SAMEA104091555	American_European_Dogs	26.0615
CairnTerrier02	yes	yes	Canis	familiaris	Cairn_Terrier	PRJNA517114	SAMN10740994	American_European_Dogs	11.9227
CairnTerrier03	no	yes	Canis	familiaris	Cairn_Terrier	PRJNA517114	SAMN10740995	American_European_Dogs	12.4993
CairnTerrier04	no	yes	Canis	familiaris	Cairn_Terrier	PRJNA517114	SAMN10740992	American_European_Dogs	9.1036
CairnTerrier05	no	yes	Canis	familiaris	Cairn_Terrier	PRJNA517114	SAMN10740993	American_European_Dogs	8.77958
CairnTerrier06	no	yes	Canis	familiaris	Cairn_Terrier	PRJNA517114	SAMN10740944	American_European_Dogs	10.4606
CairnTerrier07	no	yes	Canis	familiaris	Cairn_Terrier	PRJNA517114	SAMN10740945	American_European_Dogs	12.0773
CairnTerrier08	no	yes	Canis	familiaris	Cairn_Terrier	PRJNA517114	SAMN10740942	American_European_Dogs	11.556
CairnTerrier09	no	yes	Canis	familiaris	Cairn_Terrier	PRJNA517114	SAMN10740943	American_European_Dogs	8.45107
CairnTerrier10	no	yes	Canis	familiaris	Cairn_Terrier	PRJNA517114	SAMN10740940	American_European_Dogs	11.5889
CairnTerrier11	no	yes	Canis	familiaris	Cairn_Terrier	PRJNA517114	SAMN10740941	American_European_Dogs	11.7417
CairnTerrier12	no	yes	Canis	familiaris	Cairn_Terrier	PRJNA517114	SAMN10740938	American_European_Dogs	11.423
CairnTerrier13	no	yes	Canis	familiaris	Cairn_Terrier	PRJNA517114	SAMN10740939	American_European_Dogs	8.17545
CairnTerrier14	no	yes	Canis	familiaris	Cairn_Terrier	PRJNA517114	SAMN10740936	American_European_Dogs	10.9041
CairnTerrier15	no	yes	Canis	familiaris	Cairn_Terrier	PRJNA517114	SAMN10740937	American_European_Dogs	11.6016
CairnTerrier16	no	yes	Canis	familiaris	Cairn_Terrier	PRJNA648123	SAMN15625772	American_European_Dogs	17.0701
CaneCorso01	yes	yes	Canis	familiaris	Cane_Corso	PRJNA263947	SAMN04196864	American_European_Dogs	27.3927
CaneCorso02	yes	yes	Canis	familiaris	Cane_Corso	PRJNA648123	SAMN15625797	American_European_Dogs	21.1266
CaneCorso03	no	yes	Canis	familiaris	Cane_Corso	PRJNA263947	SAMN12700527	American_European_Dogs	30.6723
CardiganWelshCorgi01	yes	yes	Canis	familiaris	Cardigan_Welsh_Corgi	PRJNA648123	SAMN15625773	American_European_Dogs	19.3125
CardiganWelshCorgi02	yes	yes	Canis	familiaris	Cardigan_Welsh_Corgi	PRJNA648123	SAMN15626026	American_European_Dogs	17.7369
CardiganWelshCorgi03	no	yes	Canis	familiaris	Cardigan_Welsh_Corgi	PRJNA648123	SAMN15625775	American_European_Dogs	20.3474
CarolinaDog01	yes	yes	Canis	familiaris	Carolina_Dog	PRJNA448733	SAMN08872926	American_Dogs	35.2361
CarolinaDog01	no	no	Canis	familiaris	Carolina_Dog	PRJNA648123	SAMN15625776	American_Dogs	18.5898
CarolinaDog03	yes	yes	Canis	familiaris	Carolina_Dog	PRJNA648123	SAMN15625777	American_Dogs	20.184
CarolinaDog04	no	yes	Canis	familiaris	Carolina_Dog	PRJNA648123	SAMN15625778	American_Dogs	16.9268
CatahoulaLeopardDog01	yes	yes	Canis	familiaris	Catahoula_Leopard_Dog	PRJNA726547	SAMN43958038	American_Dogs	18.7605
CatahoulaLeopardDog01	no	no	Canis	familiaris	Catahoula_Leopard_Dog	PRJNA726547	SAMN43958038	American_Dogs	16.6005
CatahoulaLeopardDog02	yes	yes	Canis	familiaris	Catahoula_Leopard_Dog	PRJNA648123	SAMN15625902	American_Dogs	18.8067
CatahoulaLeopardDog03	no	yes	Canis	familiaris	Catahoula_Leopard_Dog	PRJNA648123	SAMN15625904	American_Dogs	20.1824
CatahoulaLeopardDog04	no	yes	Canis	familiaris	Catahoula_Leopard_Dog	PRJNA648123	SAMN15625905	American_Dogs	16.5908
CatahoulaLeopardDog05	no	yes	Canis	familiaris	Catahoula_Leopard_Dog	PRJNA648123	SAMN15625906	American_Dogs	17.6852
CatahoulaLeopardDog06	no	yes	Canis	familiaris	Catahoula_Leopard_Dog	PRJNA726547	SAMN47340033	American_Dogs	15.973
CatahoulaLeopardDog07	no	yes	Canis	familiaris	Catahoula_Leopard_Dog	PRJNA648123	SAMN15625899	American_Dogs	17.3193
CatahoulaLeopardDog08	no	yes	Canis	familiaris	Catahoula_Leopard_Dog	PRJNA648123	SAMN15625900	American_Dogs	18.1129
CatahoulaLeopardDog09	no	yes	Canis	familiaris	Catahoula_Leopard_Dog	PRJNA648123	SAMN15625901	American_Dogs	17.559
CatahoulaLeopardDog11	no	yes	Canis	familiaris	Catahoula_Leopard_Dog	PRJNA263947	SAMN13655913	American_Dogs	40.6051
CaucasianOvcharka01	no	no	Canis	familiaris	Caucasian_Ovcharka	PRJNA232497	SAMN02485585	African_NearEast_India_Dogs	7.90796
CaucasianOvcharka02	yes	yes	Canis	familiaris	Caucasian_Ovcharka	PRJNA648123	SAMN15625779	African_NearEast_India_Dogs	18.5948
CavalierKingCharlesSpaniel01	yes	yes	Canis	familiaris	Cavalier_King_Charles_Spaniel	PRJEB16012	SAMEA104091570	European_Dogs	27.2591
CavalierKingCharlesSpaniel02	yes	yes	Canis	familiaris	Cavalier_King_Charles_Spaniel	PRJEB16012	SAMEA104091569	European_Dogs	28.7764
CavalierKingCharlesSpaniel03	no	yes	Canis	familiaris	Cavalier_King_Charles_Spaniel	PRJNA648123	SAMN15625792	European_Dogs	17.461
CavalierKingCharlesSpaniel04	no	yes	Canis	familiaris	Cavalier_King_Charles_Spaniel	PRJNA648123	SAMN15625793	European_Dogs	16.9068
CeskyTerrier01	yes	yes	Canis	familiaris	Cesky_Terrier	PRJNA648123	SAMN15625813	European_Dogs	13.7804
CeskyTerrier02	yes	yes	Canis	familiaris	Cesky_Terrier	PRJNA648123	SAMN15625814	European_Dogs	20.0086
CeskyTerrier02	no	no	Canis	familiaris	Cesky_Terrier	PRJNA648123	SAMN15625815	European_Dogs	17.2403
CeskyTerrier03	no	yes	Canis	familiaris	Cesky_Terrier	PRJNA648123	SAMN15625816	European_Dogs	19.23
CeskyTerrier04	no	no	Canis	familiaris	Cesky_Terrier	PRJNA648123	SAMN15625812	European_Dogs	7.96371
ChesapeakeBayRetriever01	yes	yes	Canis	familiaris	Chesapeake_Bay_Retriever	PRJNA263947	SAMN06159679	American_European_Dogs	35.3274
ChesapeakeBayRetriever02	yes	yes	Canis	familiaris	Chesapeake_Bay_Retriever	PRJNA648123	SAMN15625780	American_European_Dogs	18.6558
ChesapeakeBayRetriever03	no	yes	Canis	familiaris	Chesapeake_Bay_Retriever	PRJNA648123	SAMN15625781	American_European_Dogs	17.9139
ChesapeakeBayRetriever04	no	yes	Canis	familiaris	Chesapeake_Bay_Retriever	PRJNA263947	SAMN13655921	American_European_Dogs	32.9808
Chihuahua01	yes	yes	Canis	familiaris	Chihuahua	PRJNA448733	SAMN08872931	American_Dogs	41.6114
Chihuahua03	yes	yes	Canis	familiaris	Chihuahua	PRJNA266585	SAMN03168379	American_Dogs	16.0459
Chihuahua05	no	yes	Canis	familiaris	Chihuahua	PRJEB13139	SAMEA3905753	American_Dogs	29.3619
Chihuahua06	no	yes	Canis	familiaris	Chihuahua	PRJEB16012	SAMEA4848714	American_Dogs	24.8571
ChineseCrested01	yes	yes	Canis	familiaris	Chinese_Crested	PRJNA261736	SAMN03075611	East_Asian_Dogs	28.2421
ChineseCrested05	yes	yes	Canis	familiaris	Chinese_Crested	PRJNA255370	SAMN02921308	East_Asian_Dogs	18.8809
ChineseCrested06	no	yes	Canis	familiaris	Chinese_Crested	PRJNA263947	SAMN13655888	East_Asian_Dogs	17.4882
ChineseIndigenousDog01	yes	yes	Canis	familiaris	Chinese_Indigenous_Dog	PRJNA266585	SAMN03168352	East_Asian_Dogs	15.3526
ChineseIndigenousDog02	yes	yes	Canis	familiaris	Chinese_Indigenous_Dog	PRJNA266585	SAMN03168353	East_Asian_Dogs	17.4299
ChineseIndigenousDog03	no	yes	Canis	familiaris	Chinese_Indigenous_Dog	PRJNA266585	SAMN03168354	East_Asian_Dogs	16.4939
ChineseIndigenousDog04	no	yes	Canis	familiaris	Chinese_Indigenous_Dog	PRJNA266585	SAMN03168355	East_Asian_Dogs	16.1057
ChineseIndigenousDog05	no	yes	Canis	familiaris	Chinese_Indigenous_Dog	PRJNA266585	SAMN03168363	East_Asian_Dogs	16.5696
ChineseIndigenousDog06	no	yes	Canis	familiaris	Chinese_Indigenous_Dog	PRJNA266585	SAMN03168364	East_Asian_Dogs	15.4561
ChineseIndigenousDog07	no	yes	Canis	familiaris	Chinese_Indigenous_Dog	PRJNA266585	SAMN03168356	East_Asian_Dogs	16.9277
ChineseIndigenousDog08	no	yes	Canis	familiaris	Chinese_Indigenous_Dog	PRJNA266585	SAMN03168358	East_Asian_Dogs	15.4443
ChineseIndigenousDog09	no	yes	Canis	familiaris	Chinese_Indigenous_Dog	PRJNA266585	SAMN03168359	East_Asian_Dogs	16.2717
ChineseIndigenousDog10	no	yes	Canis	familiaris	Chinese_Indigenous_Dog	PRJNA266585	SAMN03168360	East_Asian_Dogs	11.8514
ChineseIndigenousDog11	no	yes	Canis	familiaris	Chinese_Indigenous_Dog	PRJNA266585	SAMN03168361	East_Asian_Dogs	15.8326
ChineseIndigenousDog12	no	yes	Canis	familiaris	Chinese_Indigenous_Dog	PRJNA266585	SAMN03168365	East_Asian_Dogs	14.9416
ChineseIndigenousDog13	no	yes	Canis	familiaris	Chinese_Indigenous_Dog	PRJNA266585	SAMN03168366	East_Asian_Dogs	16.1142
ChineseIndigenousDog14	no	no	Canis	familiaris	Chinese_Indigenous_Dog	PRJNA266585	SAMN03168367	East_Asian_Dogs	7.92601
ChineseIndigenousDog15	no	yes	Canis	familiaris	Chinese_Indigenous_Dog	PRJNA266585	SAMN03168357	East_Asian_Dogs	15.4916
ChineseSharpei01	yes	yes	Canis	familiaris	Chinese_Shar_Pei	PRJNA327712	SAMN05356426	East_Asian_Dogs	9.45794
ChineseSharpei02	yes	yes	Canis	familiaris	Chinese_Shar_Pei	PRJNA327712	SAMN05356427	East_Asian_Dogs	9.52334
ChineseSharpei03	no	yes	Canis	familiaris	Chinese_Shar_Pei	PRJNA648123	SAMN15625979	East_Asian_Dogs	18.2131
ChineseSharpei04	no	yes	Canis	familiaris	Chinese_Shar_Pei	PRJNA648123	SAMN15625980	East_Asian_Dogs	18.6448
ChineseSharpei05	no	yes	Canis	familiaris	Chinese_Shar_Pei	PRJNA648123	SAMN15625981	East_Asian_Dogs	20.6367
Chinook01	yes	yes	Canis	familiaris	Chinook	PRJNA263947	SAMN03580382	American_Dogs	15.6572
Chinook02	yes	yes	Canis	familiaris	Chinook	PRJNA648123	SAMN15625801	American_Dogs	17.531
Chinook03	no	yes	Canis	familiaris	Chinook	PRJNA648123	SAMN15625802	American_Dogs	20.051
Chinook04	no	yes	Canis	familiaris	Chinook	PRJNA648123	SAMN15625803	American_Dogs	19.3637
Chinook05	no	yes	Canis	familiaris	Chinook	PRJNA648123	SAMN15625804	American_Dogs	16.987
Chinook06	no	yes	Canis	familiaris	Chinook	PRJNA648123	SAMN15625805	American_Dogs	16.4341
Chinook07	no	yes	Canis	familiaris	Chinook	PRJNA648123	SAMN15625806	American_Dogs	16.3758
Chinook08	no	yes	Canis	familiaris	Chinook	PRJNA648123	SAMN15625807	American_Dogs	11.6481
Chinook09	no	yes	Canis	familiaris	Chinook	PRJNA648123	SAMN15625808	American_Dogs	8.98846
Chinook10	no	yes	Canis	familiaris	Chinook	PRJNA648123	SAMN15625809	American_Dogs	10.3926
ChongqingDog01	no	no	Canis	familiaris	Chongqing_Dog	PRJNA232497	SAMN02485578	East_Asian_Dogs	6.46613
ChowChow01	no	no	Canis	familiaris	Chow_Chow	PRJNA448733	SAMN08872955	East_Asian_Dogs	4.70857
ChowChow02	yes	yes	Canis	familiaris	Chow_Chow	PRJNA448733	SAMN08872956	East_Asian_Dogs	47.0571
ChowChow03	no	no	Canis	familiaris	Chow_Chow	PRJNA232497	SAMN02485574	East_Asian_Dogs	6.28392
ChowChow04	yes	yes	Canis	familiaris	Chow_Chow	PRJEB16012	SAMEA104091566	East_Asian_Dogs	18.2827
ChowChow05	no	yes	Canis	familiaris	Chow_Chow	PRJNA648123	SAMN15625786	East_Asian_Dogs	19.2988
ChowChow06	no	yes	Canis	familiaris	Chow_Chow	PRJNA648123	SAMN15625787	East_Asian_Dogs	19.2892
ChowChow07	no	yes	Canis	familiaris	Chow_Chow	PRJNA648123	SAMN15625788	East_Asian_Dogs	18.0436
CirnecodellEtna01	yes	yes	Canis	familiaris	Cirneco_dellEtna	PRJNA648123	SAMN15625789	European_Dogs	17.8595
CirnecodellEtna02	yes	yes	Canis	familiaris	Cirneco_dellEtna	PRJNA648123	SAMN15625790	European_Dogs	18.3749
CirnecodellEtna03	no	yes	Canis	familiaris	Cirneco_dellEtna	PRJNA648123	SAMN15625791	European_Dogs	17.3851
ClumberSpaniel01	yes	yes	Canis	familiaris	Clumber_Spaniel	PRJNA448733	SAMN08872959	European_Dogs	15.1374
ClumberSpaniel02	yes	yes	Canis	familiaris	Clumber_Spaniel	PRJNA648123	SAMN15625794	European_Dogs	19.0732
ClumberSpaniel03	no	yes	Canis	familiaris	Clumber_Spaniel	PRJNA648123	SAMN15625795	European_Dogs	19.3845
ClumberSpaniel04	no	yes	Canis	familiaris	Clumber_Spaniel	PRJNA648123	SAMN15625796	European_Dogs	18.7683
CockerSpanielAmerican01	yes	yes	Canis	familiaris	Cocker_Spaniel_American	PRJNA288568	SAMN03801660	American_European_Dogs	33.2904
CockerSpanielAmerican02	yes	yes	Canis	familiaris	Cocker_Spaniel_American	PRJNA288568	SAMN03801661	American_European_Dogs	15.9335
CockerSpanielAmerican03	no	yes	Canis	familiaris	Cocker_Spaniel_American	PRJNA389682	SAMN07205121	American_European_Dogs	33.6828
CockerSpanielAmerican04	no	yes	Canis	familiaris	Cocker_Spaniel_American	PRJNA389682	SAMN07205122	American_European_Dogs	38.7057
CockerSpanielAmerican05	no	yes	Canis	familiaris	Cocker_Spaniel_American	PRJNA389682	SAMN07205123	American_European_Dogs	31.7757
CockerSpanielAmerican06	no	yes	Canis	familiaris	Cocker_Spaniel_American	PRJNA389682	SAMN07205124	American_European_Dogs	39.2103
CockerSpanielAmerican07	no	yes	Canis	familiaris	Cocker_Spaniel_American	PRJNA648123	SAMN15625691	American_European_Dogs	18.7331
CockerSpanielAmerican08	no	yes	Canis	familiaris	Cocker_Spaniel_American	PRJNA648123	SAMN15625692	American_European_Dogs	17.9792
CockerSpanielAmerican09	no	yes	Canis	familiaris	Cocker_Spaniel_American	PRJNA648123	SAMN15625693	American_European_Dogs	25.9632
CockerSpanielEnglish01	yes	yes	Canis	familiaris	English_Cocker_Spaniel	PRJEB2162	SAMEA1521941	European_Dogs	21.7901
CockerSpanielEnglish02	no	no	Canis	familiaris	English_Cocker_Spaniel	PRJNA263947	SAMN03323672	European_Dogs	7.35235
CockerSpanielEnglish03	yes	yes	Canis	familiaris	English_Cocker_Spaniel	PRJNA263947	SAMN03323673	European_Dogs	12.6254
CockerSpanielEnglish04	no	yes	Canis	familiaris	English_Cocker_Spaniel	PRJNA255370	SAMN02921306	European_Dogs	9.65141
CockerSpanielEnglish05	no	yes	Canis	familiaris	English_Cocker_Spaniel	PRJNA389682	SAMN07205125	European_Dogs	32.3467
CockerSpanielEnglish06	no	yes	Canis	familiaris	English_Cocker_Spaniel	PRJEB16012	SAMEA4506900	European_Dogs	25.6424
CockerSpanielEnglish07	no	yes	Canis	familiaris	English_Cocker_Spaniel	PRJNA648123	SAMN15625827	European_Dogs	17.8689
CockerSpanielEnglish08	no	yes	Canis	familiaris	English_Cocker_Spaniel	PRJNA648123	SAMN15625828	European_Dogs	19.8832
CockerSpanielEnglish09	no	yes	Canis	familiaris	English_Cocker_Spaniel	PRJNA648123	SAMN15625829	European_Dogs	18.2713
Collie01	yes	yes	Canis	familiaris	Collie	PRJNA648123	SAMN15625798	European_Dogs	19.5466
Collie02	yes	yes	Canis	familiaris	Collie	PRJNA648123	SAMN15625799	European_Dogs	18.9497
Collie03	no	yes	Canis	familiaris	Collie	PRJNA648123	SAMN15625800	European_Dogs	19.2208
Coonhound01	yes	yes	Canis	familiaris	Black_and_Tan_Coonhound	PRJNA263947	SAMN04196853	American_European_Dogs	23.4518
CotonDeTulear01	yes	yes	Canis	familiaris	Coton_De_Tulear	PRJNA648123	SAMN15625810	African_NearEast_India_Dogs	18.6363
CotonDeTulear02	yes	yes	Canis	familiaris	Coton_De_Tulear	PRJNA263947	SAMN12700553	African_NearEast_India_Dogs	24.0029
CotonDeTulear03	no	yes	Canis	familiaris	Coton_De_Tulear	PRJNA648123	SAMN15625811	African_NearEast_India_Dogs	16.8421
Coyote01	no	yes	Canis	latrans	Coyote	PRJNA255370	SAMN02921301	Coyotes	23.2989
Coyote02	no	no	Canis	latrans	Coyote	PRJNA255370	SAMN02921302	Coyotes	5.29712
Coyote03	no	no	Canis	latrans	Coyote	PRJNA255370	SAMN02921303	Coyotes	6.19946
Coyote04	no	yes	Canis	latrans	Coyote	PRJNA494815	SAMN10180422	Coyotes	13.2113
Coyote05	no	yes	Canis	latrans	Coyote	PRJNA734649	SAMN35010548	Coyotes	12.6372
Coyote06	no	yes	Canis	latrans	Coyote	PRJNA494815	SAMN10180421	Coyotes	10.8959
Coyote07	no	no	Canis	latrans	Coyote	PRJNA331222	SAMN05439957	Coyotes	5.22247
Coyote08	no	yes	Canis	latrans	Coyote	PRJNA331222	SAMN05736724	Coyotes	24.0709
CretanTracer01	yes	yes	Canis	familiaris	Cretan_Tracer	PRJNA648123	SAMN17023491	European_Dogs	17.5291
CretanTracer02	yes	yes	Canis	familiaris	Cretan_Tracer	PRJNA648123	SAMN17023492	European_Dogs	17.7237
CretanTracer03	no	yes	Canis	familiaris	Cretan_Tracer	PRJNA648123	SAMN17023493	European_Dogs	18.8316
CretanTracer04	no	yes	Canis	familiaris	Cretan_Tracer	PRJNA648123	SAMN17023494	European_Dogs	17.3485
CretanTracer05	no	yes	Canis	familiaris	Cretan_Tracer	PRJNA648123	SAMN17023495	European_Dogs	17.7393
CurlyCoatedRetriever01	yes	yes	Canis	familiaris	Curly_Coated_Retriever	PRJEB16012	SAMEA104091556	European_Dogs	20.7039
CurlyCoatedRetriever02	yes	yes	Canis	familiaris	Curly_Coated_Retriever	PRJEB16012	SAMEA4848709	European_Dogs	39.0267
CurlyCoatedRetriever03	no	yes	Canis	familiaris	Curly_Coated_Retriever	PRJEB16012	SAMEA4848710	European_Dogs	32.8424
CurlyCoatedRetriever04	no	yes	Canis	familiaris	Curly_Coated_Retriever	PRJEB16012	SAMEA4867930	European_Dogs	29.6979
CurlyCoatedRetriever05	no	yes	Canis	familiaris	Curly_Coated_Retriever	PRJEB16012	SAMEA4867931	European_Dogs	27.8423
Dachshund01	yes	yes	Canis	familiaris	Dachshund	PRJEB7736	SAMEA3121338	European_Dogs	14.856
Dachshund02	yes	yes	Canis	familiaris	Dachshund	PRJNA263947	SAMN06159670	European_Dogs	38.4369
Dachshund03	no	yes	Canis	familiaris	Dachshund	PRJNA263947	SAMN06159676	European_Dogs	33.5473
Dachshund04	no	yes	Canis	familiaris	Dachshund	PRJEB16012	SAMEA104091567	European_Dogs	23.9569
Dachshund05	no	yes	Canis	familiaris	Dachshund	PRJEB16012	SAMEA104125117	European_Dogs	17.9852
Dachshund06	no	yes	Canis	familiaris	Dachshund	PRJNA685036	SAMN17192063	European_Dogs	45.3927
Dachshund07	no	yes	Canis	familiaris	Dachshund	PRJNA685036	SAMN17192064	European_Dogs	25.1965
Dachshund08	no	yes	Canis	familiaris	Dachshund	PRJNA685036	SAMN17192065	European_Dogs	26.5967
Dachshund09	no	yes	Canis	familiaris	Dachshund	PRJNA685036	SAMN17192066	European_Dogs	41.0894
Dachshund10	no	yes	Canis	familiaris	Dachshund	PRJNA648123	SAMN15625817	European_Dogs	18.5142
Dachshund11	no	yes	Canis	familiaris	Dachshund	PRJNA648123	SAMN15625818	European_Dogs	21.0248
Dachshund12	no	yes	Canis	familiaris	Dachshund	PRJNA263947	SAMN12700535	European_Dogs	40.3873
Dachshund13	no	yes	Canis	familiaris	Dachshund	PRJNA263947	SAMN13655897	European_Dogs	33.1194
Dachshund14	no	yes	Canis	familiaris	Dachshund	PRJNA263947	SAMN13655902	European_Dogs	33.5678
Dachshund15	no	yes	Canis	familiaris	Dachshund	PRJNA263947	SAMN13655901	European_Dogs	25.8329
Dachshund16	no	yes	Canis	familiaris	Dachshund	PRJNA263947	SAMN13655898	European_Dogs	32.1264
Dalmatian01	yes	yes	Canis	familiaris	Dalmatian	PRJNA448733	SAMN08872976	European_Dogs	30.9197
Dalmatian02	yes	yes	Canis	familiaris	Dalmatian	PRJNA360671	SAMN06214558	European_Dogs	14.358
Dalmatian03	no	yes	Canis	familiaris	Dalmatian	PRJNA648123	SAMN15625819	European_Dogs	22.53
Dalmatian04	no	yes	Canis	familiaris	Dalmatian	PRJNA648123	SAMN15625820	European_Dogs	18.0985
DandieDinmontTerrier01	yes	yes	Canis	familiaris	Dandie_Dinmont_Terrier	PRJNA648123	SAMN15625821	European_Dogs	21.0609
DandieDinmontTerrier02	yes	yes	Canis	familiaris	Dandie_Dinmont_Terrier	PRJNA648123	SAMN15625822	European_Dogs	18.6756
DandieDinmontTerrier03	no	yes	Canis	familiaris	Dandie_Dinmont_Terrier	PRJNA648123	SAMN15625823	European_Dogs	20.4672
Dhole02	no	yes	Canis	alpinus	Dhole	PRJNA494815	SAMN10180424	Outgroup	13.4992
Dingo01	no	no	Canis	familiaris	Dingo	PRJNA274504	SAMN03366709	East_Asian_Dogs	5.72102
Dingo02	no	yes	Canis	familiaris	Dingo	PRJNA1157190	SAMN43506323	East_Asian_Dogs	34.9883
Dingo03	no	yes	Canis	familiaris	Dingo	PRJNA1157190	SAMN43506324	East_Asian_Dogs	22.126
Dingo04	no	yes	Canis	familiaris	Dingo	PRJNA1157190	SAMN43506325	East_Asian_Dogs	21.7751
Dingo05	no	yes	Canis	familiaris	Dingo	PRJNA1157190	SAMN43506326	East_Asian_Dogs	28.9033
Dingo06	no	yes	Canis	familiaris	Dingo	PRJNA1157190	SAMN43506327	East_Asian_Dogs	38.3093
Dingo07	no	yes	Canis	familiaris	Dingo	PRJNA1157190	SAMN43506328	East_Asian_Dogs	25.2246
Dingo08	no	yes	Canis	familiaris	Dingo	PRJNA1157190	SAMN43506329	East_Asian_Dogs	24.4965
Dingo09	no	yes	Canis	familiaris	Dingo	PRJNA1157190	SAMN43506330	East_Asian_Dogs	9.52325
Dingo10	no	yes	Canis	familiaris	Dingo	PRJNA1157190	SAMN43506331	East_Asian_Dogs	30.7466
Dingo11	no	no	Canis	familiaris	Dingo	PRJNA1157190	SAMN43506332	East_Asian_Dogs	5.40971
Dingo12	no	yes	Canis	familiaris	Dingo	PRJNA1157190	SAMN43506333	East_Asian_Dogs	36.9822
Dingo13	no	yes	Canis	familiaris	Dingo	PRJNA1157190	SAMN43506334	East_Asian_Dogs	24.2637
Dingo14	no	yes	Canis	familiaris	Dingo	PRJNA1157190	SAMN43506335	East_Asian_Dogs	20.8616
Dingo15	no	yes	Canis	familiaris	Dingo	PRJNA1157190	SAMN43506336	East_Asian_Dogs	15.3836
Dingo16	no	yes	Canis	familiaris	Dingo	PRJNA1157190	SAMN43506337	East_Asian_Dogs	23.3557
Dingo17	no	yes	Canis	familiaris	Dingo	PRJNA1157190	SAMN43506338	East_Asian_Dogs	30.7385
Dingo18	no	yes	Canis	familiaris	Dingo	PRJNA1157190	SAMN43506339	East_Asian_Dogs	23.4573
Dingo19	no	yes	Canis	familiaris	Dingo	PRJNA1157190	SAMN43506340	East_Asian_Dogs	26.2742
Dingo20	no	yes	Canis	familiaris	Dingo	PRJNA1157190	SAMN43506341	East_Asian_Dogs	12.5143
Dingo21	no	yes	Canis	familiaris	Dingo	PRJNA1157190	SAMN43506342	East_Asian_Dogs	26.315
Dingo22	no	yes	Canis	familiaris	Dingo	PRJNA1157190	SAMN43506343	East_Asian_Dogs	29.3367
Dingo23	no	yes	Canis	familiaris	Dingo	PRJNA593363	SAMN13476886	East_Asian_Dogs	17.4349
Dingo24	no	yes	Canis	familiaris	Dingo	PRJNA593363	SAMN13476881	East_Asian_Dogs	12.5901
Dingo25	no	yes	Canis	familiaris	Dingo	PRJNA593363	SAMN13476879	East_Asian_Dogs	14.3137
Dingo26	no	no	Canis	familiaris	Dingo	PRJNA593363	SAMN13476877	East_Asian_Dogs	7.74432
Dingo27	no	yes	Canis	familiaris	Dingo	PRJNA593363	SAMN13476866	East_Asian_Dogs	16.1138
Dingo28	no	yes	Canis	familiaris	Dingo	PRJNA593363	SAMN13476865	East_Asian_Dogs	9.70027
Dingo29	no	yes	Canis	familiaris	Dingo	PRJNA593363	SAMN13476608	East_Asian_Dogs	16.6632
Dingo30	no	yes	Canis	familiaris	Dingo	PRJNA593363	SAMN13476607	East_Asian_Dogs	16.5259
Dingo31	no	yes	Canis	familiaris	Dingo	PRJNA593363	SAMN13476532	East_Asian_Dogs	11.5334
Dingo32	no	yes	Canis	familiaris	Dingo	PRJNA593363	SAMN13476347	East_Asian_Dogs	18.7181
Doberman01	yes	yes	Canis	familiaris	Doberman_Pinscher	PRJNA288568	SAMN03801662	European_Dogs	26.4668
Doberman02	yes	yes	Canis	familiaris	Doberman_Pinscher	PRJNA263947	SAMN03580409	European_Dogs	22.4518
Doberman03	no	no	Canis	familiaris	Doberman_Pinscher	PRJEB16012	SAMEA4509491	European_Dogs	6.67229
Doberman04	no	no	Canis	familiaris	Doberman_Pinscher	PRJEB16012	SAMEA4509492	European_Dogs	7.58121
Doberman05	no	yes	Canis	familiaris	Doberman_Pinscher	PRJEB16012	SAMEA4505489	European_Dogs	34.6896
Doberman06	no	yes	Canis	familiaris	Doberman_Pinscher	PRJNA263947	SAMN12700542	European_Dogs	40.7891
Doberman07	no	yes	Canis	familiaris	Doberman_Pinscher	PRJNA263947	SAMN13655923	European_Dogs	29.8583
Doberman08	no	yes	Canis	familiaris	Doberman_Pinscher	PRJNA263947	SAMN13655919	European_Dogs	32.1751
DogoArgentino01	yes	yes	Canis	familiaris	Dogo_Argentino	PRJNA648123	SAMN15625824	American_European_Dogs	16.6307
DogoArgentino02	yes	yes	Canis	familiaris	Dogo_Argentino	PRJNA648123	SAMN15625825	American_European_Dogs	14.9666
DogueDeBordeaux01	yes	yes	Canis	familiaris	Dogue_De_Bordeaux	PRJNA648123	SAMN15625826	European_Dogs	16.4861
DutchShepherd01	no	no	Canis	familiaris	Dutch_Shepherd	PRJEB16012	SAMEA5059511	European_Dogs	6.61011
EastSiberianLaika01	yes	yes	Canis	familiaris	East_Siberian_Laika	PRJNA266585	SAMN03168390	Arctic_Dogs	14.8465
Elo01	yes	yes	Canis	familiaris	Elo	PRJEB16012	SAMEA4506890	European_Dogs	16.5218
EnglishBulldog01	no	no	Canis	familiaris	English_Bulldog	PRJEB16012	SAMEA4848708	European_Dogs	5.68489
EnglishFoxhound02	yes	yes	Canis	familiaris	English_Foxhound	PRJNA648123	SAMN15625831	European_Dogs	18.6063
EnglishFoxhound03	yes	yes	Canis	familiaris	English_Foxhound	PRJNA648123	SAMN15625832	European_Dogs	16.5876
EnglishMastiff01	yes	yes	Canis	familiaris	Mastiff_English	PRJNA288568	SAMN03801664	European_Dogs	52.1719
EnglishMastiff02	yes	yes	Canis	familiaris	Mastiff_English	PRJNA263947	SAMN03580412	European_Dogs	15.0409
EnglishMastiff03	no	yes	Canis	familiaris	Mastiff	PRJNA648123	SAMN15625914	European_Dogs	17.0373
EnglishMastiff04	no	yes	Canis	familiaris	Mastiff	PRJNA648123	SAMN15625915	European_Dogs	16.8439
EnglishMastiff05	no	yes	Canis	familiaris	Mastiff	PRJNA263947	SAMN12700531	European_Dogs	24.1136
EnglishMastiff06	no	yes	Canis	familiaris	Mastiff_English	PRJNA263947	SAMN13655914	European_Dogs	40.6772
EnglishPointer01	yes	yes	Canis	familiaris	Pointer_English	PRJNA288568	SAMN03801665	European_Dogs	17.7936
EnglishPointer02	yes	yes	Canis	familiaris	Pointer_English	PRJNA263947	SAMN03580383	European_Dogs	16.2101
EnglishSetter01	yes	yes	Canis	familiaris	English_Setter	PRJNA263947	SAMN04196858	European_Dogs	22.6834
EnglishSetter02	yes	yes	Canis	familiaris	English_Setter	PRJNA263947	SAMN06159667	European_Dogs	26.2389
EnglishSetter03	no	yes	Canis	familiaris	English_Setter	PRJNA263947	SAMN06159682	European_Dogs	35.8295
EnglishSetter04	no	yes	Canis	familiaris	English_Setter	PRJNA648123	SAMN15625839	European_Dogs	17.6577
EnglishSetter05	no	yes	Canis	familiaris	English_Setter	PRJNA648123	SAMN15625840	European_Dogs	18.3139
EnglishSetter07	no	yes	Canis	familiaris	English_Setter	PRJNA263947	SAMN10940779	European_Dogs	31.8885
EnglishSetter08	no	yes	Canis	familiaris	English_Setter	PRJNA263947	SAMN10940811	European_Dogs	34.4398
EnglishSpringerSpaniel01	yes	yes	Canis	familiaris	English_Springer_Spaniel	PRJNA263947	SAMN03580391	European_Dogs	25.8713
EnglishSpringerSpaniel03	yes	yes	Canis	familiaris	English_Springer_Spaniel	PRJNA263947	SAMN04196857	European_Dogs	26.3776
EnglishSpringerSpaniel04	no	yes	Canis	familiaris	English_Springer_Spaniel	PRJNA648123	SAMN15625842	European_Dogs	17.2687
EnglishSpringerSpaniel05	no	yes	Canis	familiaris	English_Springer_Spaniel	PRJNA648123	SAMN15625843	European_Dogs	23.1997
EnglishSpringerSpaniel07	no	yes	Canis	familiaris	English_Springer_Spaniel	PRJNA263947	SAMN10940818	European_Dogs	18.282
EnglishSpringerSpaniel08	no	yes	Canis	familiaris	English_Springer_Spaniel	PRJNA263947	SAMN10940783	European_Dogs	32.066
EnglishSpringerSpaniel09	no	yes	Canis	familiaris	English_Springer_Spaniel	PRJNA263947	SAMN12700552	European_Dogs	23.8893
EnglishSpringerSpaniel10	no	yes	Canis	familiaris	English_Springer_Spaniel	PRJNA263947	SAMN12700534	European_Dogs	41.7349
EntlebucherSennenhund01	yes	yes	Canis	familiaris	Entlebucher_Sennenhund	PRJEB16012	SAMEA4504828	European_Dogs	12.4704
EntlebucherSennenhund02	yes	yes	Canis	familiaris	Entlebucher_Sennenhund	PRJEB16012	SAMEA4505497	European_Dogs	11.9696
EntlebucherSennenhund03	no	yes	Canis	familiaris	Entlebucher_Sennenhund	PRJEB16012	SAMEA4504829	European_Dogs	11.1165
EntlebucherSennenhund04	no	yes	Canis	familiaris	Entlebucher_Sennenhund	PRJEB16012	SAMEA4505498	European_Dogs	10.8179
EntlebucherSennenhund05	no	yes	Canis	familiaris	Entlebucher_Sennenhund	PRJEB16012	SAMEA4504830	European_Dogs	10.909
EntlebucherSennenhund06	no	yes	Canis	familiaris	Entlebucher_Sennenhund	PRJEB16012	SAMEA4505499	European_Dogs	12.5873
EntlebucherSennenhund07	no	yes	Canis	familiaris	Entlebucher_Sennenhund	PRJEB16012	SAMEA4505500	European_Dogs	11.8717
EntlebucherSennenhund08	no	yes	Canis	familiaris	Entlebucher_Sennenhund	PRJEB16012	SAMEA4505501	European_Dogs	15.7896
EntlebucherSennenhund09	no	yes	Canis	familiaris	Entlebucher_Sennenhund	PRJNA648123	SAMN15625833	European_Dogs	20.6107
EntlebucherSennenhund10	no	yes	Canis	familiaris	Entlebucher_Sennenhund	PRJNA648123	SAMN15625834	European_Dogs	18.9584
EntlebucherSennenhund11	no	yes	Canis	familiaris	Entlebucher_Sennenhund	PRJNA648123	SAMN15625835	European_Dogs	16.4924
EthiopianWolf01	no	yes	Canis	simensis	Ethiopian_Wolf	PRJNA494815	SAMN10180425	Outgroup	8.59171
Eurasier01	yes	yes	Canis	familiaris	Eurasier	PRJEB6079	SAMEA2446720	European_Dogs	10.8975
Eurasier02	yes	yes	Canis	familiaris	Eurasier	PRJEB16012	SAMEA4506889	European_Dogs	14.9693
Eurasier03	no	yes	Canis	familiaris	Eurasier	PRJNA648123	SAMN15625844	European_Dogs	19.2979
FieldSpaniel01	yes	yes	Canis	familiaris	Field_Spaniel	PRJNA263947	SAMN06159668	European_Dogs	37.2681
FieldSpaniel02	yes	yes	Canis	familiaris	Field_Spaniel	PRJNA648123	SAMN15625848	European_Dogs	19.571
FieldSpaniel03	no	yes	Canis	familiaris	Field_Spaniel	PRJNA648123	SAMN15625849	European_Dogs	18.0278
FieldSpaniel04	no	yes	Canis	familiaris	Field_Spaniel	PRJNA648123	SAMN15625850	European_Dogs	21.5707
FinnishLapphund01	yes	yes	Canis	familiaris	Finnish_Lapphund	PRJNA266585	SAMN03168391	European_Dogs	15.6549
FinnishSpitz01	yes	yes	Canis	familiaris	Finnish_Spitz	PRJNA648123	SAMN15625851	European_Dogs	19.1611
FlatCoatedRetriever01	yes	yes	Canis	familiaris	Flat_Coated_Retriever	PRJNA288568	SAMN03801666	European_Dogs	47.9834
FlatCoatedRetriever02	yes	yes	Canis	familiaris	Flat_Coated_Retriever	PRJNA288568	SAMN03801667	European_Dogs	35.7678
FlatCoatedRetriever03	no	yes	Canis	familiaris	Flat_Coated_Retriever	PRJNA448733	SAMN08873011	European_Dogs	35.6698
FlatCoatedRetriever04	no	yes	Canis	familiaris	Flat_Coated_Retriever	PRJNA685036	SAMN17192067	European_Dogs	42.8504
FlatCoatedRetriever05	no	yes	Canis	familiaris	Flat_Coated_Retriever	PRJNA685036	SAMN17192068	European_Dogs	38.935
FlatCoatedRetriever06	no	yes	Canis	familiaris	Flat_Coated_Retriever	PRJNA685036	SAMN17192069	European_Dogs	36.1331
FlatCoatedRetriever07	no	yes	Canis	familiaris	Flat_Coated_Retriever	PRJNA685036	SAMN17192070	European_Dogs	37.6005
FlatCoatedRetriever08	no	yes	Canis	familiaris	Flat_Coated_Retriever	PRJNA685036	SAMN17192071	European_Dogs	41.4019
FlatCoatedRetriever09	no	yes	Canis	familiaris	Flat_Coated_Retriever	PRJNA685036	SAMN17192072	European_Dogs	41.0559
FlatCoatedRetriever10	no	yes	Canis	familiaris	Flat_Coated_Retriever	PRJNA648123	SAMN15625852	European_Dogs	17.8876
FlatCoatedRetriever11	no	yes	Canis	familiaris	Flat_Coated_Retriever	PRJNA648123	SAMN15625853	European_Dogs	20.9923
FlatCoatedRetriever12	no	yes	Canis	familiaris	Flat_Coated_Retriever	PRJNA648123	SAMN15625854	European_Dogs	17.6475
FlatCoatedRetriever13	no	yes	Canis	familiaris	Flat_Coated_Retriever	PRJNA263947	SAMN13655892	European_Dogs	32.5767
FonniDog01	yes	yes	Canis	familiaris	Fonni's_Dog	PRJNA448733	SAMN08873012	European_Dogs	35.5986
FrenchBulldog01	yes	yes	Canis	familiaris	French_Bulldog	PRJEB13468	SAMEA3928146	European_Dogs	17.9184
FrenchBulldog02	yes	yes	Canis	familiaris	French_Bulldog	PRJEB16012	SAMEA4504835	European_Dogs	13.537
FrenchBulldog03	no	yes	Canis	familiaris	French_Bulldog	PRJNA648123	SAMN15625845	European_Dogs	18.4717
FrenchBulldog04	no	yes	Canis	familiaris	French_Bulldog	PRJNA648123	SAMN15625846	European_Dogs	21.7524
FrenchBulldog05	no	yes	Canis	familiaris	French_Bulldog	PRJNA648123	SAMN15625847	European_Dogs	17.3165
TSQ5	no	yes	Canis	familiaris	Greenland_Dog	PRJNA1220055	SAMN46708423	Arctic_Dogs	10.3961
TSQ4	no	yes	Canis	familiaris	Greenland_Dog	PRJNA1220055	SAMN46708422	Arctic_Dogs	23.0648
TSQ3	no	no	Canis	familiaris	Greenland_Dog	PRJNA1220055	SAMN46708421	Arctic_Dogs	1.86727
KMT1	no	no	Canis	familiaris	Greenland_Dog	PRJNA1220055	SAMN46708385	Arctic_Dogs	2.36388
QTQ11	no	no	Canis	familiaris	Greenland_Dog	PRJNA1220055	SAMN46708398	Arctic_Dogs	6.10323
QNQ5	no	yes	Canis	familiaris	Greenland_Dog	PRJNA1220055	SAMN46708395	Arctic_Dogs	11.7866
STT4	no	no	Canis	familiaris	Greenland_Dog	PRJNA1220055	SAMN46708419	Arctic_Dogs	3.85779
ITT3	no	no	Canis	familiaris	Greenland_Dog	PRJNA1220055	SAMN46708382	Arctic_Dogs	3.00333
ITT2	no	no	Canis	familiaris	Greenland_Dog	PRJNA1220055	SAMN46708381	Arctic_Dogs	4.47347
SMT6	no	yes	Canis	familiaris	Greenland_Dog	PRJNA1220055	SAMN46708410	Arctic_Dogs	10.5905
SPD1	no	no	Canis	familiaris	Greenland_Dog	PRJNA1220055	SAMN46708411	Arctic_Dogs	4.54422
SPD2	no	yes	Canis	familiaris	Greenland_Dog	PRJNA1220055	SAMN46708412	Arctic_Dogs	9.62775
ILS9	no	no	Canis	familiaris	Greenland_Dog	PRJNA1220055	SAMN46708376	Arctic_Dogs	6.87626
ILS8	no	no	Canis	familiaris	Greenland_Dog	PRJNA1220055	SAMN46708375	Arctic_Dogs	3.76889
STT2	no	yes	Canis	familiaris	Greenland_Dog	PRJNA1220055	SAMN46708417	Arctic_Dogs	8.48605
UKS2	no	yes	Canis	familiaris	Greenland_Dog	PRJNA1220055	SAMN46708425	Arctic_Dogs	16.3998
UKS1	no	yes	Canis	familiaris	Greenland_Dog	PRJNA1220055	SAMN46708424	Arctic_Dogs	26.7176
UKS3	no	yes	Canis	familiaris	Greenland_Dog	PRJNA1220055	SAMN46708426	Arctic_Dogs	8.47305
QTQ10	no	yes	Canis	familiaris	Greenland_Dog	PRJNA1220055	SAMN46708397	Arctic_Dogs	14.8621
QTQ9	no	yes	Canis	familiaris	Greenland_Dog	PRJNA1220055	SAMN46708406	Arctic_Dogs	12.7882
QTQ8	no	yes	Canis	familiaris	Greenland_Dog	PRJNA1220055	SAMN46708405	Arctic_Dogs	16.1314
ILS7	no	yes	Canis	familiaris	Greenland_Dog	PRJNA1220055	SAMN46708374	Arctic_Dogs	15.0782
ILS6	no	yes	Canis	familiaris	Greenland_Dog	PRJNA1220055	SAMN46708373	Arctic_Dogs	16.2647
AST4	no	no	Canis	familiaris	Greenland_Dog	PRJNA1220055	SAMN46708369	Arctic_Dogs	2.38499
AST3	no	no	Canis	familiaris	Greenland_Dog	PRJNA1220055	SAMN46708368	Arctic_Dogs	2.02819
SMT4	no	no	Canis	familiaris	Greenland_Dog	PRJNA1220055	SAMN46708408	Arctic_Dogs	0.371661
SMT5	no	yes	Canis	familiaris	Greenland_Dog	PRJNA1220055	SAMN46708409	Arctic_Dogs	11.0973
ISK3	no	yes	Canis	familiaris	Greenland_Dog	PRJNA1220055	SAMN46708379	Arctic_Dogs	8.58291
ISK1	no	no	Canis	familiaris	Greenland_Dog	PRJNA1220055	SAMN46708377	Arctic_Dogs	0.545025
ISK2	no	yes	Canis	familiaris	Greenland_Dog	PRJNA1220055	SAMN46708378	Arctic_Dogs	15.0791
SQQ3	no	yes	Canis	familiaris	Greenland_Dog	PRJNA1220055	SAMN46708415	Arctic_Dogs	11.2732
SQQ2	no	yes	Canis	familiaris	Greenland_Dog	PRJNA1220055	SAMN46708414	Arctic_Dogs	20.6073
SQQ1	no	yes	Canis	familiaris	Greenland_Dog	PRJNA1220055	SAMN46708413	Arctic_Dogs	11.4006
NQS2	no	yes	Canis	familiaris	Greenland_Dog	PRJNA1220055	SAMN46708388	Arctic_Dogs	8.77576
ILS5	no	yes	Canis	familiaris	Greenland_Dog	PRJNA1220055	SAMN46708372	Arctic_Dogs	14.1718
ILS4	no	no	Canis	familiaris	Greenland_Dog	PRJNA1220055	SAMN46708371	Arctic_Dogs	2.88281
SMT3	no	yes	Canis	familiaris	Greenland_Dog	PRJNA1220055	SAMN46708407	Arctic_Dogs	25.7535
NQS1	no	yes	Canis	familiaris	Greenland_Dog	PRJNA1220055	SAMN46708387	Arctic_Dogs	11.2983
UMQ4	no	yes	Canis	familiaris	Greenland_Dog	PRJNA1220055	SAMN46708430	Arctic_Dogs	10.9283
UMQ3	no	yes	Canis	familiaris	Greenland_Dog	PRJNA1220055	SAMN46708429	Arctic_Dogs	15.7046
UMQ1	no	no	Canis	familiaris	Greenland_Dog	PRJNA1220055	SAMN46708427	Arctic_Dogs	2.08306
UMQ2	no	no	Canis	familiaris	Greenland_Dog	PRJNA1220055	SAMN46708428	Arctic_Dogs	4.44924
QNQ4	no	no	Canis	familiaris	Greenland_Dog	PRJNA1220055	SAMN46708394	Arctic_Dogs	6.50543
QNQ3	no	yes	Canis	familiaris	Greenland_Dog	PRJNA1220055	SAMN46708393	Arctic_Dogs	8.06712
QTQ7	no	no	Canis	familiaris	Greenland_Dog	PRJNA1220055	SAMN46708404	Arctic_Dogs	4.67278
QTQ6	no	no	Canis	familiaris	Greenland_Dog	PRJNA1220055	SAMN46708403	Arctic_Dogs	6.01225
QTQ5	no	no	Canis	familiaris	Greenland_Dog	PRJNA1220055	SAMN46708402	Arctic_Dogs	4.4798
QTQ4	no	no	Canis	familiaris	Greenland_Dog	PRJNA1220055	SAMN46708401	Arctic_Dogs	6.26686
KGL2	no	yes	Canis	familiaris	Greenland_Dog	PRJNA1220055	SAMN46708384	Arctic_Dogs	18.7946
QTQ3	no	no	Canis	familiaris	Greenland_Dog	PRJNA1220055	SAMN46708400	Arctic_Dogs	0.808402
QTQ2	no	no	Canis	familiaris	Greenland_Dog	PRJNA1220055	SAMN46708399	Arctic_Dogs	0.5888
KGL1	no	no	Canis	familiaris	Greenland_Dog	PRJNA1220055	SAMN46708383	Arctic_Dogs	6.61188
QTQ1	no	no	Canis	familiaris	Greenland_Dog	PRJNA1220055	SAMN46708396	Arctic_Dogs	1.7581
ILS3	no	no	Canis	familiaris	Greenland_Dog	PRJNA1220055	SAMN46708370	Arctic_Dogs	4.14577
ITT1	no	yes	Canis	familiaris	Greenland_Dog	PRJNA1220055	SAMN46708380	Arctic_Dogs	18.0935
GermanHuntingTerrier01	yes	yes	Canis	familiaris	German_Hunting_Terrier	PRJEB16012	SAMEA104125120	European_Dogs	34.1239
GermanShepherd01	yes	yes	Canis	familiaris	German_Shepherd_Dog	PRJNA192935	SAMN01974494	European_Dogs	8.67976
GermanShepherd02	yes	yes	Canis	familiaris	German_Shepherd_Dog	PRJNA233638	SAMN02585201	European_Dogs	14.3201
GermanShepherd03	no	yes	Canis	familiaris	German_Shepherd_Dog	PRJNA233638	SAMN02585202	European_Dogs	15.2385
GermanShepherd04	no	yes	Canis	familiaris	German_Shepherd_Dog	PRJNA233638	SAMN02585203	European_Dogs	14.7574
GermanShepherd05	no	yes	Canis	familiaris	German_Shepherd_Dog	PRJNA233638	SAMN02585204	European_Dogs	14.5581
GermanShepherd06	no	yes	Canis	familiaris	German_Shepherd_Dog	PRJNA233638	SAMN02585205	European_Dogs	13.8271
GermanShepherd07	no	yes	Canis	familiaris	German_Shepherd_Dog	PRJNA233638	SAMN02585206	European_Dogs	14.9554
GermanShepherd08	no	yes	Canis	familiaris	German_Shepherd_Dog	PRJNA233638	SAMN02585207	European_Dogs	15.586
GermanShepherd09	no	yes	Canis	familiaris	German_Shepherd_Dog	PRJNA233638	SAMN02585208	European_Dogs	13.7558
GermanShepherd10	no	yes	Canis	familiaris	German_Shepherd_Dog	PRJNA233638	SAMN02585209	European_Dogs	15.61
GermanShepherd11	no	yes	Canis	familiaris	German_Shepherd_Dog	PRJNA233638	SAMN02585210	European_Dogs	14.5891
GermanShepherd12	no	yes	Canis	familiaris	German_Shepherd_Dog	PRJNA263947	SAMN03580392	European_Dogs	24.7073
GermanShepherd13	no	yes	Canis	familiaris	German_Shepherd_Dog	PRJEB16012	SAMEA4506895	European_Dogs	27.4914
GermanShepherd14	no	yes	Canis	familiaris	German_Shepherd_Dog	PRJEB16012	SAMEA72802168	European_Dogs	20.1654
GermanShepherd15	no	yes	Canis	familiaris	German_Shepherd_Dog	PRJEB16012	SAMEA72802918	European_Dogs	19.9667
GermanShepherd16	no	yes	Canis	familiaris	German_Shepherd_Dog	PRJNA648123	SAMN15625865	European_Dogs	18.4187
GermanShepherd17	no	yes	Canis	familiaris	German_Shepherd_Dog	PRJNA648123	SAMN15625866	European_Dogs	19.8573
GermanShepherd18	no	yes	Canis	familiaris	German_Shepherd_Dog	PRJNA648123	SAMN15625867	European_Dogs	18.3465
GermanShepherd19	no	yes	Canis	familiaris	German_Shepherd_Dog	PRJNA685036	SAMN17192073	European_Dogs	23.286
GermanShepherd20	no	yes	Canis	familiaris	German_Shepherd_Dog	PRJNA685036	SAMN17192074	European_Dogs	25.388
GermanShepherd21	no	yes	Canis	familiaris	German_Shepherd_Dog	PRJNA685036	SAMN17192075	European_Dogs	24.9859
GermanShepherd22	no	yes	Canis	familiaris	German_Shepherd_Dog	PRJNA685036	SAMN17192076	European_Dogs	26.594
GermanShepherd23	no	yes	Canis	familiaris	German_Shepherd_Dog	PRJNA685036	SAMN17192077	European_Dogs	24.7712
GermanShepherd24	no	yes	Canis	familiaris	German_Shepherd_Dog	PRJNA685036	SAMN17192078	European_Dogs	27.0611
GermanShepherd25	no	yes	Canis	familiaris	German_Shepherd_Dog	PRJNA685036	SAMN17192079	European_Dogs	25.7979
GermanShepherd26	no	yes	Canis	familiaris	German_Shepherd_Dog	PRJNA685036	SAMN17192080	European_Dogs	30.9832
GermanShepherd27	no	yes	Canis	familiaris	German_Shepherd_Dog	PRJNA263947	SAMN10940819	European_Dogs	20.2314
GermanShepherd28	no	yes	Canis	familiaris	German_Shepherd_Dog	PRJNA263947	SAMN12700533	European_Dogs	29.4178
GermanShepherd29	no	yes	Canis	familiaris	German_Shepherd_Dog	PRJNA263947	SAMN13655911	European_Dogs	40.0358
GermanShorthairedPointer01	yes	yes	Canis	familiaris	German_Shorthaired_Pointer	PRJNA648123	SAMN15625868	European_Dogs	17.5418
GermanShorthairedPointer02	yes	yes	Canis	familiaris	German_Shorthaired_Pointer	PRJNA648123	SAMN15625869	European_Dogs	21.6176
GermanWirehairedPointer01	yes	yes	Canis	familiaris	German_Wirehaired_Pointer	PRJEB13468	SAMEA3928144	European_Dogs	21.0916
GermanWirehairedPointer02	yes	yes	Canis	familiaris	German_Wirehaired_Pointer	PRJNA648123	SAMN15625873	European_Dogs	18.5298
GermanWirehairedPointer03	no	yes	Canis	familiaris	German_Wirehaired_Pointer	PRJNA648123	SAMN15625874	European_Dogs	19.2953
GiantSchnauzer01	yes	yes	Canis	familiaris	Giant_Schnauzer	PRJNA685036	SAMN17192081	European_Dogs	26.0524
GiantSchnauzer02	yes	yes	Canis	familiaris	Giant_Schnauzer	PRJNA685036	SAMN17192082	European_Dogs	26.7086
GiantSchnauzer03	no	yes	Canis	familiaris	Giant_Schnauzer	PRJNA648123	SAMN15625871	European_Dogs	21.7148
GiantSchnauzer04	no	yes	Canis	familiaris	Giant_Schnauzer	PRJNA648123	SAMN15625872	European_Dogs	19.8914
GiantSchnauzer05	no	yes	Canis	familiaris	Giant_Schnauzer	PRJNA263947	SAMN10940785	European_Dogs	34.0632
GlenofImaalTerrier01	yes	yes	Canis	familiaris	Glen_of_Imaal_Terrier	PRJNA648123	SAMN15625858	European_Dogs	20.3051
GlenofImaalTerrier02	yes	yes	Canis	familiaris	Glen_of_Imaal_Terrier	PRJNA648123	SAMN15625860	European_Dogs	23.6338
GlenofImaalTerrier03	no	yes	Canis	familiaris	Glen_of_Imaal_Terrier	PRJNA648123	SAMN15625861	European_Dogs	20.4638
GlenofImaalTerrier04	no	yes	Canis	familiaris	Glen_of_Imaal_Terrier	PRJNA648123	SAMN15625862	European_Dogs	20.6944
GlenofImaalTerrier05	no	yes	Canis	familiaris	Glen_of_Imaal_Terrier	PRJNA648123	SAMN15625863	European_Dogs	20.9401
GlenofImallTerrier06	no	yes	Canis	familiaris	Glen_of_Imaal_Terrier	PRJNA648123	SAMN15625859	European_Dogs	15.9481
GoldenJackal01	no	no	Canis	aureus	Golden_Jackal	PRJNA274504	SAMN03366713	Outgroup	4.53423
GoldenJackal02	no	yes	Canis	aureus	Golden_Jackal	PRJNA494815	SAMN10180427	Outgroup	12.3354
GoldenJackal03	no	no	Canis	aureus	Golden_Jackal	PRJNA494815	SAMN10180426	Outgroup	6.64867
GoldenRetriever01	yes	yes	Canis	familiaris	Golden_Retriever	PRJNA288568	SAMN03801668	European_Dogs	30.4384
GoldenRetriever02	yes	yes	Canis	familiaris	Golden_Retriever	PRJNA247491	SAMN03067891	European_Dogs	35.5856
GoldenRetriever03	no	yes	Canis	familiaris	Golden_Retriever	PRJNA247491	SAMN03067895	European_Dogs	35.2671
GoldenRetriever05	no	yes	Canis	familiaris	Golden_Retriever	PRJNA247491	SAMN03067878	European_Dogs	36.0776
GoldenRetriever06	no	yes	Canis	familiaris	Golden_Retriever	PRJNA247491	SAMN03275923	European_Dogs	28.2044
GoldenRetriever07	no	yes	Canis	familiaris	Golden_Retriever	PRJNA247491	SAMN03275922	European_Dogs	32.1803
GoldenRetriever08	no	yes	Canis	familiaris	Golden_Retriever	PRJNA247491	SAMN03275921	European_Dogs	28.6323
GoldenRetriever09	no	yes	Canis	familiaris	Golden_Retriever	PRJNA247491	SAMN03275924	European_Dogs	27.4921
GoldenRetriever10	no	yes	Canis	familiaris	Golden_Retriever	PRJNA263947	SAMN03323669	European_Dogs	18.5713
GoldenRetriever11	no	yes	Canis	familiaris	Golden_Retriever	PRJNA247491	SAMN03067876	European_Dogs	38.6623
GoldenRetriever12	no	yes	Canis	familiaris	Golden_Retriever	PRJNA263947	SAMN03580402	European_Dogs	27.2438
GoldenRetriever13	no	yes	Canis	familiaris	Golden_Retriever	PRJNA263947	SAMN04196854	European_Dogs	25.6955
GoldenRetriever14	no	yes	Canis	familiaris	Golden_Retriever	PRJNA448733	SAMN08873033	European_Dogs	31.7207
GoldenRetriever15	no	yes	Canis	familiaris	Golden_Retriever	PRJNA448733	SAMN08873034	European_Dogs	26.7053
GoldenRetriever16	no	yes	Canis	familiaris	Golden_Retriever	PRJNA448733	SAMN08873035	European_Dogs	31.5663
GoldenRetriever17	no	yes	Canis	familiaris	Golden_Retriever	PRJNA448733	SAMN08873036	European_Dogs	32.0561
GoldenRetriever18	no	yes	Canis	familiaris	Golden_Retriever	PRJNA448733	SAMN08873037	European_Dogs	29.3961
GoldenRetriever19	no	yes	Canis	familiaris	Golden_Retriever	PRJNA448733	SAMN08873038	European_Dogs	29.7305
GoldenRetriever20	no	yes	Canis	familiaris	Golden_Retriever	PRJEB16012	SAMEA104016307	European_Dogs	20.9167
GoldenRetriever21	no	yes	Canis	familiaris	Golden_Retriever	PRJEB16012	SAMEA4867924	European_Dogs	21.5228
GoldenRetriever22	no	yes	Canis	familiaris	Golden_Retriever	PRJNA648123	SAMN15625864	European_Dogs	18.3946
GoldenRetriever23	no	yes	Canis	familiaris	Golden_Retriever	PRJNA685036	SAMN17192083	European_Dogs	23.6177
GoldenRetriever24	no	yes	Canis	familiaris	Golden_Retriever	PRJNA263947	SAMN12700521	European_Dogs	33.3912
GoldenRetriever25	no	yes	Canis	familiaris	Golden_Retriever	PRJNA263947	SAMN12700551	European_Dogs	43.0045
GoldenRetriever26	no	yes	Canis	familiaris	Golden_Retriever	PRJNA263947	SAMN12700550	European_Dogs	41.6076
GoldenRetriever27	no	yes	Canis	familiaris	Golden_Retriever	PRJNA263947	SAMN12700541	European_Dogs	39.3057
GoldenRetriever28	no	yes	Canis	familiaris	Golden_Retriever	PRJNA263947	SAMN12700536	European_Dogs	36.8018
GoldenRetriever29	no	yes	Canis	familiaris	Golden_Retriever	PRJNA263947	SAMN13655912	European_Dogs	26.4936
GordonSetter01	yes	yes	Canis	familiaris	Gordon_Setter	PRJNA263947	SAMN04196859	European_Dogs	27.5848
GordonSetter02	yes	yes	Canis	familiaris	Gordon_Setter	PRJNA263947	SAMN06159680	European_Dogs	33.6274
GrandeBassetGriffonVendeen01	yes	yes	Canis	familiaris	Grande_Basset_Griffon_Vendeen	PRJNA648123	SAMN15625855	European_Dogs	18.6459
GrandeBassetGriffonVendeen02	yes	yes	Canis	familiaris	Grande_Basset_Griffon_Vendeen	PRJNA648123	SAMN15625856	European_Dogs	17.4207
GrandeBassetGriffonVendeen03	no	yes	Canis	familiaris	Grande_Basset_Griffon_Vendeen	PRJNA648123	SAMN15625857	European_Dogs	17.3707
GrayFox01	no	yes	Urocyon	cinereoargenteus	Gray_Fox	PRJNA312115	SAMN04495241	Outgroup	12.1662
GreatDane01	yes	yes	Canis	familiaris	Great_Dane	PRJNA288568	SAMN03801669	European_Dogs	45.2771
GreatDane02	yes	yes	Canis	familiaris	Great_Dane	PRJNA318403	SAMN04851098	European_Dogs	19.6711
GreatDane03	no	yes	Canis	familiaris	Great_Dane	PRJNA263947	SAMN06159672	European_Dogs	31.8676
GreatDane04	no	yes	Canis	familiaris	Great_Dane	PRJNA263947	SAMN06159683	European_Dogs	36.8517
GreatDane05	no	yes	Canis	familiaris	Great_Dane	PRJEB16012	SAMEA104091557	European_Dogs	31.0898
GreatPlainsWolf01	yes	yes	Canis	lupus	Great_Plains_Wolf	PRJEB73844	SAMEA118255430	North_American_Wolves	17.4091
GreatPyrenees01	yes	yes	Canis	familiaris	Great_Pyrenees	PRJNA288568	SAMN03801670	European_Dogs	15.9605
GreaterSwissMountainDog01	yes	yes	Canis	familiaris	Greater_Swiss_Mountain_Dog	PRJNA448733	SAMN08873062	European_Dogs	36.1676
GreaterSwissMountainDog01	no	no	Canis	familiaris	Greater_Swiss_Mountain_Dog	PRJNA648123	SAMN15625870	European_Dogs	20.9492
GreaterSwissMountainDog02	yes	yes	Canis	familiaris	Greater_Swiss_Mountain_Dog	PRJNA263947	SAMN06159674	European_Dogs	32.6352
GreaterSwissMountainDog03	no	yes	Canis	familiaris	Greater_Swiss_Mountain_Dog	PRJEB16012	SAMEA104656182	European_Dogs	26.3398
GreaterSwissMountainDog04	no	yes	Canis	familiaris	Greater_Swiss_Mountain_Dog	PRJEB16012	SAMEA104658568	European_Dogs	12.9925
GreaterSwissMountainDog05	no	yes	Canis	familiaris	Greater_Swiss_Mountain_Dog	PRJEB16012	SAMEA104658570	European_Dogs	20.9769
GreekTracer01	yes	yes	Canis	familiaris	Greek_Tracer	PRJNA648123	SAMN17023508	European_Dogs	17.2753
GreekTracer02	yes	yes	Canis	familiaris	Greek_Tracer	PRJNA648123	SAMN17023509	European_Dogs	18.6475
GreekTracer03	no	yes	Canis	familiaris	Greek_Tracer	PRJNA648123	SAMN17023510	European_Dogs	18.0095
GreekTracer04	no	yes	Canis	familiaris	Greek_Tracer	PRJNA648123	SAMN17023511	European_Dogs	17.2738
GreekTracer05	no	yes	Canis	familiaris	Greek_Tracer	PRJNA648123	SAMN17023512	European_Dogs	17.3257
GreenlandDog01	yes	yes	Canis	familiaris	Greenland_Dog	PRJNA266585	SAMN03168381	Arctic_Dogs	15.4847
Greyhound01	yes	yes	Canis	familiaris	Greyhound	PRJNA288568	SAMN03801671	European_Dogs	14.1492
Greyhound02	yes	yes	Canis	familiaris	Greyhound	PRJNA247491	SAMN03067872	European_Dogs	34.7421
Greyhound03	no	yes	Canis	familiaris	Greyhound	PRJNA247491	SAMN03067873	European_Dogs	44.0235
Greyhound04	no	yes	Canis	familiaris	Greyhound	PRJNA247491	SAMN03067882	European_Dogs	30.4847
Greyhound05	no	yes	Canis	familiaris	Greyhound	PRJNA247491	SAMN03068229	European_Dogs	34.4687
Greyhound06	no	yes	Canis	familiaris	Greyhound	PRJNA247491	SAMN03067874	European_Dogs	45.1877
Greyhound07	no	yes	Canis	familiaris	Greyhound	PRJNA247491	SAMN03067890	European_Dogs	35.9126
Greyhound08	no	yes	Canis	familiaris	Greyhound	PRJNA247491	SAMN03068228	European_Dogs	44.0602
Greyhound09	no	yes	Canis	familiaris	Greyhound	PRJEB16012	SAMEA104125118	European_Dogs	34.0461
Greyhound10	no	yes	Canis	familiaris	Greyhound	PRJEB16012	SAMEA4867932	European_Dogs	17.9575
Grossspitz01	yes	yes	Canis	familiaris	Grossspitz	PRJEB16012	SAMEA104105252	European_Dogs	28.3611
Havanese01	no	no	Canis	familiaris	Havanese	PRJNA517114	SAMN10740986	American_European_Dogs	6.92789
Havanese02	yes	yes	Canis	familiaris	Havanese	PRJNA517114	SAMN10740987	American_European_Dogs	8.47791
Havanese03	yes	yes	Canis	familiaris	Havanese	PRJNA517114	SAMN10740985	American_European_Dogs	10.8154
Havanese04	no	no	Canis	familiaris	Havanese	PRJNA517114	SAMN10740984	American_European_Dogs	7.24321
Havanese05	no	yes	Canis	familiaris	Havanese	PRJNA517114	SAMN10740983	American_European_Dogs	8.33457
Havanese06	no	yes	Canis	familiaris	Havanese	PRJNA517114	SAMN10740982	American_European_Dogs	9.30744
Heideterrier01	yes	yes	Canis	familiaris	Heideterrier	PRJEB16012	SAMEA103135918	European_Dogs	22.6385
HighlandWildDog01	no	yes	Canis	familiaris	Highland_Wild_Dog	PRJNA726547	SAMN29012002	East_Asian_Dogs	36.5271
HighlandWildDog02	no	yes	Canis	familiaris	Highland_Wild_Dog	PRJNA726547	SAMN29012003	East_Asian_Dogs	45.9148
HighlandWildDog03	no	yes	Canis	familiaris	Highland_Wild_Dog	PRJNA726547	SAMN43047022	East_Asian_Dogs	21.6061
Hovawart01	yes	yes	Canis	familiaris	Hovawart	PRJEB16012	SAMEA4506894	European_Dogs	13.5878
Hovawart02	yes	yes	Canis	familiaris	Hovawart	PRJEB16012	SAMEA4848705	European_Dogs	28.6269
Hovawart03	no	yes	Canis	familiaris	Hovawart	PRJEB16012	SAMEA4867928	European_Dogs	23.4397
IbizanHound01	yes	yes	Canis	familiaris	Ibizan_Hound	PRJNA648123	SAMN15625876	European_Dogs	19.678
IbizanHound02	yes	yes	Canis	familiaris	Ibizan_Hound	PRJNA648123	SAMN15625877	European_Dogs	17.6266
IbizanHound03	no	yes	Canis	familiaris	Ibizan_Hound	PRJNA648123	SAMN15625878	European_Dogs	17.8017
IbizanHound04	no	yes	Canis	familiaris	Ibizan_Hound	PRJNA648123	SAMN15625879	European_Dogs	19.7125
IbizanHound05	no	yes	Canis	familiaris	Ibizan_Hound	PRJNA648123	SAMN15625875	European_Dogs	19.2542
IbizanHound06	no	yes	Canis	familiaris	Ibizan_Hound	PRJNA648123	SAMN15625880	European_Dogs	17.8142
IbizanHound07	no	yes	Canis	familiaris	Ibizan_Hound	PRJNA648123	SAMN15625881	European_Dogs	16.4129
IcelandicSheepdog01	yes	yes	Canis	familiaris	Icelandic_Sheepdog	PRJNA648123	SAMN15625883	European_Dogs	18.5504
IcelandicSheepdog02	yes	yes	Canis	familiaris	Icelandic_Sheepdog	PRJNA648123	SAMN15625884	European_Dogs	18.9849
IndigenousDogNigeria01	yes	yes	Canis	familiaris	Nigerian_Indigenous_Dog	PRJNA266585	SAMN03168373	African_NearEast_India_Dogs	15.3405
IndigenousDogNigeria02	yes	yes	Canis	familiaris	Nigerian_Indigenous_Dog	PRJNA266585	SAMN03168374	African_NearEast_India_Dogs	15.4232
IndigenousDogNigeria03	yes	yes	Canis	familiaris	Nigerian_Indigenous_Dog	PRJNA266585	SAMN03168375	African_NearEast_India_Dogs	13.5937
IndigenousDogNigeria04	no	yes	Canis	familiaris	Nigerian_Indigenous_Dog	PRJNA266585	SAMN03168376	African_NearEast_India_Dogs	15.9775
IndigenousDogVietnam01	yes	yes	Canis	familiaris	Vietnamese_Indigenous_Dog	PRJNA266585	SAMN03168368	East_Asian_Dogs	15.864
IndigenousDogVietnam02	yes	yes	Canis	familiaris	Vietnamese_Indigenous_Dog	PRJNA266585	SAMN03168369	East_Asian_Dogs	16.6362
IndigenousDogVietnam03	yes	yes	Canis	familiaris	Vietnamese_Indigenous_Dog	PRJNA266585	SAMN03168370	East_Asian_Dogs	13.9118
IndigenousDogVietnam04	yes	yes	Canis	familiaris	Vietnamese_Indigenous_Dog	PRJNA266585	SAMN03168371	East_Asian_Dogs	17.7578
IndigenousDogVietnam05	yes	yes	Canis	familiaris	Vietnamese_Indigenous_Dog	PRJNA266585	SAMN03168372	East_Asian_Dogs	17.0467
IrishRedandWhiteSetter01	yes	yes	Canis	familiaris	Irish_Red_and_White_Setter	PRJNA648123	SAMN15625965	European_Dogs	20.1975
IrishSetter01	yes	yes	Canis	familiaris	Irish_Setter	PRJNA448733	SAMN08873112	European_Dogs	38.1383
IrishTerrier01	yes	yes	Canis	familiaris	Irish_Terrier	PRJEB13468	SAMEA3928141	European_Dogs	18.7119
IrishTerrier02	yes	yes	Canis	familiaris	Irish_Terrier	PRJNA263947	SAMN06159684	European_Dogs	37.693
IrishTerrier03	no	yes	Canis	familiaris	Irish_Terrier	PRJNA648123	SAMN15625885	European_Dogs	11.4566
IrishTerrier04	no	yes	Canis	familiaris	Irish_Terrier	PRJNA263947	SAMN12700529	European_Dogs	29.8788
IrishWaterSpaniel01	yes	yes	Canis	familiaris	Irish_Water_Spaniel	PRJNA448733	SAMN08873115	European_Dogs	42.7838
IrishWaterSpaniel02	yes	yes	Canis	familiaris	Irish_Water_Spaniel	PRJNA448733	SAMN08873116	European_Dogs	42.6312
IrishWaterSpaniel03	no	yes	Canis	familiaris	Irish_Water_Spaniel	PRJNA448733	SAMN08873117	European_Dogs	41.5437
IrishWaterSpaniel04	no	yes	Canis	familiaris	Irish_Water_Spaniel	PRJNA648123	SAMN15625887	European_Dogs	20.9097
IrishWaterSpaniel05	no	yes	Canis	familiaris	Irish_Water_Spaniel	PRJNA648123	SAMN15625888	European_Dogs	20.5668
IrishWaterSpaniel06	no	yes	Canis	familiaris	Irish_Water_Spaniel	PRJNA648123	SAMN15625889	European_Dogs	20.6831
IrishWaterSpaniel07	no	yes	Canis	familiaris	Irish_Water_Spaniel	PRJNA263947	SAMN12700546	European_Dogs	39.957
IrishWolfhound01	yes	yes	Canis	familiaris	Irish_Wolfhound	PRJNA288568	SAMN03801672	European_Dogs	33.7248
IstrianShorthairedHound01	no	no	Canis	familiaris	Istrian_Shorthaired_Hound	PRJNA232497	SAMN02485584	European_Dogs	5.8033
ItalianGreyhound01	yes	yes	Canis	familiaris	Italian_Greyhound	PRJNA288568	SAMN03801673	European_Dogs	20.5986
ItalianGreyhound02	yes	yes	Canis	familiaris	Italian_Greyhound	PRJNA288568	SAMN03801674	European_Dogs	25.6314
JackRussellTerrier02	yes	yes	Canis	familiaris	Jack_Russell_Terrier	PRJNA263947	SAMN03580384	European_Dogs	24.985
JackRussellTerrier03	yes	yes	Canis	familiaris	Jack_Russell_Terrier	PRJNA263947	SAMN03580400	European_Dogs	33.6711
JackRussellTerrier04	no	yes	Canis	familiaris	Jack_Russell_Terrier	PRJNA263947	SAMN03580404	European_Dogs	24.5586
JackRussellTerrier05	no	yes	Canis	familiaris	Jack_Russell_Terrier	PRJNA263947	SAMN04196852	European_Dogs	23.5681
JackRussellTerrier06	no	yes	Canis	familiaris	Jack_Russell_Terrier	PRJEB16012	SAMEA4867925	European_Dogs	18.2176
JackRussellTerrier07	no	yes	Canis	familiaris	Jack_Russell_Terrier	PRJNA263947	SAMN12700544	European_Dogs	38.8273
JackRussellTerrier08	no	yes	Canis	familiaris	Jack_Russell_Terrier	PRJNA263947	SAMN12700543	European_Dogs	40.591
JackRussellTerrier09	no	yes	Canis	familiaris	Jack_Russell_Terrier	PRJNA263947	SAMN13655922	European_Dogs	38.031
Jamthund01	yes	yes	Canis	familiaris	Jamthund	PRJNA266585	SAMN03168383	European_Dogs	31.6913
JapaneseChin01	yes	yes	Canis	familiaris	Japanese_Chin	PRJNA648123	SAMN15625782	East_Asian_Dogs	18.186
JapaneseChin03	yes	yes	Canis	familiaris	Japanese_Chin	PRJNA648123	SAMN15625785	East_Asian_Dogs	16.5449
JapaneseChin04	no	yes	Canis	familiaris	Japanese_Chin	PRJNA648123	SAMN15625784	East_Asian_Dogs	18.904
Jindo01	yes	yes	Canis	familiaris	Jindo	PRJDB2266	SAMD00009664	East_Asian_Dogs	35.1202
Keeshond01	yes	yes	Canis	familiaris	Keeshond	PRJNA448733	SAMN08873128	European_Dogs	37.4482
Keeshond02	yes	yes	Canis	familiaris	Keeshond	PRJNA648123	SAMN15626057	European_Dogs	16.1022
Keeshond03	no	yes	Canis	familiaris	Keeshond	PRJNA648123	SAMN15626058	European_Dogs	17.1373
KellyBlueTerrier03	yes	yes	Canis	familiaris	Kerry_Blue_Terrier	PRJNA263947	SAMN13655889	European_Dogs	34.8906
KerryBlueTerrier02	yes	yes	Canis	familiaris	Kerry_Blue_Terrier	PRJNA263947	SAMN03580387	European_Dogs	23.6812
KintamaniDog01	yes	yes	Canis	familiaris	Kintamani_Dog	PRJNA648123	SAMN17023513	East_Asian_Dogs	17.4451
Komondor01	yes	yes	Canis	familiaris	Komondor	PRJNA448733	SAMN08873130	European_Dogs	39.9669
Kromfohrlander01	yes	yes	Canis	familiaris	KromfohrlÔøΩnder	PRJEB6076	SAMEA2446055	European_Dogs	21.9886
KunmingDog01	no	no	Canis	familiaris	UNKNOWN_Marked_as_Kunming_Dog_but_clusters_outside_Kunming_Dog_and_German_Shepherd_Dog_clade	PRJNA232497	SAMN02485579	East_Asian_Dogs	6.67126
KunmingDog02	yes	yes	Canis	familiaris	Kumming_Dog	PRJCA000978	SAMC046748	East_Asian_Dogs	22.4793
KunmingDog03	yes	yes	Canis	familiaris	Kumming_Dog	PRJCA000978	SAMC046749	East_Asian_Dogs	24.4862
KunmingDog04	no	yes	Canis	familiaris	Kumming_Dog	PRJCA000978	SAMC046750	East_Asian_Dogs	23.2257
KunmingDog05	no	yes	Canis	familiaris	Kumming_Dog	PRJCA000978	SAMC046754	East_Asian_Dogs	19.4449
KunmingDog06	no	yes	Canis	familiaris	Kumming_Dog	PRJCA000978	SAMC046755	East_Asian_Dogs	22.9447
KunmingDog07	no	yes	Canis	familiaris	Kumming_Dog	PRJCA000978	SAMC046757	East_Asian_Dogs	20.2718
KunmingDog08	no	yes	Canis	familiaris	Kumming_Dog	PRJCA000978	SAMC046761	East_Asian_Dogs	19.1226
KunmingDog09	no	yes	Canis	familiaris	Kumming_Dog	PRJCA000978	SAMC046762	East_Asian_Dogs	21.1974
KunmingDog10	no	yes	Canis	familiaris	Kumming_Dog	PRJCA000978	SAMC046765	East_Asian_Dogs	25.4519
KunmingDog11	no	yes	Canis	familiaris	Kumming_Dog	PRJCA000978	SAMC046766	East_Asian_Dogs	21.4405
KunmingDog12	no	yes	Canis	familiaris	Kumming_Dog	PRJCA000978	SAMC046767	East_Asian_Dogs	21.9294
KunmingDog13	no	yes	Canis	familiaris	Kumming_Dog	PRJCA000978	SAMC046768	East_Asian_Dogs	24.2591
KunmingDog14	no	yes	Canis	familiaris	Kumming_Dog	PRJCA000978	SAMC046770	East_Asian_Dogs	19.9577
KunmingDog15	no	yes	Canis	familiaris	Kumming_Dog	PRJCA000978	SAMC046773	East_Asian_Dogs	22.7295
KunmingDog16	no	yes	Canis	familiaris	Kumming_Dog	PRJCA000978	SAMC046774	East_Asian_Dogs	22.4202
KunmingDog17	no	yes	Canis	familiaris	Kumming_Dog	PRJCA000978	SAMC046776	East_Asian_Dogs	19.253
KunmingDog18	no	yes	Canis	familiaris	Kumming_Dog	PRJCA000978	SAMC046779	East_Asian_Dogs	24.876
KunmingDog19	no	yes	Canis	familiaris	Kumming_Dog	PRJCA000978	SAMC046784	East_Asian_Dogs	21.5985
KunmingDog20	no	yes	Canis	familiaris	Kumming_Dog	PRJCA000978	SAMC046785	East_Asian_Dogs	23.4713
KunmingDog21	no	yes	Canis	familiaris	Kumming_Dog	PRJCA000978	SAMC046786	East_Asian_Dogs	20.3257
Kuvasz01	yes	yes	Canis	familiaris	Kuvasz	PRJNA726547	SAMN29012004	European_Dogs	30.8339
Kuvasz01	no	no	Canis	familiaris	Kuvasz	PRJNA648123	SAMN15626061	European_Dogs	16.1354
Kuvasz02	yes	yes	Canis	familiaris	Kuvasz	PRJNA648123	SAMN15626059	European_Dogs	16.7088
Kuvasz03	no	yes	Canis	familiaris	Kuvasz	PRJNA648123	SAMN15626060	European_Dogs	14.9031
Kuvasz04	no	yes	Canis	familiaris	Kuvasz	PRJNA263947	SAMN13655909	European_Dogs	36.3295
LabradorRetriever01	yes	yes	Canis	familiaris	Labrador_Retriever	PRJEB5874	SAMEA2417015	American_European_Dogs	34.9067
LabradorRetriever02	yes	yes	Canis	familiaris	Labrador_Retriever	PRJEB5875	SAMEA2417016	American_European_Dogs	24.9543
LabradorRetriever03	no	no	Canis	familiaris	Labrador_Retriever	PRJNA232497	SAMN02485565	American_European_Dogs	7.83511
LabradorRetriever04	no	yes	Canis	familiaris	Labrador_Retriever	PRJNA288568	SAMN03801675	American_European_Dogs	27.6273
LabradorRetriever05	no	yes	Canis	familiaris	Labrador_Retriever	PRJNA263947	SAMN04196848	American_European_Dogs	11.367
LabradorRetriever06	no	yes	Canis	familiaris	Labrador_Retriever	PRJNA448733	SAMN08873155	American_European_Dogs	35.4565
LabradorRetriever07	no	yes	Canis	familiaris	Labrador_Retriever	PRJNA263947	SAMN03580399	American_European_Dogs	29.3354
LabradorRetriever08	no	yes	Canis	familiaris	Labrador_Retriever	PRJEB16012	SAMEA4504834	American_European_Dogs	14.5067
LabradorRetriever10	no	yes	Canis	familiaris	Labrador_Retriever	PRJNA263947	SAMN04196862	American_European_Dogs	21.0936
LabradorRetriever12	no	yes	Canis	familiaris	Labrador_Retriever	PRJNA263947	SAMN04196865	American_European_Dogs	25.8134
LabradorRetriever13	no	yes	Canis	familiaris	Labrador_Retriever	PRJNA448733	SAMN08873139	American_European_Dogs	14.6619
LabradorRetriever14	no	yes	Canis	familiaris	Labrador_Retriever	PRJNA448733	SAMN08873141	American_European_Dogs	29.816
LabradorRetriever15	no	yes	Canis	familiaris	Labrador_Retriever	PRJNA448733	SAMN08873142	American_European_Dogs	30.6123
LabradorRetriever16	no	yes	Canis	familiaris	Labrador_Retriever	PRJNA448733	SAMN08873143	American_European_Dogs	31.0226
LabradorRetriever17	no	yes	Canis	familiaris	Labrador_Retriever	PRJNA448733	SAMN08873144	American_European_Dogs	32.3739
LabradorRetriever18	no	yes	Canis	familiaris	Labrador_Retriever	PRJNA448733	SAMN08873145	American_European_Dogs	27.4052
LabradorRetriever19	no	yes	Canis	familiaris	Labrador_Retriever	PRJNA448733	SAMN08873146	American_European_Dogs	28.7551
LabradorRetriever20	no	yes	Canis	familiaris	Labrador_Retriever	PRJNA448733	SAMN08873147	American_European_Dogs	26.9808
LabradorRetriever21	no	yes	Canis	familiaris	Labrador_Retriever	PRJNA448733	SAMN08873148	American_European_Dogs	28.0718
LabradorRetriever22	no	yes	Canis	familiaris	Labrador_Retriever	PRJNA263947	SAMN06159685	American_European_Dogs	34.3959
LabradorRetriever23	no	yes	Canis	familiaris	Labrador_Retriever	PRJEB16012	SAMEA104091568	American_European_Dogs	16.5795
LabradorRetriever24	no	yes	Canis	familiaris	Labrador_Retriever	PRJNA448733	SAMN08873160	American_European_Dogs	14.1999
LabradorRetriever25	no	yes	Canis	familiaris	Labrador_Retriever	PRJNA448733	SAMN08873161	American_European_Dogs	9.76634
LabradorRetriever26	no	yes	Canis	familiaris	Labrador_Retriever	PRJNA448733	SAMN08873162	American_European_Dogs	11.1062
LagottoRomagnolo01	no	no	Canis	familiaris	Lagotto_Romagnolo	PRJEB13468	SAMEA3928142	European_Dogs	6.84564
LagottoRomagnolo02	yes	yes	Canis	familiaris	Lagotto_Romagnolo	PRJEB16012	SAMEA4505491	European_Dogs	19.3107
LagottoRomagnolo03	yes	yes	Canis	familiaris	Lagotto_Romagnolo	PRJEB16012	SAMEA4505494	European_Dogs	15.0528
LagottoRomagnolo04	no	yes	Canis	familiaris	Lagotto_Romagnolo	PRJEB16012	SAMEA4504833	European_Dogs	13.83
LagottoRomagnolo05	no	yes	Canis	familiaris	Lagotto_Romagnolo	PRJEB16012	SAMEA4509490	European_Dogs	19.1968
LagottoRomagnolo06	no	yes	Canis	familiaris	Lagotto_Romagnolo	PRJEB16012	SAMEA4867935	European_Dogs	16.4559
LagottoRomagnolo07	no	yes	Canis	familiaris	Lagotto_Romagnolo	PRJNA648123	SAMN15625893	European_Dogs	18.0799
LagottoRomagnolo08	no	yes	Canis	familiaris	Lagotto_Romagnolo	PRJNA648123	SAMN15625894	European_Dogs	16.6828
LagottoRomagnolo09	no	yes	Canis	familiaris	Lagotto_Romagnolo	PRJNA648123	SAMN15625896	European_Dogs	19.6111
LancashireHeeler01	yes	yes	Canis	familiaris	Lancashire_Heeler	PRJNA648123	SAMN15626062	European_Dogs	17.9839
LancashireHeeler02	yes	yes	Canis	familiaris	Lancashire_Heeler	PRJNA648123	SAMN15626063	European_Dogs	17.2015
LancashireHeeler03	no	yes	Canis	familiaris	Lancashire_Heeler	PRJNA648123	SAMN15626064	European_Dogs	19.998
Landseer01	yes	yes	Canis	familiaris	Landseer	PRJEB7734	SAMEA3121328	American_European_Dogs	20.058
LapponianHerder01	yes	yes	Canis	familiaris	Lapponian_Herder	PRJNA266585	SAMN03168384	European_Dogs	14.8455
Leonberger01	yes	yes	Canis	familiaris	Leonberger	PRJEB16012	SAMEA103935360	European_Dogs	15.6697
Leonberger02	yes	yes	Canis	familiaris	Leonberger	PRJEB16012	SAMEA104656181	European_Dogs	22.9411
Leonberger03	no	yes	Canis	familiaris	Leonberger	PRJEB16012	SAMEA4848665	European_Dogs	11.1894
Leonberger04	no	yes	Canis	familiaris	Leonberger	PRJEB16012	SAMEA4848666	European_Dogs	10.9059
Leonberger05	no	yes	Canis	familiaris	Leonberger	PRJEB16012	SAMEA4848667	European_Dogs	8.02505
Leonberger06	no	yes	Canis	familiaris	Leonberger	PRJEB16012	SAMEA4848669	European_Dogs	11.2638
Leonberger07	no	yes	Canis	familiaris	Leonberger	PRJEB16012	SAMEA4848671	European_Dogs	10.6314
Leonberger08	no	yes	Canis	familiaris	Leonberger	PRJEB16012	SAMEA4848672	European_Dogs	10.901
Leonberger09	no	yes	Canis	familiaris	Leonberger	PRJEB16012	SAMEA4848676	European_Dogs	14.8871
Leonberger10	no	yes	Canis	familiaris	Leonberger	PRJEB16012	SAMEA4848679	European_Dogs	18.0263
Leonberger11	no	yes	Canis	familiaris	Leonberger	PRJEB16012	SAMEA4848680	European_Dogs	16.0918
Leonberger12	no	yes	Canis	familiaris	Leonberger	PRJEB16012	SAMEA4848681	European_Dogs	11.8183
Leonberger13	no	yes	Canis	familiaris	Leonberger	PRJEB16012	SAMEA4848682	European_Dogs	11.8749
Leonberger14	no	yes	Canis	familiaris	Leonberger	PRJEB16012	SAMEA4848683	European_Dogs	10.6869
Leonberger15	no	yes	Canis	familiaris	Leonberger	PRJEB16012	SAMEA4848690	European_Dogs	22.0912
Leonberger16	no	yes	Canis	familiaris	Leonberger	PRJEB16012	SAMEA4848691	European_Dogs	13.0964
Leonberger17	no	yes	Canis	familiaris	Leonberger	PRJEB16012	SAMEA4848692	European_Dogs	20.8346
Leonberger18	no	yes	Canis	familiaris	Leonberger	PRJEB16012	SAMEA4848693	European_Dogs	23.1869
Leonberger19	no	yes	Canis	familiaris	Leonberger	PRJEB16012	SAMEA4848694	European_Dogs	21.0583
Leonberger20	no	yes	Canis	familiaris	Leonberger	PRJEB16012	SAMEA4848697	European_Dogs	20.9755
Leonberger21	no	yes	Canis	familiaris	Leonberger	PRJEB16012	SAMEA4848698	European_Dogs	24.7164
Leonberger22	no	yes	Canis	familiaris	Leonberger	PRJNA648123	SAMN15625897	European_Dogs	20.2364
Leonberger23	no	yes	Canis	familiaris	Leonberger	PRJNA648123	SAMN15625898	European_Dogs	19.7182
LhasaApso01	yes	yes	Canis	familiaris	Lhasa_Apso	PRJNA648123	SAMN15625907	East_Asian_Dogs	18.1906
LhasaApso02	yes	yes	Canis	familiaris	Lhasa_Apso	PRJNA648123	SAMN15625908	East_Asian_Dogs	17.9577
LhasaApso03	no	yes	Canis	familiaris	Lhasa_Apso	PRJNA648123	SAMN15625909	East_Asian_Dogs	17.7833
LhasaApso04	no	yes	Canis	familiaris	Lhasa_Apso	PRJNA263947	SAMN13655906	East_Asian_Dogs	30.0592
Lowchen01	yes	yes	Canis	familiaris	Lowchen	PRJNA263947	SAMN04196863	European_Dogs	26.9471
MIX_AmericanCocker_Beagle01	yes	yes	Canis	familiaris	MIX_American_Cocker_Spaniel_and_Beagle	PRJNA356874	SAMN06128273	European_Dogs	10.5607
MIX_AmericanCocker_Beagle02	yes	yes	Canis	familiaris	MIX_American_Cocker_Spaniel_and_Beagle	PRJNA356874	SAMN06128271	European_Dogs	13.6995
MIX_AmericanCocker_Beagle03	no	yes	Canis	familiaris	MIX_American_Cocker_Spaniel_and_Beagle	PRJNA356874	SAMN06128272	European_Dogs	10.6111
MIX_Dachshund01	yes	yes	Canis	familiaris	MIX_Dachsund	PRJNA263947	SAMN06159686	European_Dogs	38.2186
MIX_GoldenRetriever01	yes	yes	Canis	familiaris	MIX_Golden_Retriever	PRJEB16012	SAMEA104091572	European_Dogs	29.0208
MIX_KerryBlueTerrier_Beagle01	yes	yes	Canis	familiaris	MIX_Kerry_Blue_Terrier_and_Beagle	PRJNA263947	SAMN04196846	European_Dogs	21.2335
MIX_LabradorRetriever01	yes	yes	Canis	familiaris	MIX_Labrador_Retriever	PRJEB16012	SAMEA104125075	European_Dogs	28.5557
MIX_MiniatureSchnauzer_Beagle01	yes	yes	Canis	familiaris	MIX_Miniature_Schnauzer_and_Beagle	PRJNA356874	SAMN06128270	European_Dogs	11.8991
Maltese01	yes	yes	Canis	familiaris	Maltese	PRJNA685036	SAMN17192084	European_Dogs	40.3931
Maltese02	yes	yes	Canis	familiaris	Maltese	PRJNA648123	SAMN15625910	European_Dogs	22.9836
Maltese03	no	yes	Canis	familiaris	Maltese	PRJNA517114	SAMN10740988	European_Dogs	11.7557
Maltese04	no	yes	Canis	familiaris	Maltese	PRJNA517114	SAMN10740974	European_Dogs	13.6734
Maltese05	no	no	Canis	familiaris	Maltese	PRJNA517114	SAMN10740975	European_Dogs	7.12061
Maltese06	no	yes	Canis	familiaris	Maltese	PRJNA517114	SAMN10740970	European_Dogs	11.3503
Maltese07	no	yes	Canis	familiaris	Maltese	PRJNA517114	SAMN10740977	European_Dogs	13.7047
Maltese08	no	no	Canis	familiaris	Maltese	PRJNA517114	SAMN10740976	European_Dogs	6.37214
Maltese09	no	no	Canis	familiaris	Maltese	PRJNA517114	SAMN10740978	European_Dogs	7.14218
Maltese10	no	yes	Canis	familiaris	Maltese	PRJNA517114	SAMN10740981	European_Dogs	12.9827
Maltese11	no	no	Canis	familiaris	Maltese	PRJNA517114	SAMN10740980	European_Dogs	7.56973
Maltese12	no	yes	Canis	familiaris	Maltese	PRJNA517114	SAMN10740971	European_Dogs	9.30286
Maltese13	no	yes	Canis	familiaris	Maltese	PRJNA517114	SAMN10740972	European_Dogs	12.9407
Maltese14	no	yes	Canis	familiaris	Maltese	PRJNA517114	SAMN10740973	European_Dogs	15.603
Maltese15	no	no	Canis	familiaris	Maltese	PRJNA517114	SAMN10740979	European_Dogs	6.92903
Maremma01	yes	yes	Canis	familiaris	Maremma	PRJNA685036	SAMN17192085	European_Dogs	27.2292
MastinoAbruzzese01	yes	yes	Canis	familiaris	Mastino_Abruzzese	PRJNA685036	SAMN17192086	European_Dogs	26.6225
MauritianDog01	yes	yes	Canis	familiaris	Mauritian_Dog	PRJNA683923	SAMN17046049	African_NearEast_India_Dogs	26.8239
MexicanHairless01	yes	yes	Canis	familiaris	Xoloitzcuintli	PRJNA266585	SAMN03168385	American_Dogs	14.4711
MiniatureBullTerrier01	yes	yes	Canis	familiaris	Miniature_Bull_Terrier	PRJEB16012	SAMEA4506897	European_Dogs	34.4842
MiniatureBullTerrier02	yes	yes	Canis	familiaris	Miniature_Bull_Terrier	PRJNA685036	SAMN17192087	European_Dogs	27.2698
MiniatureBullTerrier03	no	yes	Canis	familiaris	Miniature_Bull_Terrier	PRJNA685036	SAMN17192088	European_Dogs	47.019
MiniatureBullTerrier04	no	yes	Canis	familiaris	Miniature_Bull_terrier	PRJEB16012	SAMEA4867920	European_Dogs	11.8781
MiniatureBullTerrier05	no	yes	Canis	familiaris	Miniature_Bull_Terrier	PRJNA648123	SAMN15625916	European_Dogs	16.5413
MiniaturePinscher01	yes	yes	Canis	familiaris	Miniature_Pinscher	PRJNA648123	SAMN15625921	European_Dogs	16.4266
MiniaturePoodle01	yes	yes	Canis	familiaris	Miniature_Poodle	PRJNA448733	SAMN08873175	European_Dogs	41.9444
MiniaturePoodle02	yes	yes	Canis	familiaris	Miniature_Poodle	PRJNA448733	SAMN08873174	European_Dogs	11.1403
MiniaturePoodle03	no	yes	Canis	familiaris	Miniature_Poodle	PRJNA685036	SAMN17192089	European_Dogs	27.3583
MiniatureSchnauzer01	no	no	Canis	familiaris	Miniature_Schnauzer	PRJNA263947	SAMN04196847	European_Dogs	6.23672
MiniatureSchnauzer02	yes	yes	Canis	familiaris	Miniature_Schnauzer	PRJNA448733	SAMN08873176	European_Dogs	8.42157
MiniatureSchnauzer03	yes	yes	Canis	familiaris	Miniature_Schnauzer	PRJNA448733	SAMN08873177	European_Dogs	14.1514
MiniatureSchnauzer04	no	yes	Canis	familiaris	Miniature_Schnauzer	PRJNA685036	SAMN17192090	European_Dogs	24.2357
MiniatureSchnauzer05	no	yes	Canis	familiaris	Miniature_Schnauzer	PRJEB16012	SAMEA1066474	European_Dogs	26.3144
MiniatureSchnauzer06	no	yes	Canis	familiaris	Miniature_Schnauzer	PRJEB16012	SAMEA5059514	European_Dogs	11.9407
MiniatureSchnauzer07	no	yes	Canis	familiaris	Miniature_Schnauzer	PRJEB16012	SAMEA5059515	European_Dogs	10.86
MiniatureSchnauzer08	no	yes	Canis	familiaris	Miniature_Schnauzer	PRJEB16012	SAMEA5059516	European_Dogs	12.7005
MiniatureSchnauzer09	no	yes	Canis	familiaris	Miniature_Schnauzer	PRJEB16012	SAMEA5059517	European_Dogs	26.5513
MiniatureSchnauzer10	no	yes	Canis	familiaris	Miniature_Schnauzer	PRJEB16012	SAMEA5059518	European_Dogs	11.7641
MiniatureSchnauzer11	no	no	Canis	familiaris	Miniature_Schnauzer	PRJEB16012	SAMEA5059519	European_Dogs	0.309651
MiniatureSchnauzer12	no	yes	Canis	familiaris	Miniature_Schnauzer	PRJEB16012	SAMEA5059520	European_Dogs	12.601
MiniatureSchnauzer13	no	yes	Canis	familiaris	Miniature_Schnauzer	PRJEB16012	SAMEA5059521	European_Dogs	13.5042
MiniatureSchnauzer14	no	yes	Canis	familiaris	Miniature_Schnauzer	PRJEB16012	SAMEA5059522	European_Dogs	11.9903
MiniatureSchnauzer15	no	yes	Canis	familiaris	Miniature_Schnauzer	PRJEB16012	SAMEA5059523	European_Dogs	12.5933
MiniatureSchnauzer17	no	no	Canis	familiaris	Miniature_Schnauzer	PRJEB16012	SAMEA5059500	European_Dogs	4.63999
MiniatureSchnauzer18	no	yes	Canis	familiaris	Miniature_Schnauzer	PRJNA648123	SAMN15625922	European_Dogs	22.9717
MixedBreed06	no	no	Canis	familiaris	MIX_Tibetan_Mastiff	PRJNA232497	SAMN02485589	East_Asian_Dogs	7.42653
MixedBreed07	yes	yes	Canis	familiaris	MIX_Siberian_Husky	PRJNA448733	SAMN08873188	Arctic_Dogs	50.7524
MixedBreed08	yes	yes	Canis	familiaris	MIX_Mixed_Breed	PRJEB16012	SAMEA4506893	European_Dogs	25.196
MixedBreed09	yes	yes	Canis	familiaris	Mixed_Breed	PRJNA726547	SAMN29012005	European_Dogs	41.3218
MixedBreed10	yes	yes	Canis	familiaris	Mixed_breed	PRJEB16012	SAMEA4867919	European_Dogs	18.7201
MountainCur01	yes	yes	Canis	familiaris	Mountain_Cur	PRJNA648123	SAMN15625917	American_European_Dogs	18.0219
MountainCur02	yes	yes	Canis	familiaris	Mountain_Cur	PRJNA648123	SAMN15625918	American_European_Dogs	17.655
MountainCur03	no	yes	Canis	familiaris	Mountain_Cur	PRJNA648123	SAMN15625919	American_European_Dogs	10.6974
MountainCur04	no	yes	Canis	familiaris	Mountain_Cur	PRJNA648123	SAMN15625920	American_European_Dogs	16.9403
Mudi01	yes	yes	Canis	familiaris	Mudi	PRJNA726547	SAMN29012006	European_Dogs	27.73
Mudi01	no	no	Canis	familiaris	Mudi	PRJNA648123	SAMN15625923	European_Dogs	19.3121
Mudi02	yes	yes	Canis	familiaris	Mudi	PRJNA648123	SAMN15625924	European_Dogs	20.0721
NeapolitanMastiff01	yes	yes	Canis	familiaris	Neapolitan_Mastiff	PRJNA648123	SAMN15625926	European_Dogs	22.0503
NeapolitanMastiff02	yes	yes	Canis	familiaris	Neapolitan_Mastiff	PRJNA648123	SAMN15625927	European_Dogs	18.7921
NewGuineaSingingDog01	no	yes	Canis	familiaris	New_Guinea_Singing_Dog	PRJNA448733	SAMN08873190	East_Asian_Dogs	37.124
NewGuineaSingingDog02	no	yes	Canis	familiaris	New_Guinea_Singing_Dog	PRJNA232497	SAMN06608432	East_Asian_Dogs	9.55336
NewGuineaSingingDog03	no	yes	Canis	familiaris	New_Guinea_Singing_Dog	PRJNA232497	SAMN06608434	East_Asian_Dogs	8.03548
NewGuineaSingingDog04	no	no	Canis	familiaris	New_Guinea_Singing_Dog	PRJNA232497	SAMN06608444	East_Asian_Dogs	7.80244
NewGuineaSingingDog07	no	yes	Canis	familiaris	New_Guinea_Singing_Dog	PRJNA448733	SAMN08873190	East_Asian_Dogs	39.1328
NewGuineaSingingDog08	no	yes	Canis	familiaris	New_Guinea_Singing_Dog	PRJNA726547	SAMN29012007	East_Asian_Dogs	24.3821
NewGuineaSingingDog09	no	yes	Canis	familiaris	New_Guinea_Singing_Dog	PRJNA726547	SAMN29012008	East_Asian_Dogs	26.0237
NewGuineaSingingDog10	no	yes	Canis	familiaris	New_Guinea_Singing_Dog	PRJNA726547	SAMN29012009	East_Asian_Dogs	26.9797
NewGuineaSingingDog11	no	yes	Canis	familiaris	New_Guinea_Singing_Dog	PRJNA726547	SAMN29012010	East_Asian_Dogs	23.6722
NewGuineaSingingDog12	no	yes	Canis	familiaris	New_Guinea_Singing_Dog	PRJNA726547	SAMN29012011	East_Asian_Dogs	32.8038
NewGuineaSingingDog13	no	yes	Canis	familiaris	New_Guinea_Singing_Dog	PRJNA726547	SAMN29012012	East_Asian_Dogs	36.7103
NewGuineaSingingDog14	no	yes	Canis	familiaris	New_Guinea_Singing_Dog	PRJNA726547	SAMN29012013	East_Asian_Dogs	32.6945
NewGuineaSingingDog15	no	yes	Canis	familiaris	New_Guinea_Singing_Dog	PRJNA726547	SAMN29012014	East_Asian_Dogs	35.0852
NewGuineaSingingDog16	no	yes	Canis	familiaris	New_Guinea_Singing_Dog	PRJNA593363	SAMN13476889	East_Asian_Dogs	10.5483
NewGuineaSingingDog17	no	yes	Canis	familiaris	New_Guinea_Singing_Dog	PRJNA593363	SAMN13476888	East_Asian_Dogs	10.4761
Newfoundland01	yes	yes	Canis	familiaris	Newfoundland	PRJEB16012	SAMEA104500411	American_European_Dogs	21.3086
Newfoundland02	yes	yes	Canis	familiaris	Newfoundland	PRJEB16012	SAMEA4848701	American_European_Dogs	20.8466
Newfoundland03	no	yes	Canis	familiaris	Newfoundland	PRJNA648123	SAMN15625932	American_European_Dogs	18.4137
Newfoundland04	no	yes	Canis	familiaris	Newfoundland	PRJNA263947	SAMN12700522	American_European_Dogs	31.1635
Newfoundland05	no	yes	Canis	familiaris	Newfoundland	PRJNA648123	SAMN15626065	American_European_Dogs	15.773
NorfolkTerrier01	yes	yes	Canis	familiaris	Norfolk_Terrier	PRJNA648123	SAMN15625936	American_European_Dogs	21.0874
NorfolkTerrier02	yes	yes	Canis	familiaris	Norfolk_Terrier	PRJNA648123	SAMN15625937	American_European_Dogs	18.9967
NorwegianBuhund01	yes	yes	Canis	familiaris	Norwegian_Buhund	PRJNA648123	SAMN15625925	European_Dogs	19.565
NorwegianBuhund02	yes	yes	Canis	familiaris	Norwegian_Buhund	PRJNA648123	SAMN15626066	European_Dogs	11.4395
NorwegianElkhound01	yes	yes	Canis	familiaris	Norwegian_Elkhound	PRJNA266585	SAMN03168382	European_Dogs	17.482
NorwegianElkhound02	yes	yes	Canis	familiaris	Norwegian_Elkhound	PRJNA448733	SAMN08873199	European_Dogs	36.0444
NorwegianElkhound03	no	yes	Canis	familiaris	Norwegian_Elkhound	PRJNA648123	SAMN15625928	European_Dogs	18.7268
NorwegianElkhound04	no	yes	Canis	familiaris	Norwegian_Elkhound	PRJNA648123	SAMN15625929	European_Dogs	18.8711
NorwegianElkhound05	no	yes	Canis	familiaris	Norwegian_Elkhound	PRJNA648123	SAMN15625930	European_Dogs	19.4304
NorwegianElkhound06	no	yes	Canis	familiaris	Norwegian_Elkhound	PRJNA648123	SAMN15625931	European_Dogs	20.0235
NorwegianLundehund01	yes	yes	Canis	familiaris	Norwegian_Lundehund	PRJNA186960	SAMN01893932	European_Dogs	19.2118
NorwegianLundehund02	yes	yes	Canis	familiaris	Norwegian_Lundehund	PRJNA309755	SAMN04440505	European_Dogs	13.1113
NorwegianLundehund03	no	yes	Canis	familiaris	Norwegian_Lundehund	PRJNA309755	SAMN04440506	European_Dogs	12.0595
NorwegianLundehund04	no	yes	Canis	familiaris	Norwegian_Lundehund	PRJNA648123	SAMN15625933	European_Dogs	15.9972
NorwegianLundehund05	no	yes	Canis	familiaris	Norwegian_Lundehund	PRJNA648123	SAMN15625934	European_Dogs	22.2012
NorwegianLundehund06	no	yes	Canis	familiaris	Norwegian_Lundehund	PRJNA648123	SAMN15625935	European_Dogs	19.2365
NorwichTerrier01	yes	yes	Canis	familiaris	Norwich_Terrier	PRJEB16012	SAMEA104091550	European_Dogs	15.2302
NorwichTerrier02	yes	yes	Canis	familiaris	Norwich_Terrier	PRJEB16012	SAMEA104091551	European_Dogs	14.4479
NorwichTerrier03	no	yes	Canis	familiaris	Norwich_Terrier	PRJEB16012	SAMEA104091552	European_Dogs	13.1584
NorwichTerrier04	no	yes	Canis	familiaris	Norwich_Terrier	PRJEB16012	SAMEA104091553	European_Dogs	14.6877
NorwichTerrier05	no	yes	Canis	familiaris	Norwich_Terrier	PRJNA648123	SAMN15626067	European_Dogs	16.844
NorwichTerrier06	no	yes	Canis	familiaris	Norwich_Terrier	PRJNA648123	SAMN15626068	European_Dogs	16.687
NovaScotiaDuckTollingRetriever01	yes	yes	Canis	familiaris	Nova_Scotia_Duck_Tolling_Retriever	PRJNA263947	SAMN03323675	American_European_Dogs	21.6473
NovaScotiaDuckTollingRetriever02	yes	yes	Canis	familiaris	Nova_Scotia_Duck_Tolling_Retriever	PRJNA648123	SAMN15625938	American_European_Dogs	20.2086
OldEnglishSheepdog01	yes	yes	Canis	familiaris	Old_English_Sheepdog	PRJNA648123	SAMN15625940	European_Dogs	19.217
OldEnglishSheepdog02	yes	yes	Canis	familiaris	Old_English_Sheepdog	PRJNA648123	SAMN15625941	European_Dogs	20.3226
OldEnglishSheepdog03	no	yes	Canis	familiaris	Old_English_Sheepdog	PRJNA648123	SAMN15625942	European_Dogs	17.8639
Otterhound01	yes	yes	Canis	familiaris	Otterhound	PRJNA648123	SAMN15625943	European_Dogs	20.7156
Otterhound02	yes	yes	Canis	familiaris	Otterhound	PRJNA648123	SAMN15625944	European_Dogs	20.5436
Otterhound03	no	yes	Canis	familiaris	Otterhound	PRJNA648123	SAMN15625945	European_Dogs	20.6761
Otterhound04	no	yes	Canis	familiaris	Otterhound	PRJNA263947	SAMN10940772	European_Dogs	29.8645
Papillon01	yes	yes	Canis	familiaris	Papillon	PRJNA648123	SAMN15625946	European_Dogs	19.6672
Papillon02	yes	yes	Canis	familiaris	Papillon	PRJNA648123	SAMN15625947	European_Dogs	17.9947
ParsonsRussellTerrier01	yes	yes	Canis	familiaris	Parson_Russell_Terrier	PRJNA263947	SAMN10940824	European_Dogs	31.6746
ParsonsRussellTerrier02	yes	yes	Canis	familiaris	Parson_Russell_Terrier	PRJNA648123	SAMN15626069	European_Dogs	17.1898
Pekingese01	yes	yes	Canis	familiaris	Pekingese	PRJNA288568	SAMN03801676	East_Asian_Dogs	45.5275
Pekingese02	yes	yes	Canis	familiaris	Pekingese	PRJNA263947	SAMN13655916	East_Asian_Dogs	36.4544
PembrokeWelshCorgi01	yes	yes	Canis	familiaris	Pembroke_Welsh_Corgi	PRJNA263947	SAMN03145702	European_Dogs	14.0701
PembrokeWelshCorgi02	yes	yes	Canis	familiaris	Pembroke_Welsh_Corgi	PRJNA263947	SAMN03145703	European_Dogs	22.6943
PembrokeWelshCorgi03	no	yes	Canis	familiaris	Pembroke_Welsh_Corgi	PRJNA263947	SAMN03145704	European_Dogs	22.2049
PembrokeWelshCorgi04	no	yes	Canis	familiaris	Pembroke_Welsh_Corgi	PRJNA685036	SAMN17192091	European_Dogs	40.8338
PembrokeWelshCorgi05	no	yes	Canis	familiaris	Pembroke_Welsh_Corgi	PRJNA685036	SAMN17192092	European_Dogs	29.1945
PeruvianHairless01	yes	yes	Canis	familiaris	Peruvian_Inca_Orchid	PRJNA266585	SAMN03168386	American_Dogs	15.809
PeruvianVillageDog01	yes	yes	Canis	familiaris	Peruvian_Village_Dog	PRJNA648123	SAMN17023483	American_Dogs	13.0937
PeruvianVillageDog02	yes	yes	Canis	familiaris	Peruvian_Village_Dog	PRJNA648123	SAMN17023484	American_Dogs	16.1705
PeruvianVillageDog03	yes	yes	Canis	familiaris	Peruvian_Village_Dog	PRJNA648123	SAMN17023485	American_Dogs	16.3501
PeruvianVillageDog04	no	no	Canis	familiaris	Peruvian_Village_Dog	PRJNA648123	SAMN17023486	American_Dogs	5.13606
PeruvianVillageDog05	yes	yes	Canis	familiaris	Peruvian_Village_Dog	PRJNA648123	SAMN17023487	American_Dogs	12.9893
PeruvianVillageDog06	yes	yes	Canis	familiaris	Peruvian_Village_Dog	PRJNA648123	SAMN17023488	American_Dogs	10.059
PeruvianVillageDog07	yes	yes	Canis	familiaris	Peruvian_Village_Dog	PRJNA648123	SAMN17023489	American_Dogs	15.0749
PeruvianVillageDog08	yes	yes	Canis	familiaris	Peruvian_Village_Dog	PRJNA648123	SAMN17023490	American_Dogs	15.8706
PetitBassetGriffonVendeen01	yes	yes	Canis	familiaris	Petit_Basset_Griffon_Vendeen	PRJEB11835	SAMEA3723573	European_Dogs	25.0816
PetitBassetGriffonVendeen02	yes	yes	Canis	familiaris	Petit_Basset_Griffon_Vendeen	PRJNA648123	SAMN15625948	European_Dogs	20.1661
PetitBassetGriffonVendeen03	no	yes	Canis	familiaris	Petit_Basset_Griffon_Vendeen	PRJNA648123	SAMN15625949	European_Dogs	18
PetitBassetGriffonVendeen04	no	yes	Canis	familiaris	Petit_Basset_Griffon_Vendeen	PRJNA648123	SAMN15625950	European_Dogs	18.5646
PetitBassetGriffonVendeen05	no	yes	Canis	familiaris	Petit_Basset_Griffon_Vendeen	PRJNA648123	SAMN15626077	European_Dogs	17.0502
PharaohHound01	yes	yes	Canis	familiaris	Pharaoh_Hound	PRJNA648123	SAMN15625951	European_Dogs	17.7776
PharaohHound02	yes	yes	Canis	familiaris	Pharaoh_Hound	PRJNA648123	SAMN15625952	European_Dogs	19.1703
PharaohHound03	no	yes	Canis	familiaris	Pharaoh_Hound	PRJNA648123	SAMN15625953	European_Dogs	18.6596
PhuquocRidgeback01	yes	yes	Canis	familiaris	Phuquoc_Ridgeback	PRJNA685036	SAMN17192093	East_Asian_Dogs	22.6349
PhuquocRidgeback02	yes	yes	Canis	familiaris	Phuquoc_Ridgeback	PRJNA685036	SAMN17192094	East_Asian_Dogs	29.2259
PhuquocRidgeback03	no	yes	Canis	familiaris	Phuquoc_Ridgeback	PRJNA685036	SAMN17192095	East_Asian_Dogs	25.5464
PitBullTerrier01	yes	yes	Canis	familiaris	Pit_Bull_Terrier	PRJNA263947	SAMN10940788	European_Dogs	27.1125
PitBullTerrier02	yes	yes	Canis	familiaris	Pit_Bull_Terrier	PRJNA263947	SAMN10940795	European_Dogs	27.0804
PitBullTerrier03	no	yes	Canis	familiaris	Pit_Bull_Terrier	PRJNA263947	SAMN12700538	European_Dogs	39.5598
PitBullTerrier04	no	yes	Canis	familiaris	Pit_Bull_Terrier	PRJNA263947	SAMN12700532	European_Dogs	21.4954
Pointer01	yes	yes	Canis	familiaris	Pointer	PRJNA648123	SAMN15625836	European_Dogs	17.8622
Pointer02	yes	yes	Canis	familiaris	Pointer	PRJNA648123	SAMN15625837	European_Dogs	20.1049
Pointer03	no	yes	Canis	familiaris	Pointer	PRJNA648123	SAMN15625838	European_Dogs	18.4934
Pointer04	no	yes	Canis	familiaris	Pointer	PRJNA263947	SAMN10940800	European_Dogs	34.1347
Pointer05	no	yes	Canis	familiaris	Pointer	PRJNA648123	SAMN15626070	European_Dogs	18.3577
Pointer06	no	yes	Canis	familiaris	Pointer	PRJNA648123	SAMN15626071	European_Dogs	22.7862
Pointer07	no	yes	Canis	familiaris	Pointer	PRJNA648123	SAMN15626072	European_Dogs	17.1321
Pomeranian01	yes	yes	Canis	familiaris	Pomeranian	PRJEB16012	SAMEA4506892	European_Dogs	22.1067
Pomeranian02	yes	yes	Canis	familiaris	Pomeranian	PRJNA263947	SAMN10940780	European_Dogs	34.3144
Pomeranian03	no	yes	Canis	familiaris	Pomeranian	PRJNA648123	SAMN15626073	European_Dogs	16.1279
PortuguesePodengo01	yes	yes	Canis	familiaris	Portuguese_Podengo	PRJNA263947	SAMN03580388	European_Dogs	24.7627
PortuguesePodengoPequeno01	yes	yes	Canis	familiaris	Portuguese_Podengo_Pequeno	PRJNA648123	SAMN15625954	European_Dogs	18.0342
PortuguesePodengoPequeno02	yes	yes	Canis	familiaris	Portuguese_Podengo_Pequeno	PRJNA648123	SAMN15625955	European_Dogs	14.6936
PortugueseWaterDog01	yes	yes	Canis	familiaris	Portuguese_Water_Dog	PRJNA448733	SAMN08873219	European_Dogs	35.9358
PortugueseWaterDog02	yes	yes	Canis	familiaris	Portuguese_Water_Dog	PRJNA448733	SAMN08873220	European_Dogs	43.4166
PortugueseWaterDog03	no	yes	Canis	familiaris	Portuguese_Water_Dog	PRJNA448733	SAMN08873221	European_Dogs	14.2119
PortugueseWaterDog04	no	yes	Canis	familiaris	Portuguese_Water_Dog	PRJNA448733	SAMN08873222	European_Dogs	17.7332
PortugueseWaterDog05	no	yes	Canis	familiaris	Portuguese_Water_Dog	PRJNA448733	SAMN08873223	European_Dogs	22.2813
PortugueseWaterDog06	no	yes	Canis	familiaris	Portuguese_Water_Dog	PRJNA448733	SAMN08873224	European_Dogs	14.8027
PortugueseWaterDog07	no	yes	Canis	familiaris	Portuguese_Water_Dog	PRJNA448733	SAMN08873225	European_Dogs	20.5911
PortugueseWaterDog08	no	yes	Canis	familiaris	Portuguese_Water_Dog	PRJNA448733	SAMN08873226	European_Dogs	18.598
PortugueseWaterDog09	no	yes	Canis	familiaris	Portuguese_Water_Dog	PRJNA448733	SAMN08873227	European_Dogs	31.5402
PortugueseWaterDog09	no	no	Canis	familiaris	Portuguese_Water_Dog	PRJNA648123	SAMN15625957	European_Dogs	16.848
PortugueseWaterDog10	no	yes	Canis	familiaris	Portuguese_Water_Dog	PRJNA448733	SAMN08873228	European_Dogs	14.8491
PortugueseWaterDog11	no	yes	Canis	familiaris	Portuguese_Water_Dog	PRJNA448733	SAMN08873229	European_Dogs	21.1071
PortugueseWaterDog12	no	yes	Canis	familiaris	Portuguese_Water_Dog	PRJNA263947	SAMN12700530	European_Dogs	26.9951
PortugueseWaterDog13	no	yes	Canis	familiaris	Portuguese_Water_Dog	PRJNA648123	SAMN15625956	European_Dogs	16.6527
PortugueseWaterDog15	no	yes	Canis	familiaris	Portuguese_Water_Dog	PRJNA648123	SAMN15625958	European_Dogs	17.0384
Pug01	no	no	Canis	familiaris	Pug	PRJNA288568	SAMN03801678	East_Asian_Dogs	3.82175
Pug02	no	no	Canis	familiaris	Pug	PRJNA288568	SAMN03801679	East_Asian_Dogs	3.84782
Pug03	no	no	Canis	familiaris	Pug	PRJNA288568	SAMN03801680	East_Asian_Dogs	7.93913
Pug04	no	no	Canis	familiaris	Pug	PRJNA288568	SAMN03801681	East_Asian_Dogs	5.31402
Pug05	yes	yes	Canis	familiaris	Pug	PRJNA288568	SAMN03801682	East_Asian_Dogs	12.7658
Pug06	yes	yes	Canis	familiaris	Pug	PRJNA263947	SAMN12700548	East_Asian_Dogs	42.1222
Pug07	no	yes	Canis	familiaris	Pug	PRJNA263947	SAMN13655900	East_Asian_Dogs	29.2473
Puli01	yes	yes	Canis	familiaris	Puli	PRJNA685036	SAMN17192096	European_Dogs	41.0825
Pumi01	yes	yes	Canis	familiaris	Pumi	PRJNA726547	SAMN29012015	European_Dogs	26.8458
Pumi01	no	no	Canis	familiaris	Pumi	PRJNA648123	SAMN15625959	European_Dogs	16.5773
Pumi02	yes	yes	Canis	familiaris	Pumi	PRJNA648123	SAMN15625960	European_Dogs	19.2691
Pumi03	no	yes	Canis	familiaris	Pumi	PRJNA648123	SAMN15625961	European_Dogs	17.2165
QingchuanDog01	no	no	Canis	familiaris	Qingchuan_Dog	PRJNA232497	SAMN02485577	East_Asian_Dogs	6.02371
QuebecWolf	no	no	Canis	lupus	Wolf	PRJNA331222	SAMN05736724	North_American_Wolves	5.58639
RedWolf03	no	no	Canis	rufus	Red_Wolf	PRJNA496590	SAMN10246099	Red_Eastern_Wolves	2.6092
RedWolf04	no	no	Canis	rufus	Red_Wolf	PRJNA331222	SAMN05931654	Red_Eastern_Wolves	6.14056
RhodesianRidgeback01	yes	yes	Canis	familiaris	Rhodesian_Ridgeback	PRJNA288568	SAMN03801683	African_NearEast_India_Dogs	17.9635
RhodesianRidgeback02	yes	yes	Canis	familiaris	Rhodesian_Ridgeback	PRJEB16012	SAMEA4504822	African_NearEast_India_Dogs	14.4941
RhodesianRidgeback03	no	yes	Canis	familiaris	Rhodesian_Ridgeback	PRJEB16012	SAMEA4505495	African_NearEast_India_Dogs	9.24416
RhodesianRidgeback04	no	yes	Canis	familiaris	Rhodesian_Ridgeback	PRJNA357866	SAMN06161404	African_NearEast_India_Dogs	22.5184
RhodesianRidgeback05	no	yes	Canis	familiaris	Rhodesian_Ridgeback	PRJEB16012	SAMEA104091554	African_NearEast_India_Dogs	24.9637
RhodesianRidgeback06	no	yes	Canis	familiaris	Rhodesian_Ridgeback	PRJNA648123	SAMN15625962	African_NearEast_India_Dogs	19.1703
RhodesianRidgeback07	no	yes	Canis	familiaris	Rhodesian_Ridgeback	PRJNA648123	SAMN15625991	African_NearEast_India_Dogs	18.5365
RhodesianRidgeback08	no	yes	Canis	familiaris	Rhodesian_Ridgeback	PRJNA263947	SAMN10940814	African_NearEast_India_Dogs	33.8405
Rottweiler01	yes	yes	Canis	familiaris	Rottweiler	PRJNA288568	SAMN03801684	European_Dogs	32.5271
Rottweiler02	yes	yes	Canis	familiaris	Rottweiler	PRJEB7735	SAMEA3121337	European_Dogs	11.6316
Rottweiler03	no	yes	Canis	familiaris	Rottweiler	PRJNA263947	SAMN03323674	European_Dogs	24.5713
Rottweiler04	no	yes	Canis	familiaris	Rottweiler	PRJNA448733	SAMN08873251	European_Dogs	40.8256
Rottweiler05	no	yes	Canis	familiaris	Rottweiler	PRJNA448733	SAMN08873243	European_Dogs	29.2369
Rottweiler06	no	yes	Canis	familiaris	Rottweiler	PRJNA448733	SAMN08873244	European_Dogs	31.3601
Rottweiler07	no	yes	Canis	familiaris	Rottweiler	PRJNA448733	SAMN08873245	European_Dogs	29.5281
Rottweiler08	no	yes	Canis	familiaris	Rottweiler	PRJNA448733	SAMN08873246	European_Dogs	14.8845
Rottweiler09	no	yes	Canis	familiaris	Rottweiler	PRJNA448733	SAMN08873247	European_Dogs	20.0534
Rottweiler10	no	yes	Canis	familiaris	Rottweiler	PRJNA448733	SAMN08873252	European_Dogs	24.83
Rottweiler11	no	yes	Canis	familiaris	Rottweiler	PRJNA685036	SAMN17192097	European_Dogs	27.6848
Rottweiler12	no	yes	Canis	familiaris	Rottweiler	PRJNA685036	SAMN17192098	European_Dogs	34.1957
SaintBernard01	yes	yes	Canis	familiaris	Saint_Bernard	PRJNA288568	SAMN03801685	European_Dogs	33.5322
SaintBernard02	yes	yes	Canis	familiaris	Saint_Bernard	PRJNA263947	SAMN03580386	European_Dogs	20.2224
SaintBernard03	no	yes	Canis	familiaris	Saint_Bernard	PRJEB16012	SAMEA4848703	European_Dogs	20.8323
SaintBernard04	no	yes	Canis	familiaris	Saint_Bernard	PRJNA648123	SAMN15626010	European_Dogs	17.4906
SaintBernard05	no	yes	Canis	familiaris	Saint_Bernard	PRJNA648123	SAMN15626011	European_Dogs	16.6487
SaintBernard06	no	yes	Canis	familiaris	Saint_Bernard	PRJNA648123	SAMN15626009	European_Dogs	17.2682
Saluki01	yes	yes	Canis	familiaris	Saluki	PRJNA288568	SAMN03801686	African_NearEast_India_Dogs	46.9417
Saluki02	yes	yes	Canis	familiaris	Saluki	PRJNA288568	SAMN03801687	African_NearEast_India_Dogs	17.4179
Saluki03	no	yes	Canis	familiaris	Saluki	PRJEB16012	SAMEA4504825	African_NearEast_India_Dogs	14.4316
Samoyed01	yes	yes	Canis	familiaris	Samoyed	PRJNA448733	SAMN08873258	Arctic_Dogs	40.4768
Samoyed02	yes	yes	Canis	familiaris	Samoyed	PRJNA266585	SAMN03168388	Arctic_Dogs	14.6543
Samoyed03	no	yes	Canis	familiaris	Samoyed	PRJNA648123	SAMN15625966	Arctic_Dogs	17.6272
Samoyed04	no	yes	Canis	familiaris	Samoyed	PRJNA648123	SAMN15625968	Arctic_Dogs	18.4965
Samoyed05	no	yes	Canis	familiaris	Samoyed	PRJNA648123	SAMN15625967	Arctic_Dogs	18.049
Schipperke01	yes	yes	Canis	familiaris	Schipperke	PRJNA648123	SAMN15625990	European_Dogs	21.4178
Schipperke02	yes	yes	Canis	familiaris	Schipperke	PRJNA648123	SAMN15625774	European_Dogs	16.93
ScottishDeerhound01	yes	yes	Canis	familiaris	Scottish_Deerhound	PRJNA263947	SAMN03580401	European_Dogs	22.8767
ScottishDeerhound02	yes	yes	Canis	familiaris	Scottish_Deerhound	PRJNA685036	SAMN17192099	European_Dogs	40.8027
ScottishDeerhound03	no	yes	Canis	familiaris	Scottish_Deerhound	PRJNA685036	SAMN17192100	European_Dogs	41.3104
ScottishDeerhound04	no	yes	Canis	familiaris	Scottish_Deerhound	PRJNA685036	SAMN17192101	European_Dogs	42.0533
ScottishDeerhound05	no	yes	Canis	familiaris	Scottish_Deerhound	PRJNA685036	SAMN17192102	European_Dogs	34.9803
ScottishDeerhound06	no	yes	Canis	familiaris	Scottish_Deerhound	PRJNA576632	SAMN12999906	European_Dogs	41.2703
ScottishDeerhound07	no	yes	Canis	familiaris	Scottish_Deerhound	PRJNA576632	SAMN12999907	European_Dogs	38.0899
ScottishDeerhound08	no	yes	Canis	familiaris	Scottish_Deerhound	PRJNA576632	SAMN12999908	European_Dogs	44.6854
ScottishDeerhound09	no	yes	Canis	familiaris	Scottish_Deerhound	PRJNA576632	SAMN12999909	European_Dogs	41.9621
ScottishDeerhound10	no	yes	Canis	familiaris	Scottish_Deerhound	PRJNA576632	SAMN12999910	European_Dogs	42.7594
ScottishDeerhound11	no	yes	Canis	familiaris	Scottish_Deerhound	PRJNA576632	SAMN12999911	European_Dogs	41.637
ScottishTerrier01	yes	yes	Canis	familiaris	Scottish_Terrier	PRJNA288568	SAMN03801688	European_Dogs	39.9913
ScottishTerrier02	yes	yes	Canis	familiaris	Scottish_Terrier	PRJNA448733	SAMN08873262	European_Dogs	37.4818
ScottishTerrier03	no	yes	Canis	familiaris	Scottish_Terrier	PRJNA263947	SAMN03580394	European_Dogs	29.5524
ScottishTerrier04	no	yes	Canis	familiaris	Scottish_Terrier	PRJNA448733	SAMN08873264	European_Dogs	22.4966
ScottishTerrier05	no	yes	Canis	familiaris	Scottish_Terrier	PRJNA685036	SAMN17192103	European_Dogs	40.0092
ScottishTerrier06	no	yes	Canis	familiaris	Scottish_Terrier	PRJNA685036	SAMN17192104	European_Dogs	42.0383
ScottishTerrier07	no	yes	Canis	familiaris	Scottish_Terrier	PRJNA685036	SAMN17192105	European_Dogs	38.2925
ScottishTerrier08	no	yes	Canis	familiaris	Scottish_Terrier	PRJNA685036	SAMN17192106	European_Dogs	47.6383
ScottishTerrier09	no	yes	Canis	familiaris	Scottish_Terrier	PRJNA685036	SAMN17192107	European_Dogs	45.7169
ScottishTerrier10	no	yes	Canis	familiaris	Scottish_Terrier	PRJNA685036	SAMN17192108	European_Dogs	46.1077
ScottishTerrier11	no	yes	Canis	familiaris	Scottish_Terrier	PRJNA685036	SAMN17192109	European_Dogs	43.9875
SealyhamTerrier01	no	no	Canis	familiaris	Sealyham_Terrier	PRJNA648123	SAMN15625969	European_Dogs	4.96279
SealyhamTerrier02	yes	yes	Canis	familiaris	Sealyham_Terrier	PRJNA648123	SAMN15625970	European_Dogs	17.763
SealyhamTerrier03	yes	yes	Canis	familiaris	Sealyham_Terrier	PRJNA648123	SAMN15625971	European_Dogs	17.3461
SealyhamTerrier04	no	yes	Canis	familiaris	Sealyham_Terrier	PRJNA648123	SAMN15625972	European_Dogs	13.6112
SealyhamTerrier05	no	yes	Canis	familiaris	Sealyham_Terrier	PRJNA648123	SAMN15625973	European_Dogs	17.327
SealyhamTerrier06	no	yes	Canis	familiaris	Sealyham_Terrier	PRJNA648123	SAMN15625974	European_Dogs	16.7601
SealyhamTerrier07	no	yes	Canis	familiaris	Sealyham_Terrier	PRJNA648123	SAMN15625975	European_Dogs	17.8585
SealyhamTerrier08	no	yes	Canis	familiaris	Sealyham_Terrier	PRJNA648123	SAMN15625977	European_Dogs	17.0026
SealyhamTerrier09	no	yes	Canis	familiaris	Sealyham_Terrier	PRJNA648123	SAMN15625976	European_Dogs	17.3296
SealyhamTerrier10	no	yes	Canis	familiaris	Sealyham_Terrier	PRJNA648123	SAMN15625978	European_Dogs	18.5064
ShetlandSheepdog01	yes	yes	Canis	familiaris	Shetland_Sheepdog	PRJNA288568	SAMN03801689	European_Dogs	35.8435
ShetlandSheepdog02	yes	yes	Canis	familiaris	Shetland_Sheepdog	PRJNA263947	SAMN03580413	European_Dogs	23.9937
ShetlandSheepdog03	yes	yes	Canis	familiaris	Shetland_Sheepdog	PRJEB16012	SAMEA104091573	European_Dogs	33.9518
ShetlandSheepdog04	no	yes	Canis	familiaris	Shetland_Sheepdog	PRJNA685036	SAMN17192110	European_Dogs	41.9949
ShetlandSheepdog05	no	yes	Canis	familiaris	Shetland_Sheepdog	PRJNA685036	SAMN17192111	European_Dogs	48.096
ShetlandSheepdog06	no	yes	Canis	familiaris	Shetland_Sheepdog	PRJNA685036	SAMN17192112	European_Dogs	39.6305
ShetlandSheepdog07	no	yes	Canis	familiaris	Shetland_Sheepdog	PRJNA685036	SAMN17192113	European_Dogs	40.2729
ShetlandSheepdog08	no	yes	Canis	familiaris	Shetland_Sheepdog	PRJNA685036	SAMN17192114	European_Dogs	49.7218
ShetlandSheepdog09	no	yes	Canis	familiaris	Shetland_Sheepdog	PRJNA685036	SAMN17192115	European_Dogs	26.4604
ShetlandSheepdog10	no	yes	Canis	familiaris	Shetland_Sheepdog	PRJNA685036	SAMN17192116	European_Dogs	47.1565
ShetlandSheepdog11	no	yes	Canis	familiaris	Shetland_Sheepdog	PRJNA685036	SAMN17192117	European_Dogs	36.1888
ShetlandSheepdog12	no	yes	Canis	familiaris	Shetland_Sheepdog	PRJNA685036	SAMN17192118	European_Dogs	49.9617
ShetlandSheepdog13	no	yes	Canis	familiaris	Shetland_Sheepdog	PRJNA685036	SAMN17192119	European_Dogs	51.143
ShetlandSheepdog14	no	yes	Canis	familiaris	Shetland_Sheepdog	PRJNA685036	SAMN17192120	European_Dogs	45.3488
ShetlandSheepdog15	no	yes	Canis	familiaris	Shetland_Sheepdog	PRJNA685036	SAMN17192121	European_Dogs	36.6109
ShetlandSheepdog16	no	yes	Canis	familiaris	Shetland_Sheepdog	PRJEB16012	SAMEA4867921	European_Dogs	33.5131
ShetlandSheepdog17	no	yes	Canis	familiaris	Shetland_Sheepdog	PRJNA648123	SAMN15626004	European_Dogs	21.0552
ShetlandSheepdog18	no	yes	Canis	familiaris	Shetland_Sheepdog	PRJNA648123	SAMN15626005	European_Dogs	18.5724
ShibaInu01	yes	yes	Canis	familiaris	Shiba_Inu	PRJNA263947	SAMN04196861	East_Asian_Dogs	22.6859
ShibaInu02	yes	yes	Canis	familiaris	Shiba_Inu	PRJNA263947	SAMN05770194	East_Asian_Dogs	34.4227
ShibaInu03	no	yes	Canis	familiaris	Shiba_Inu	PRJNA648123	SAMN15625982	East_Asian_Dogs	18.9073
ShibaInu04	no	yes	Canis	familiaris	Shiba_Inu	PRJNA263947	SAMN13655907	East_Asian_Dogs	28.0264
ShihTzu01	yes	yes	Canis	familiaris	Shih_Tzu	PRJNA448733	SAMN08873270	East_Asian_Dogs	14.8784
ShihTzu02	yes	yes	Canis	familiaris	Shih_Tzu	PRJNA648123	SAMN15625983	East_Asian_Dogs	19.731
Shikoku01	yes	yes	Canis	familiaris	Shikoku	PRJNA648123	SAMN15625984	East_Asian_Dogs	18.083
SiberianHusky01	yes	yes	Canis	familiaris	Siberian_Husky	PRJNA288568	SAMN03801690	Arctic_Dogs	47.3158
SiberianHusky02	yes	yes	Canis	familiaris	Siberian_Husky	PRJEB10823	SAMEA3539249	Arctic_Dogs	17.1468
SiberianHusky04	no	yes	Canis	familiaris	Siberian_Husky	PRJNA266585	SAMN03168389	Arctic_Dogs	14.4725
SiberianHusky05	no	yes	Canis	familiaris	Siberian_Husky	PRJEB16012	SAMEA104091559	Arctic_Dogs	26.1336
SideStripedJackal01	no	yes	Canis	adustus	Side_Striped_Jackal	PRJEB31639	SAMEA5411046	Outgroup	11.1333
SilkyTerrier01	yes	yes	Canis	familiaris	Silky_Terrier	PRJNA648123	SAMN15625985	European_Dogs	19.2438
SilkyTerrier02	yes	yes	Canis	familiaris	Silky_Terrier	PRJNA648123	SAMN15625986	European_Dogs	23.2701
SilkyTerrier03	no	yes	Canis	familiaris	Silky_Terrier	PRJNA648123	SAMN15625987	European_Dogs	18.5037
SkyeTerrier01	yes	yes	Canis	familiaris	Skye_Terrier	PRJNA648123	SAMN15625988	European_Dogs	12.94
SkyeTerrier02	yes	yes	Canis	familiaris	Skye_Terrier	PRJNA648123	SAMN15625989	European_Dogs	17.5693
Sloughi01	yes	yes	Canis	familiaris	Sloughi	PRJEB13468	SAMEA3928143	African_NearEast_India_Dogs	19.9958
Sloughi02	yes	yes	Canis	familiaris	Sloughi	PRJEB16012	SAMEA4506885	African_NearEast_India_Dogs	24.6718
Sloughi03	no	yes	Canis	familiaris	Sloughi	PRJEB16012	SAMEA4506888	African_NearEast_India_Dogs	18.1999
Sloughi04	no	yes	Canis	familiaris	Sloughi	PRJNA266585	SAMN03168392	African_NearEast_India_Dogs	17.5926
SmallMunsterlander01	yes	yes	Canis	familiaris	Small_Munsterlander	PRJNA648123	SAMN15625890	European_Dogs	19.3127
SmallMunsterlander02	yes	yes	Canis	familiaris	Small_Munsterlander	PRJNA648123	SAMN15625891	European_Dogs	19.5123
SmoothFoxTerrier01	yes	yes	Canis	familiaris	Smooth_Fox_Terrier	PRJNA648123	SAMN15625992	European_Dogs	19.1492
SmoothFoxTerrier02	yes	yes	Canis	familiaris	Smooth_Fox_Terrier	PRJNA648123	SAMN15625993	European_Dogs	20.0194
SmoothFoxTerrier03	no	yes	Canis	familiaris	Smooth_Fox_Terrier	PRJNA648123	SAMN15625994	European_Dogs	17.244
SmoothFoxTerrier04	no	yes	Canis	familiaris	Smooth_Fox_Terrier	PRJNA648123	SAMN15625996	European_Dogs	20.0352
SmoothFoxTerrier05	no	no	Canis	familiaris	Smooth_Fox_Terrier	PRJNA648123	SAMN15625997	European_Dogs	5.13553
SmoothFoxTerrier06	no	yes	Canis	familiaris	Smooth_Fox_Terrier	PRJNA648123	SAMN15625995	European_Dogs	16.6401
SoftCoatedWheatenTerrier01	yes	yes	Canis	familiaris	Soft_Coated_Wheaten_Terrier	PRJNA263947	SAMN03323670	European_Dogs	14.2784
SoftCoatedWheatenTerrier02	yes	yes	Canis	familiaris	Soft_Coated_Wheaten_Terrier	PRJNA263947	SAMN03323671	European_Dogs	10.7286
SoftCoatedWheatenTerrier03	no	yes	Canis	familiaris	Soft_Coated_Wheaten_Terrier	PRJNA263947	SAMN03580410	European_Dogs	15.0489
SoftCoatedWheatenTerrier04	no	yes	Canis	familiaris	Soft_Coated_Wheaten_Terrier	PRJNA263947	SAMN03580411	European_Dogs	15.0521
SoftCoatedWheatenTerrier05	no	yes	Canis	familiaris	Soft_Coated_Wheaten_Terrier	PRJNA685036	SAMN17192122	European_Dogs	41.4633
SoftCoatedWheatenTerrier06	no	yes	Canis	familiaris	Soft_Coated_Wheaten_Terrier	PRJNA685036	SAMN17192123	European_Dogs	42.8982
SoftCoatedWheatenTerrier07	no	yes	Canis	familiaris	Soft_Coated_Wheaten_Terrier	PRJNA685036	SAMN17192124	European_Dogs	42.0929
SpanishGalgo01	yes	yes	Canis	familiaris	Galgo_Espanol	PRJNA266585	SAMN03168380	European_Dogs	15.3312
SpanishWaterDog01	yes	yes	Canis	familiaris	Spanish_Water_Dog	PRJEB7903	SAMEA3164479	European_Dogs	14.4937
SpinoneItaliano01	yes	yes	Canis	familiaris	Spinone_Italiano	PRJNA263947	SAMN06159677	European_Dogs	40.7806
SpinoneItaliano02	yes	yes	Canis	familiaris	Spinone_Italiano	PRJNA648123	SAMN15625998	European_Dogs	20.1336
SpinoneItaliano03	no	yes	Canis	familiaris	Spinone_Italiano	PRJNA648123	SAMN15625999	European_Dogs	18.4263
SpinoneItaliano04	no	yes	Canis	familiaris	Spinone_Italiano	PRJNA648123	SAMN15626000	European_Dogs	17.4586
SpinoneItaliano05	no	yes	Canis	familiaris	Spinone_Italiano	PRJNA648123	SAMN15626001	European_Dogs	21.8529
SpinoneItaliano06	no	yes	Canis	familiaris	Spinone_Italiano	PRJNA648123	SAMN15626002	European_Dogs	19.9075
SpinoneItaliano07	no	yes	Canis	familiaris	Spinone_Italiano	PRJNA648123	SAMN15626003	European_Dogs	18.115
SpinoneItaliano08	no	yes	Canis	familiaris	Spinone_Italiano	PRJNA263947	SAMN12700555	European_Dogs	24.3915
Stabyhoun01	yes	yes	Canis	familiaris	Stabyhoun	PRJNA648123	SAMN15626012	European_Dogs	22.4463
StaffordshireBullTerrier01	yes	yes	Canis	familiaris	Staffordshire_Bull_Terrier	PRJNA648123	SAMN15626006	European_Dogs	18.6836
StaffordshireBullTerrier02	yes	yes	Canis	familiaris	Staffordshire_Bull_Terrier	PRJNA648123	SAMN15626007	European_Dogs	17.8518
StaffordshireBullTerrier03	no	yes	Canis	familiaris	Staffordshire_Bull_Terrier	PRJNA648123	SAMN15626008	European_Dogs	19.8087
StandardPoodle01	yes	yes	Canis	familiaris	Standard_Poodle	PRJNA288568	SAMN03801691	European_Dogs	11.138
StandardPoodle02	yes	yes	Canis	familiaris	Standard_Poodle	PRJNA263947	SAMN03580380	European_Dogs	20.5502
StandardPoodle03	no	yes	Canis	familiaris	Standard_Poodle	PRJNA263947	SAMN03580408	European_Dogs	20.5335
StandardPoodle04	no	yes	Canis	familiaris	Standard_Poodle	PRJNA263947	SAMN06159675	European_Dogs	38.6562
StandardPoodle05	no	yes	Canis	familiaris	Standard_Poodle	PRJNA263947	SAMN10940809	European_Dogs	33.1477
StandardPoodle06	no	yes	Canis	familiaris	Standard_Poodle	PRJNA263947	SAMN10940817	European_Dogs	33.5679
StandardPoodle07	no	yes	Canis	familiaris	Standard_Poodle	PRJNA263947	SAMN10940810	European_Dogs	34.5453
StandardPoodle08	no	yes	Canis	familiaris	Standard_Poodle	PRJNA263947	SAMN13655918	European_Dogs	33.639
StandardSchnauzer01	yes	yes	Canis	familiaris	Standard_Schnauzer	PRJNA263947	SAMN03323676	European_Dogs	14.7958
StandardSchnauzer02	yes	yes	Canis	familiaris	Standard_Schnauzer	PRJNA263947	SAMN06159669	European_Dogs	36.733
StandardSchnauzer03	no	yes	Canis	familiaris	Standard_Schnauzer	PRJNA263947	SAMN06159687	European_Dogs	35.1931
StandardSchnauzer04	no	yes	Canis	familiaris	Standard_Schnauzer	PRJNA263947	SAMN06159688	European_Dogs	35.2737
StandardSchnauzer05	no	yes	Canis	familiaris	Standard_Schnauzer	PRJNA263947	SAMN10940797	European_Dogs	38.7197
StandardSchnauzer06	no	yes	Canis	familiaris	Standard_Schnauzer	PRJNA263947	SAMN10940784	European_Dogs	29.767
StandardSchnauzer07	no	yes	Canis	familiaris	Standard_Schnauzer	PRJNA263947	SAMN10940766	European_Dogs	10.541
StdManchesterTerrier01	yes	yes	Canis	familiaris	Manchester_Terrier_Standard	PRJNA648123	SAMN15625911	European_Dogs	18.1112
StdManchesterTerrier02	yes	yes	Canis	familiaris	Manchester_Terrier_Standard	PRJNA648123	SAMN15625912	European_Dogs	21.1216
StdManchesterTerrier03	no	yes	Canis	familiaris	Manchester_Terrier_Standard	PRJNA648123	SAMN15625913	European_Dogs	17.9321
StdManchesterTerrier04	no	yes	Canis	familiaris	Manchester_Terrier_Standard	PRJNA648123	SAMN15626074	European_Dogs	16.7638
StdManchesterTerrier05	no	yes	Canis	familiaris	Manchester_Terrier_Standard	PRJNA648123	SAMN15626075	European_Dogs	20.3183
StdManchesterTerrier06	no	yes	Canis	familiaris	Manchester_Terrier_Standard	PRJNA648123	SAMN15626076	European_Dogs	18.4186
SussexSpaniel01	yes	yes	Canis	familiaris	Sussex_Spaniel	PRJNA648123	SAMN15626016	European_Dogs	18.8158
SussexSpaniel02	yes	yes	Canis	familiaris	Sussex_Spaniel	PRJNA648123	SAMN15626017	European_Dogs	16.9493
SussexSpaniel03	no	yes	Canis	familiaris	Sussex_Spaniel	PRJNA648123	SAMN15626018	European_Dogs	20.7321
SussexSpaniel04	no	yes	Canis	familiaris	Sussex_Spaniel	PRJNA648123	SAMN15626013	European_Dogs	17.1639
SussexSpaniel05	no	yes	Canis	familiaris	Sussex_Spaniel	PRJNA648123	SAMN15626014	European_Dogs	16.4663
SussexSpaniel06	no	yes	Canis	familiaris	Sussex_Spaniel	PRJNA648123	SAMN15626015	European_Dogs	16.3179
SwedishLapphund01	yes	yes	Canis	familiaris	Swedish_Lapphund	PRJNA266585	SAMN03168387	European_Dogs	15.8106
SwedishVallhund01	yes	yes	Canis	familiaris	Swedish_Vallhund	PRJNA648123	SAMN15626019	European_Dogs	17.4514
TeddyRooseveltTerrier01	yes	yes	Canis	familiaris	Teddy_Roosevelt_Terrier	PRJNA648123	SAMN15625963	American_European_Dogs	19.4361
TeddyRooseveltTerrier02	yes	yes	Canis	familiaris	Teddy_Roosevelt_Terrier	PRJNA648123	SAMN15625964	American_European_Dogs	20.0866
TeddyRooseveltTerrier03	no	yes	Canis	familiaris	Teddy_Roosevelt_Terrier	PRJNA648123	SAMN15626021	American_European_Dogs	20.1909
TibetanMastiff01	yes	yes	Canis	familiaris	Tibetan_Mastiff	PRJNA192935	SAMN01974493	East_Asian_Dogs	10.4578
TibetanMastiff02	yes	yes	Canis	familiaris	Tibetan_Mastiff_China	PRJNA233638	SAMN02570458	East_Asian_Dogs	14.7634
TibetanMastiff03	no	yes	Canis	familiaris	Tibetan_Mastiff_China	PRJNA233638	SAMN02585152	East_Asian_Dogs	12.9087
TibetanMastiff04	no	yes	Canis	familiaris	Tibetan_Mastiff_China	PRJNA233638	SAMN02585153	East_Asian_Dogs	13.1685
TibetanMastiff05	no	yes	Canis	familiaris	Tibetan_Mastiff_China	PRJNA233638	SAMN02585154	East_Asian_Dogs	12.5456
TibetanMastiff06	no	yes	Canis	familiaris	Tibetan_Mastiff_China	PRJNA233638	SAMN02585155	East_Asian_Dogs	13.5348
TibetanMastiff07	no	yes	Canis	familiaris	Tibetan_Mastiff_China	PRJNA233638	SAMN02585156	East_Asian_Dogs	14.035
TibetanMastiff08	no	yes	Canis	familiaris	Tibetan_Mastiff_China	PRJNA233638	SAMN02585157	East_Asian_Dogs	15.1927
TibetanMastiff09	no	yes	Canis	familiaris	Tibetan_Mastiff_China	PRJNA233638	SAMN02585158	East_Asian_Dogs	13.2751
TibetanMastiff10	no	yes	Canis	familiaris	Tibetan_Mastiff_China	PRJNA233638	SAMN02585159	East_Asian_Dogs	15.3769
TibetanMastiff11	no	yes	Canis	familiaris	Tibetan_Mastiff_China	PRJNA233638	SAMN02585160	East_Asian_Dogs	15.308
TibetanSpaniel01	yes	yes	Canis	familiaris	Tibetan_Spaniel	PRJNA517114	SAMN10740999	East_Asian_Dogs	11.1556
TibetanSpaniel02	yes	yes	Canis	familiaris	Tibetan_Spaniel	PRJNA517114	SAMN10740998	East_Asian_Dogs	12.6253
TibetanSpaniel03	no	yes	Canis	familiaris	Tibetan_Spaniel	PRJNA517114	SAMN10740997	East_Asian_Dogs	11.9083
TibetanSpaniel04	no	yes	Canis	familiaris	Tibetan_Spaniel	PRJNA517114	SAMN10740996	East_Asian_Dogs	8.73475
TibetanSpaniel05	no	no	Canis	familiaris	Tibetan_Spaniel	PRJNA517114	SAMN10741003	East_Asian_Dogs	6.9961
TibetanSpaniel06	no	no	Canis	familiaris	Tibetan_Spaniel	PRJNA517114	SAMN10741002	East_Asian_Dogs	7.72821
TibetanSpaniel07	no	yes	Canis	familiaris	Tibetan_Spaniel	PRJNA517114	SAMN10741001	East_Asian_Dogs	8.00606
TibetanSpaniel08	no	yes	Canis	familiaris	Tibetan_Spaniel	PRJNA517114	SAMN10741000	East_Asian_Dogs	8.03502
TibetanSpaniel09	no	no	Canis	familiaris	Tibetan_Spaniel	PRJNA517114	SAMN10741005	East_Asian_Dogs	6.33441
TibetanSpaniel10	no	no	Canis	familiaris	Tibetan_Spaniel	PRJNA517114	SAMN10741004	East_Asian_Dogs	7.74107
TibetanSpaniel11	no	yes	Canis	familiaris	Tibetan_Spaniel	PRJNA517114	SAMN10741006	East_Asian_Dogs	10.9568
TibetanSpaniel12	no	yes	Canis	familiaris	Tibetan_Spaniel	PRJNA648123	SAMN15626022	East_Asian_Dogs	11.8145
TibetanSpaniel13	no	yes	Canis	familiaris	Tibetan_Spaniel	PRJNA648123	SAMN15626023	East_Asian_Dogs	11.4882
TibetanSpaniel14	no	yes	Canis	familiaris	Tibetan_Spaniel	PRJNA648123	SAMN15626020	East_Asian_Dogs	16.491
TibetanTerrier01	yes	yes	Canis	familiaris	Tibetan_Terrier	PRJNA263947	SAMN03580403	East_Asian_Dogs	24.6413
TibetanTerrier02	yes	yes	Canis	familiaris	Tibetan_Terrier	PRJNA263947	SAMN03580406	East_Asian_Dogs	21.532
TibetanTerrier03	no	yes	Canis	familiaris	Tibetan_Terrier	PRJNA263947	SAMN10940827	East_Asian_Dogs	31.6503
TibetanTerrier04	no	yes	Canis	familiaris	Tibetan_Terrier	PRJNA263947	SAMN10940798	East_Asian_Dogs	33.8546
TibetanTerrier05	no	yes	Canis	familiaris	Tibetan_Terrier	PRJNA263947	SAMN12700528	East_Asian_Dogs	31.9601
TibetanTerrier06	no	yes	Canis	familiaris	Tibetan_Terrier	PRJNA263947	SAMN12700525	East_Asian_Dogs	36.5473
TimberWolf01	no	no	Canis	lupus	Eastern_Timber_Wolf	PRJNA496490	SAMN10246098	North_American_Wolves	7.88149
Tornjak01	no	no	Canis	familiaris	Tornjak	PRJNA232497	SAMN02485567	European_Dogs	4.44401
TosaInu01	yes	yes	Canis	familiaris	Tosa_Inu	PRJNA648123	SAMN15626024	East_Asian_Dogs	17.0122
TosaInu02	yes	yes	Canis	familiaris	Tosa_Inu	PRJNA648123	SAMN15626025	East_Asian_Dogs	17.1928
ToyFoxTerrier01	yes	yes	Canis	familiaris	Toy_Fox_Terrier	PRJNA648123	SAMN15626030	American_European_Dogs	18.4633
ToyFoxTerrier02	yes	yes	Canis	familiaris	Toy_Fox_Terrier	PRJNA648123	SAMN15626031	American_European_Dogs	21.5704
ToyFoxTerrier03	no	yes	Canis	familiaris	Toy_Fox_Terrier	PRJNA648123	SAMN15626032	American_European_Dogs	21.7214
ToyFoxTerrier04	no	yes	Canis	familiaris	Toy_Fox_Terrier	PRJNA648123	SAMN15626034	American_European_Dogs	20.9328
ToyFoxTerrier05	no	yes	Canis	familiaris	Toy_Fox_Terrier	PRJNA648123	SAMN15626035	American_European_Dogs	22.2532
ToyFoxTerrier06	no	yes	Canis	familiaris	Toy_Fox_Terrier	PRJNA648123	SAMN15626036	American_European_Dogs	17.6411
ToyFoxTerrier07	no	yes	Canis	familiaris	Toy_Fox_Terrier	PRJNA648123	SAMN15626033	American_European_Dogs	18.6941
ToyPoodle01	yes	yes	Canis	familiaris	Toy_Poodle	PRJNA288568	SAMN03801691	European_Dogs	42.0331
ToyPoodle02	yes	yes	Canis	familiaris	Toy_Poodle	PRJNA685036	SAMN17192125	European_Dogs	26.718
ToyPoodle03	no	yes	Canis	familiaris	Toy_Poodle	PRJNA685036	SAMN17192126	European_Dogs	38.7808
ToyPoodle04	no	yes	Canis	familiaris	Toy_Poodle	PRJNA263947	SAMN13655917	European_Dogs	39.9131
TreeingWalkerCoonhound01	yes	yes	Canis	familiaris	Treeing_Walker_Coonhound	PRJNA648123	SAMN15626028	American_European_Dogs	16.7183
TreeingWalkerCoonhound02	yes	yes	Canis	familiaris	Treeing_Walker_Coonhound	PRJNA648123	SAMN15626029	American_European_Dogs	17.8674
UnknownBreed03	yes	yes	Canis	familiaris	UNKNOWN_Marked_Portuguese_Pointer_and_clusters_with_Dogue_De_Bordeaux	PRJNA288568	SAMN03801677	European_Dogs	8.62239
UnknownBreed04	no	no	Canis	familiaris	UNKNOWN_Marked_Bassett_Hound_but_clusters_with_Xiasi/Chongqing_dogs_outside_of_the_Chow_Chow_clade	PRJNA232497	SAMN02485573	European_Dogs	5.40753
UnknownBreed05	no	no	Canis	familiaris	UNKNOWN_Marked_Australian_Terrier_and_clusters_with_Clumber_Spaniels_Possible_Mixed_Breed	PRJNA448733	SAMN08873321	European_Dogs	6.07091
UnknownBreed07	no	no	Canis	familiaris	UNKNOWN_Marked_Dogue_De_Bordeaux_but_doesn't_cluster_completely,_possible_mixed_breed_	PRJNA288568	SAMN03801663	European_Dogs	5.85239
UnknownBreed09	no	no	Canis	familiaris	UNKNOWN_Marked_American_Staffordshire_Terrier_and_clusters_with_Staffordshire_Bull_Terriers_Possible_Mixed_Breed	PRJEB16012	SAMEA4504831	European_Dogs	6.48031
UnknownBreed10	yes	yes	Canis	familiaris	UNKNOWN_Marked_Cavalier_King_Charles_Spaniel_but_clusters_outside_Toy_Spaniel_clade	PRJNA288568	SAMN03801655	European_Dogs	9.55316
UnknownBreed11	yes	yes	Canis	familiaris	UNKNOWN_Marked_Australian_Shepherd_but_clusters_with_Australian_Cattle_Dog	PRJNA263947	SAMN04196851	European_Dogs	20.7486
UnknownBreed12	yes	yes	Canis	familiaris	UNKNOWN_Marked_Unknown_clusters_near_Great_Pyrenees	PRJNA299099	SAMN04195504	European_Dogs	26.9554
UnknownBreed13	yes	yes	Canis	familiaris	UNKNOWN_Marked_Unknown_clusters_near_German_Shepherd_Dog	PRJNA299099	SAMN04195507	European_Dogs	25.4786
UnknownBreed14	yes	yes	Canis	familiaris	UNKNOWN_Marked_Wirehaired_Pointing_Griffon_but_clusters_with_German_Wirehaired_Pointer	PRJNA448733	SAMN08873328	European_Dogs	11.7053
UnknownBreed15	no	no	Canis	familiaris	UNKNOWN_Marked_Wirehaired_Pointing_Griffon_but_clusters_with_German_Wirehaired_Pointer	PRJNA448733	SAMN08873329	European_Dogs	6.66651
UnknownBreed16	no	no	Canis	familiaris	UNKNOWN_Marked_Wirehaired_Pointing_Griffon_but_clusters_with_German_Wirehaired_Pointer	PRJNA448733	SAMN08873330	European_Dogs	7.05641
UnknownBreed17	yes	yes	Canis	familiaris	UNKNOWN_Marked_Wirehaired_Pointing_Griffon_but_clusters_with_German_Wirehaired_Pointer	PRJNA448733	SAMN08873331	European_Dogs	8.78011
UnknownBreed18	no	no	Canis	familiaris	UNKNOWN_Marked_Wirehaired_Pointing_Griffon_but_clusters_with_German_Wirehaired_Pointer	PRJNA448733	SAMN08873332	European_Dogs	6.81745
UnknownBreed19	no	no	Canis	familiaris	UNKNOWN_Marked_Wirehaired_Pointing_Griffon_but_clusters_with_German_Wirehaired_Pointer	PRJNA448733	SAMN08873333	European_Dogs	5.08345
UnknownBreed20	no	no	Canis	familiaris	UNKNOWN_Marked_Wirehaired_Pointing_Griffon_but_clusters_with_German_Wirehaired_Pointer	PRJNA448733	SAMN08873334	European_Dogs	3.89086
UnknownBreed21	yes	yes	Canis	familiaris	UNKNOWN_Marked_Wirehaired_Pointing_Griffon_but_clusters_with_German_Wirehaired_Pointer	PRJNA448733	SAMN08873335	European_Dogs	8.65407
UnknownBreed22	no	no	Canis	familiaris	UNKNOWN_Marked_Wirehaired_Pointing_Griffon_but_clusters_with_German_Wirehaired_Pointer	PRJNA448733	SAMN08873336	European_Dogs	4.77292
UnknownBreed23	yes	yes	Canis	familiaris	UNKNOWN_Marked_Wirehaired_Pointing_Griffon_but_clusters_with_German_Wirehaired_Pointer	PRJNA448733	SAMN08873337	European_Dogs	8.28369
UnknownBreed24	yes	yes	Canis	familiaris	UNKNOWN_Marked_Wirehaired_Pointing_Griffon_but_clusters_with_German_Wirehaired_Pointer	PRJNA448733	SAMN08873338	European_Dogs	8.01482
UnknownBreed25	yes	yes	Canis	familiaris	UNKNOWN_Marked_Yorkshire_Terrier_but_clusters_with_Silky_Terrier	PRJNA448733	SAMN08873339	European_Dogs	10.7657
UnknownBreed26	yes	yes	Canis	familiaris	UNKNOWN_Marked_Basset_Hound_but_doesn't_cluster_completely,_possible_mixed_breed	PRJEB16012	SAMEA4509488	European_Dogs	22.4833
UnknownBreed27	yes	yes	Canis	familiaris	UNKNOWN_Marked_Jack_Russell_Terrer_but_outside_Lakeland_Terrier,_Smooth_Fox_Terrier_and_Wire_Fox_Terrier_clade	PRJEB16012	SAMEA104125119	European_Dogs	30.0512
UnknownBreed28	no	no	Canis	familiaris	UNKNOWN_Marked_Unknown_breed_but_clusters_with_American_Staffordshire_Terrier	PRJNA203084	SAMN02144217	European_Dogs	4.48048
UnknownBreed29	yes	yes	Canis	familiaris	UNKNOWN_Marked_Unknown_breed_but_clusters_with_Shih_Tzu	PRJNA203084	SAMN02144216	European_Dogs	22.2495
UnknownPoodle01	yes	yes	Canis	familiaris	Poodle_unspecified_variety	PRJEB16012	SAMEA4506891	European_Dogs	18.1503
VillDog_Africa01	no	no	Canis	familiaris	Village_Dog_Sub_Saharan_Africa	PRJNA232497	SAMN04851104	African_NearEast_India_Dogs	7.48583
VillDog_Australia01	yes	yes	Canis	familiaris	Village_Dog_Aboriginal_Camp_Dog	PRJEB2162	SAMEA1521940	East_Asian_Dogs	22.2257
VillDog_Bali01	yes	yes	Canis	familiaris	Village_Dog_Bali	PRJNA648123	SAMN17023513	East_Asian_Dogs	17.4094
VillDog_Borneo01	no	no	Canis	familiaris	Village_Dog_Borneo	PRJNA232497	SAMN02485592	East_Asian_Dogs	4.32681
VillDog_Borneo02	no	no	Canis	familiaris	Village_Dog_Borneo	PRJNA232497	SAMN02485593	East_Asian_Dogs	5.42221
VillDog_Borneo03	no	no	Canis	familiaris	Village_Dog_Borneo	PRJNA232497	SAMN02485594	East_Asian_Dogs	4.65256
VillDog_China01	yes	yes	Canis	familiaris	Village_Dog_China	PRJNA192935	SAMN01974490	East_Asian_Dogs	16.0843
VillDog_China02	yes	yes	Canis	familiaris	Village_Dog_China	PRJNA192935	SAMN01974491	East_Asian_Dogs	10.7996
VillDog_China03	yes	yes	Canis	familiaris	Village_Dog_China	PRJNA192935	SAMN01974492	East_Asian_Dogs	8.54483
VillDog_China04	no	no	Canis	familiaris	Village_Dog_China	PRJNA232497	SAMN02485568	East_Asian_Dogs	5.93414
VillDog_China05	no	no	Canis	familiaris	Village_Dog_China	PRJNA232497	SAMN02485569	East_Asian_Dogs	6.52183
VillDog_China06	no	no	Canis	familiaris	Village_Dog_China	PRJNA232497	SAMN02485570	East_Asian_Dogs	6.35084
VillDog_China07	no	no	Canis	familiaris	Village_Dog_China	PRJNA232497	SAMN02485571	East_Asian_Dogs	5.86832
VillDog_China08	no	no	Canis	familiaris	Village_Dog_China	PRJNA232497	SAMN02485576	East_Asian_Dogs	6.61738
VillDog_China09	no	no	Canis	familiaris	Village_Dog_China	PRJNA232497	SAMN02485581	East_Asian_Dogs	6.35601
VillDog_China10	yes	yes	Canis	familiaris	Kunming_Dog	PRJNA233638	SAMN02585191	East_Asian_Dogs	11.0591
VillDog_China11	yes	yes	Canis	familiaris	Kunming_Dog	PRJNA233638	SAMN02585192	East_Asian_Dogs	15.89
VillDog_China12	yes	yes	Canis	familiaris	Kunming_Dog	PRJNA233638	SAMN02585193	East_Asian_Dogs	15.1745
VillDog_China13	yes	yes	Canis	familiaris	Kunming_Dog	PRJNA233638	SAMN02585194	East_Asian_Dogs	15.6084
VillDog_China14	yes	yes	Canis	familiaris	Kunming_Dog	PRJNA233638	SAMN02585195	East_Asian_Dogs	15.4244
VillDog_China15	yes	yes	Canis	familiaris	Kunming_Dog	PRJNA233638	SAMN02585196	East_Asian_Dogs	15.0468
VillDog_China16	yes	yes	Canis	familiaris	Kunming_Dog	PRJNA233638	SAMN02585197	East_Asian_Dogs	16.4753
VillDog_China17	yes	yes	Canis	familiaris	UNKNOWN_Entered_into_SRA_as_Kunming_Dog_but_clusters_with_Belgian_Malinois	PRJNA233638	SAMN02585198	East_Asian_Dogs	13.4761
VillDog_China18	yes	yes	Canis	familiaris	UNKNOWN_Entered_into_SRA_as_Kunming_Dog_but_clusters_with_Belgian_Malinois	PRJNA233638	SAMN02585199	East_Asian_Dogs	13.6411
VillDog_China19	yes	yes	Canis	familiaris	UNKNOWN_Entered_into_SRA_as_Kunming_Dog_but_clusters_with_Belgian_Malinois	PRJNA233638	SAMN02585200	East_Asian_Dogs	15.8621
VillDog_China20	yes	yes	Canis	familiaris	Village_Dog_China	PRJNA233638	SAMN02585181	East_Asian_Dogs	15.4244
VillDog_China21	yes	yes	Canis	familiaris	Village_Dog_China	PRJNA233638	SAMN02585182	East_Asian_Dogs	13.4245
VillDog_China22	yes	yes	Canis	familiaris	Village_Dog_China	PRJNA233638	SAMN02585183	East_Asian_Dogs	13.1651
VillDog_China23	yes	yes	Canis	familiaris	Village_Dog_China	PRJNA233638	SAMN02585184	East_Asian_Dogs	13.3434
VillDog_China24	yes	yes	Canis	familiaris	Village_Dog_China	PRJNA233638	SAMN02585185	East_Asian_Dogs	12.864
VillDog_China25	yes	yes	Canis	familiaris	Village_Dog_China	PRJNA233638	SAMN02585186	East_Asian_Dogs	13.8227
VillDog_China26	yes	yes	Canis	familiaris	Village_Dog_China	PRJNA233638	SAMN02585187	East_Asian_Dogs	13.46
VillDog_China27	yes	yes	Canis	familiaris	Village_Dog_China	PRJNA233638	SAMN02585188	East_Asian_Dogs	13.9887
VillDog_China28	yes	yes	Canis	familiaris	Village_Dog_China	PRJNA233638	SAMN02585189	East_Asian_Dogs	14.0823
VillDog_China29	yes	yes	Canis	familiaris	Village_Dog_China	PRJNA233638	SAMN02585190	East_Asian_Dogs	14.7858
VillDog_China30	yes	yes	Canis	familiaris	Village_Dog_China	PRJNA233638	SAMN02585171	East_Asian_Dogs	14.9412
VillDog_China31	yes	yes	Canis	familiaris	Village_Dog_China	PRJNA233638	SAMN02585172	East_Asian_Dogs	15.1327
VillDog_China32	yes	yes	Canis	familiaris	Village_Dog_China	PRJNA233638	SAMN02585173	East_Asian_Dogs	14.2911
VillDog_China33	yes	yes	Canis	familiaris	Village_Dog_China	PRJNA233638	SAMN02585174	East_Asian_Dogs	13.3433
VillDog_China34	no	yes	Canis	familiaris	Village_Dog_China	PRJNA233638	SAMN02585175	East_Asian_Dogs	323.633
VillDog_China35	no	yes	Canis	familiaris	Village_Dog_China	PRJNA233638	SAMN02585176	East_Asian_Dogs	387.941
VillDog_China36	yes	yes	Canis	familiaris	Village_Dog_China	PRJNA233638	SAMN02585177	East_Asian_Dogs	12.7342
VillDog_China37	yes	yes	Canis	familiaris	Village_Dog_China	PRJNA233638	SAMN02585178	East_Asian_Dogs	14.7181
VillDog_China38	yes	yes	Canis	familiaris	Village_Dog_China	PRJNA233638	SAMN02585179	East_Asian_Dogs	14.1566
VillDog_China39	yes	yes	Canis	familiaris	Village_Dog_China	PRJNA233638	SAMN02585180	East_Asian_Dogs	13.7852
VillDog_China40	yes	yes	Canis	familiaris	Village_Dog_China	PRJNA233638	SAMN02585161	East_Asian_Dogs	15.1823
VillDog_China41	yes	yes	Canis	familiaris	Village_Dog_China	PRJNA233638	SAMN02585162	East_Asian_Dogs	15.805
VillDog_China42	yes	yes	Canis	familiaris	Village_Dog_China	PRJNA233638	SAMN02585163	East_Asian_Dogs	13.7725
VillDog_China43	yes	yes	Canis	familiaris	Village_Dog_China	PRJNA233638	SAMN02585164	East_Asian_Dogs	14.3543
VillDog_China44	yes	yes	Canis	familiaris	Village_Dog_China	PRJNA233638	SAMN02585165	East_Asian_Dogs	15.1876
VillDog_China45	yes	yes	Canis	familiaris	Village_Dog_China	PRJNA233638	SAMN02585166	East_Asian_Dogs	12.7476
VillDog_China46	yes	yes	Canis	familiaris	Village_Dog_China	PRJNA233638	SAMN02585167	East_Asian_Dogs	15.6262
VillDog_China47	yes	yes	Canis	familiaris	Village_Dog_China	PRJNA233638	SAMN02585168	East_Asian_Dogs	12.226
VillDog_China48	yes	yes	Canis	familiaris	Village_Dog_China	PRJNA233638	SAMN02585169	East_Asian_Dogs	13.6694
VillDog_China49	yes	yes	Canis	familiaris	Village_Dog_China	PRJNA233638	SAMN02585170	East_Asian_Dogs	15.0759
VillDog_China50	yes	yes	Canis	familiaris	Village_Dog_China	PRJNA232497	SAMN04851103	East_Asian_Dogs	9.39558
VillDog_China51	no	no	Canis	familiaris	Village_Dog_China	PRJNA232497	SAMN02485575	East_Asian_Dogs	6.00248
VillDog_China52	no	no	Canis	familiaris	Village_Dog_China	PRJNA232497	SAMN02485572	East_Asian_Dogs	6.4977
VillDog_Egypt01	no	no	Canis	familiaris	Village_Dog_Egypt	PRJNA232497	SAMN02485582	African_NearEast_India_Dogs	6.88442
VillDog_Egypt02	no	no	Canis	familiaris	Village_Dog_Egypt	PRJNA232497	SAMN02485583	African_NearEast_India_Dogs	6.38481
VillDog_India01	yes	yes	Canis	familiaris	Village_Dog_India	PRJNA232497	SAMN02485586	African_NearEast_India_Dogs	11.5469
VillDog_India02	no	no	Canis	familiaris	Village_Dog_India	PRJNA232497	SAMN02485587	African_NearEast_India_Dogs	6.53031
VillDog_India03	yes	yes	Canis	familiaris	Village_Dog_India	PRJNA232497	SAMN02485588	African_NearEast_India_Dogs	8.64787
VillDog_India04	yes	yes	Canis	familiaris	Village_Dog_India	PRJNA232497	SAMN02485590	African_NearEast_India_Dogs	11.7844
VillDog_India05	no	no	Canis	familiaris	Village_Dog_India	PRJNA232497	SAMN02485591	African_NearEast_India_Dogs	6.98077
VillDog_Lebanon01	no	no	Canis	familiaris	Village_Dog_Lebanon	PRJNA232497	SAMN02485595	African_NearEast_India_Dogs	6.20755
VillDog_Lebanon02	no	no	Canis	familiaris	Village_Dog_Lebanon	PRJNA232497	SAMN02485596	African_NearEast_India_Dogs	7.29806
VillDog_Lebanon03	no	no	Canis	familiaris	Village_Dog_Lebanon	PRJNA232497	SAMN02485597	African_NearEast_India_Dogs	7.3333
VillDog_Namibia01	no	no	Canis	familiaris	Village_Dog_Namibia	PRJNA232497	SAMN02485598	African_NearEast_India_Dogs	6.99881
VillDog_Namibia02	yes	yes	Canis	familiaris	Village_Dog_Namibia	PRJNA232497	SAMN02485599	African_NearEast_India_Dogs	11.57
VillDog_Namibia03	no	no	Canis	familiaris	Village_Dog_Namibia	PRJNA232497	SAMN02485600	African_NearEast_India_Dogs	6.29203
VillDog_PapuaNG01	no	no	Canis	familiaris	Village_Dog_Papua_New_Guinea	PRJNA232497	SAMN02485601	East_Asian_Dogs	5.69778
VillDog_PapuaNG02	no	no	Canis	familiaris	Village_Dog_Papua_New_Guinea	PRJNA232497	SAMN02485602	East_Asian_Dogs	5.53676
VillDog_PapuaNG03	yes	yes	Canis	familiaris	Village_Dog_Papua_New_Guinea	PRJNA232497	SAMN02485603	East_Asian_Dogs	10.5572
VillDog_Portugal01	yes	yes	Canis	familiaris	Village_Dog_Portugal	PRJNA232497	SAMN02485604	European_Dogs	13.9622
VillDog_Portugal02	yes	yes	Canis	familiaris	Village_Dog_Portugal	PRJNA232497	SAMN02485605	European_Dogs	12.3816
VillDog_Portugal03	yes	yes	Canis	familiaris	Village_Dog_Portugal	PRJNA232497	SAMN04851101	European_Dogs	12.8495
VillDog_Qatar01	yes	yes	Canis	familiaris	Village_Dog_Qatar	PRJNA232497	SAMN02485606	African_NearEast_India_Dogs	10.619
VillDog_Qatar02	no	no	Canis	familiaris	Village_Dog_Qatar	PRJNA232497	SAMN02485607	African_NearEast_India_Dogs	4.97607
VillDog_Taiwan01	yes	yes	Canis	familiaris	Village_Dog_Taiwan	PRJNA232497	SAMN02485608	East_Asian_Dogs	13.3816
VillDog_Vietnam01	no	no	Canis	familiaris	Village_Dog_Vietnam	PRJNA232497	SAMN02485609	East_Asian_Dogs	7.77988
VillDog_Vietnam02	no	no	Canis	familiaris	Village_Dog_Vietnam	PRJNA232497	SAMN02485610	East_Asian_Dogs	5.6878
VillDog_Vietnam03	yes	yes	Canis	familiaris	Village_Dog_Vietnam	PRJNA232497	SAMN02485611	East_Asian_Dogs	8.00419
VillDog_Vietnam04	no	no	Canis	familiaris	Village_Dog_Vietnam	PRJNA232497	SAMN02485612	East_Asian_Dogs	7.97049
VillDog_Vietnam05	no	no	Canis	familiaris	Village_Dog_Vietnam	PRJNA232497	SAMN02485613	East_Asian_Dogs	7.62931
VillDog_Vietnam06	no	no	Canis	familiaris	Village_Dog_Vietnam	PRJNA232497	SAMN02485614	East_Asian_Dogs	5.65925
Vizsla01	yes	yes	Canis	familiaris	Vizsla	PRJEB12339	SAMEA3724570	European_Dogs	29.0713
Vizsla02	yes	yes	Canis	familiaris	Vizsla	PRJNA648123	SAMN15626037	European_Dogs	18.696
Vizsla03	no	yes	Canis	familiaris	Vizsla	PRJNA648123	SAMN15626038	European_Dogs	15.6525
Weimaraner01	yes	yes	Canis	familiaris	Weimaraner	PRJEB16012	SAMEA4506902	European_Dogs	22.0977
Weimaraner02	yes	yes	Canis	familiaris	Weimaraner	PRJNA648123	SAMN15626040	European_Dogs	18.9695
Weimaraner03	no	yes	Canis	familiaris	Weimaraner	PRJNA648123	SAMN15626039	European_Dogs	17.1737
Weimaraner04	no	yes	Canis	familiaris	Weimaraner	PRJNA263947	SAMN13655904	European_Dogs	36.9525
Weimaraner05	no	yes	Canis	familiaris	Weimaraner	PRJNA263947	SAMN13655903	European_Dogs	31.3187
WelshSpringerSpaniel01	yes	yes	Canis	familiaris	Welsh_Springer_Spaniel	PRJNA648123	SAMN15626051	European_Dogs	13.8268
WelshSpringerSpaniel02	yes	yes	Canis	familiaris	Welsh_Springer_Spaniel	PRJNA648123	SAMN15626052	European_Dogs	21.9431
WelshTerrier01	yes	yes	Canis	familiaris	Welsh_Terrier	PRJNA263947	SAMN10940816	European_Dogs	33.249
WelshTerrier02	yes	yes	Canis	familiaris	Welsh_Terrier	PRJNA648123	SAMN15626041	European_Dogs	18.1679
WelshTerrier03	no	yes	Canis	familiaris	Welsh_Terrier	PRJNA648123	SAMN15626042	European_Dogs	17.8603
WelshTerrier04	no	yes	Canis	familiaris	Welsh_Terrier	PRJNA648123	SAMN15626043	European_Dogs	18.6354
WestHighlandWhiteTerr01	yes	yes	Canis	familiaris	West_Highland_White_Terrier	PRJNA288568	SAMN03801693	European_Dogs	9.75391
WestHighlandWhiteTerr02	yes	yes	Canis	familiaris	West_Highland_White_Terrier	PRJNA448733	SAMN08873423	European_Dogs	37.5225
WestHighlandWhiteTerr03	no	yes	Canis	familiaris	West_Highland_White_Terrier	PRJNA263947	SAMN03580395	European_Dogs	28.1034
WestHighlandWhiteTerr04	no	yes	Canis	familiaris	West_Highland_White_Terrier	PRJNA263947	SAMN03580396	European_Dogs	27.5422
WestHighlandWhiteTerr05	no	yes	Canis	familiaris	West_Highland_White_Terrier	PRJNA263947	SAMN03580397	European_Dogs	25.3115
WestHighlandWhiteTerr06	no	yes	Canis	familiaris	West_Highland_White_Terrier	PRJNA263947	SAMN03580398	European_Dogs	29.471
WestHighlandWhiteTerr08	no	yes	Canis	familiaris	West_Highland_White_Terrier	PRJNA448733	SAMN08873428	European_Dogs	16.4203
WestHighlandWhiteTerr09	no	yes	Canis	familiaris	West_Highland_White_Terrier	PRJNA448733	SAMN08873429	European_Dogs	25.8621
WestHighlandWhiteTerr10	no	yes	Canis	familiaris	West_Highland_White_Terrier	PRJEB16012	SAMEA4506901	European_Dogs	20.1463
WestHighlandWhiteTerr11	no	yes	Canis	familiaris	West_Highland_White_Terrier	PRJEB16012	SAMEA4509489	European_Dogs	17.7961
WestHighlandWhiteTerr12	no	yes	Canis	familiaris	West_Highland_White_Terrier	PRJEB16012	SAMEA104091561	European_Dogs	32.9872
WestHighlandWhiteTerr13	no	yes	Canis	familiaris	West_Highland_White_Terrier	PRJNA685036	SAMN17192127	European_Dogs	42.2601
WestHighlandWhiteTerr15	no	yes	Canis	familiaris	West_Highland_White_Terrier	PRJNA685036	SAMN17192128	European_Dogs	41.0148
WestHighlandWhiteTerr16	no	yes	Canis	familiaris	West_Highland_White_Terrier	PRJNA685036	SAMN17192129	European_Dogs	46.3343
WestHighlandWhiteTerr17	no	yes	Canis	familiaris	West_Highland_White_Terrier	PRJNA685036	SAMN17192130	European_Dogs	42.4095
WestHighlandWhiteTerr18	no	yes	Canis	familiaris	West_Highland_White_Terrier	PRJNA685036	SAMN17192131	European_Dogs	39.9062
WestHighlandWhiteTerr19	no	no	Canis	familiaris	West_Highland_White_Terrier	PRJEB16012	SAMEA4848706	European_Dogs	6.81012
WestHighlandWhiteTerr20	no	no	Canis	familiaris	West_Highland_White_Terrier	PRJEB16012	SAMEA5059501	European_Dogs	3.4451
WestHighlandWhiteTerr21	no	no	Canis	familiaris	West_Highland_White_Terrier	PRJEB16012	SAMEA5059502	European_Dogs	3.57069
WestHighlandWhiteTerr22	no	no	Canis	familiaris	West_Highland_White_Terrier	PRJEB16012	SAMEA5059503	European_Dogs	2.90105
WestHighlandWhiteTerr23	no	no	Canis	familiaris	West_Highland_White_Terrier	PRJEB16012	SAMEA5059504	European_Dogs	4.30569
WestHighlandWhiteTerr24	no	no	Canis	familiaris	West_Highland_White_Terrier	PRJEB16012	SAMEA5059505	European_Dogs	4.11168
WestHighlandWhiteTerr25	no	no	Canis	familiaris	West_Highland_White_Terrier	PRJEB16012	SAMEA5059506	European_Dogs	3.24447
WestHighlandWhiteTerr26	no	no	Canis	familiaris	West_Highland_White_Terrier	PRJEB16012	SAMEA5059507	European_Dogs	3.26671
WestHighlandWhiteTerr27	no	no	Canis	familiaris	West_Highland_White_Terrier	PRJEB16012	SAMEA5059508	European_Dogs	3.4343
WestHighlandWhiteTerr28	no	no	Canis	familiaris	West_Highland_White_Terrier	PRJEB16012	SAMEA5059509	European_Dogs	2.36372
WestHighlandWhiteTerr29	no	no	Canis	familiaris	West_Highland_White_Terrier	PRJEB16012	SAMEA5059510	European_Dogs	3.54972
Whippet01	yes	yes	Canis	familiaris	Whippet	PRJEB16012	SAMEA4506886	European_Dogs	23.8173
Whippet02	yes	yes	Canis	familiaris	Whippet	PRJNA648123	SAMN15626044	European_Dogs	20.0541
Whippet03	no	yes	Canis	familiaris	Whippet	PRJNA648123	SAMN15626045	European_Dogs	18.889
Whippet04	no	yes	Canis	familiaris	Whippet	PRJNA263947	SAMN13655893	European_Dogs	32.4475
WireFoxTerrier01	yes	yes	Canis	familiaris	Wire_Fox_Terrier	PRJNA648123	SAMN15626049	European_Dogs	17.9132
WireFoxTerrier02	yes	yes	Canis	familiaris	Wire_Fox_Terrier	PRJNA648123	SAMN15626050	European_Dogs	22.3364
WirehairedPointingGriffon01	yes	yes	Canis	familiaris	Wirehaired_Pointing_Griffon	PRJNA648123	SAMN15626046	European_Dogs	19.9864
WirehairedPointingGriffon02	yes	yes	Canis	familiaris	Wirehaired_Pointing_Griffon	PRJNA648123	SAMN15626047	European_Dogs	20.4251
WirehairedPointingGriffon03	no	yes	Canis	familiaris	Wirehaired_Pointing_Griffon	PRJNA648123	SAMN15626048	European_Dogs	17.4059
Wolf01	yes	yes	Canis	lupus	Grey_Wolf	PRJNA192935	SAMN01974486	Western_Eurasian_Wolves	10.6678
Wolf02	yes	yes	Canis	lupus	Grey_Wolf	PRJNA192935	SAMN01974487	Western_Eurasian_Wolves	8.48459
Wolf03	yes	yes	Canis	lupus	Grey_Wolf	PRJNA192935	SAMN01974488	Western_Eurasian_Wolves	10.6866
Wolf04	no	no	Canis	lupus	Grey_Wolf	PRJNA192935	SAMN01974489	Eastern_Eurasian_Wolves	7.5797
Wolf05	yes	yes	Canis	lupus	Grey_Wolf_China	PRJNA274504	SAMN03366711	Eastern_Eurasian_Wolves	25.1089
Wolf06	no	no	Canis	lupus	Grey_Wolf_Croatian	PRJNA274504	SAMN03366712	Western_Eurasian_Wolves	6.26285
Wolf07	no	no	Canis	lupus	Grey_Wolf_Israeli	PRJNA274504	SAMN03366710	Western_Eurasian_Wolves	5.53064
Wolf08	no	yes	Canis	lupus	Grey_Wolf	PRJNA288568	SAMN03801694	Unknown	19.7802
Wolf100	yes	yes	Canis	lupus	Grey_Wolf	PRJNA512209	SAMN10662586	North_American_Wolves	15.6334
Wolf101	yes	yes	Canis	lupus	Grey_Wolf	PRJNA512209	SAMN10662590	North_American_Wolves	16.5507
Wolf102	yes	yes	Canis	lupus	Grey_Wolf	PRJNA512209	SAMN10662582	North_American_Wolves	17.0704
Wolf103	yes	yes	Canis	lupus	Grey_Wolf	PRJNA512209	SAMN10662587	North_American_Wolves	15.0691
Wolf104	yes	yes	Canis	lupus	Grey_Wolf	PRJNA512209	SAMN10662579	North_American_Wolves	16.4567
Wolf105	yes	yes	Canis	lupus	Grey_Wolf	PRJNA512209	SAMN10662571	North_American_Wolves	14.8292
Wolf106	yes	yes	Canis	lupus	Grey_Wolf	PRJNA512209	SAMN10662581	North_American_Wolves	17.2284
Wolf107	yes	yes	Canis	lupus	Grey_Wolf	PRJNA512209	SAMN10662583	North_American_Wolves	20.909
Wolf108	yes	yes	Canis	lupus	Grey_Wolf	PRJNA512209	SAMN10662591	North_American_Wolves	20.4907
Wolf109	yes	yes	Canis	lupus	Grey_Wolf	PRJNA512209	SAMN10662588	North_American_Wolves	20.1377
Wolf110	yes	yes	Canis	lupus	Grey_Wolf	PRJNA512209	SAMN10662580	North_American_Wolves	16.3599
Wolf111	no	yes	Canis	latrans	Coyote	PRJNA331222	SAMN05879408	Coyotes	24.0709
Wolf112	no	no	Canis	lupus	Grey_Wolf	PRJNA331222	SAMN05879409	North_American_Wolves	7.22528
Wolf18	yes	yes	Canis	lupus	Grey_Wolf_Great_Lakes	PRJNA255370	SAMN02921310	North_American_Wolves	23.3506
Wolf19	yes	yes	Canis	lupus	Grey_Wolf_India	PRJNA255370	SAMN02921311	Eastern_Eurasian_Wolves	23.8872
Wolf20	yes	yes	Canis	lupus	Grey_Wolf_Iran	PRJNA255370	SAMN02921312	Western_Eurasian_Wolves	25.2082
Wolf21	no	no	Canis	lupus	Grey_Wolf_Italy	PRJNA255370	SAMN02921313	Western_Eurasian_Wolves	5.39416
Wolf22	yes	yes	Canis	lupus	Grey_Wolf_Mexico	PRJNA255370	SAMN02921314	North_American_Wolves	22.4401
Wolf23	no	no	Canis	lupus	Grey_Wolf_Mexico	PRJNA255370	SAMN02921315	North_American_Wolves	4.82474
Wolf24	yes	yes	Canis	lupus	Grey_Wolf_Portugal	PRJNA255370	SAMN02921316	Western_Eurasian_Wolves	23.7226
Wolf25	no	yes	Canis	rufus	Red_Wolf	PRJNA255370	SAMN02921317	Red_Eastern_Wolves	24.5492
Wolf26	no	no	Canis	rufus	Red_Wolf	PRJNA255370	SAMN02921318	Red_Eastern_Wolves	5.60326
Wolf27	yes	yes	Canis	lupus	Grey_Wolf_Spain	PRJNA255370	SAMN02921319	Western_Eurasian_Wolves	23.4892
Wolf28	yes	yes	Canis	lupus	Grey_Wolf_Yellowstone	PRJNA255370	SAMN02921320	North_American_Wolves	24.5831
Wolf29	yes	yes	Canis	lupus	Grey_Wolf_Yellowstone	PRJNA255370	SAMN02921321	North_American_Wolves	22.9989
Wolf30	no	no	Canis	lupus	Grey_Wolf_Yellowstone	PRJNA255370	SAMN02921322	Eastern_Eurasian_Wolves	5.06305
Wolf31	yes	yes	Canis	lupus	Grey_Wolf_China	PRJNA266585	SAMN03168394	Eastern_Eurasian_Wolves	14.6435
Wolf32	yes	yes	Canis	lupus	Grey_Wolf_China	PRJNA266585	SAMN03168397	Eastern_Eurasian_Wolves	13.2398
Wolf33	yes	yes	Canis	lupus	Grey_Wolf_China	PRJNA266585	SAMN03168399	Eastern_Eurasian_Wolves	16.9182
Wolf34	yes	yes	Canis	lupus	Grey_Wolf_China	PRJNA266585	SAMN03168396	Eastern_Eurasian_Wolves	14.9331
Wolf35	yes	yes	Canis	lupus	Grey_Wolf_China	PRJNA266585	SAMN03168398	Eastern_Eurasian_Wolves	25.6807
Wolf36	yes	yes	Canis	lupus	Grey_Wolf_China	PRJNA266585	SAMN03168400	Eastern_Eurasian_Wolves	15.994
Wolf37	yes	yes	Canis	lupus	Grey_Wolf_China	PRJNA266585	SAMN03168393	Eastern_Eurasian_Wolves	8.95542
Wolf38	no	no	Canis	lupus	Grey_Wolf_China	PRJNA266585	SAMN03168395	Eastern_Eurasian_Wolves	7.49669
Wolf39	yes	yes	Canis	lupus	Grey_Wolf_Iberian	PRJNA318403	SAMN04851099	Western_Eurasian_Wolves	32.1236
Wolf40	yes	yes	Canis	lupus	Grey_Wolf_IsleRoyale	PRJNA299506	SAMN04209256	North_American_Wolves	14.1047
Wolf41	no	yes	Canis	lupus	Wolf	PRJNA361023	SAMN06219538	Eastern_Eurasian_Wolves	38.1517
Wolf42	no	yes	Canis	lupus	Wolf	PRJNA361023	SAMN06219539	Eastern_Eurasian_Wolves	35.2903
Wolf43	yes	yes	Canis	lupus	Grey_Wolf	PRJEB20635	SAMEA104090978	North_American_Wolves	12.4584
Wolf44	yes	yes	Canis	lupus	Grey_Wolf	PRJEB20635	SAMEA104091004	Western_Eurasian_Wolves	14.712
Wolf45	yes	yes	Canis	lupus	Grey_Wolf	PRJEB20635	SAMEA104091005	Western_Eurasian_Wolves	13.8163
Wolf46	yes	yes	Canis	lupus	Grey_Wolf	PRJEB20635	SAMEA104091007	Western_Eurasian_Wolves	14.4321
Wolf47	yes	yes	Canis	lupus	Grey_Wolf	PRJEB20635	SAMEA104091033	Western_Eurasian_Wolves	12.8801
Wolf48	yes	yes	Canis	lupus	Grey_Wolf	PRJEB20635	SAMEA104091035	Western_Eurasian_Wolves	12.7914
Wolf49	yes	yes	Canis	lupus	Grey_Wolf	PRJEB20635	SAMEA104091044	Western_Eurasian_Wolves	16.8871
Wolf50	yes	yes	Canis	lupus	Grey_Wolf	PRJEB20635	SAMEA104091053	Western_Eurasian_Wolves	9.16702
Wolf51	yes	yes	Canis	lupus	Grey_Wolf	PRJEB20635	SAMEA104091056	Western_Eurasian_Wolves	22.1238
Wolf52	no	no	Canis	lupus	Grey_Wolf	PRJEB20635	SAMEA104091060	Western_Eurasian_Wolves	3.47654
Wolf53	yes	yes	Canis	lupus	Grey_Wolf	PRJEB20635	SAMEA104091062	Western_Eurasian_Wolves	30.5769
Wolf54	yes	yes	Canis	lupus	Grey_Wolf	PRJEB20635	SAMEA104091066	Western_Eurasian_Wolves	12.4768
Wolf55	yes	yes	Canis	lupus	Grey_Wolf	PRJNA494815	SAMN10180428	Western_Eurasian_Wolves	12.991
Wolf56	yes	yes	Canis	lupus	Grey_Wolf	PRJNA494815	SAMN10180429	Western_Eurasian_Wolves	13.036
Wolf57	yes	yes	Canis	lupus	Grey_Wolf	PRJNA494815	SAMN10180430	North_American_Wolves	13.2389
Wolf58	yes	yes	Canis	lupus	Grey_Wolf	PRJNA496590	SAMN10246085	North_American_Wolves	9.36939
Wolf59	yes	yes	Canis	lupus	Grey_Wolf	PRJNA496590	SAMN10246086	North_American_Wolves	12.3766
Wolf60	yes	yes	Canis	lupus	Grey_Wolf	PRJNA496590	SAMN10246087	North_American_Wolves	13.1126
Wolf61	yes	yes	Canis	lupus	Grey_Wolf	PRJNA496590	SAMN10246088	North_American_Wolves	13.1156
Wolf62	yes	yes	Canis	lupus	Grey_Wolf	PRJNA496590	SAMN10246089	North_American_Wolves	13.263
Wolf63	yes	yes	Canis	lupus	Grey_Wolf	PRJNA496590	SAMN10246090	North_American_Wolves	8.14681
Wolf64	yes	yes	Canis	lupus	Grey_Wolf	PRJNA496590	SAMN10246091	North_American_Wolves	12.9083
Wolf65	no	no	Canis	lupus	Grey_Wolf	PRJNA496590	SAMN10246092	North_American_Wolves	5.36603
Wolf66	no	no	Canis	lupus	Grey_Wolf	PRJNA496590	SAMN10246093	North_American_Wolves	7.64228
Wolf67	yes	yes	Canis	lupus	Grey_Wolf	PRJNA496590	SAMN10246094	North_American_Wolves	12.8427
Wolf68	yes	yes	Canis	lupus	Grey_Wolf	PRJNA496590	SAMN10246095	North_American_Wolves	12.4361
Wolf69	yes	yes	Canis	lupus	Grey_Wolf	PRJNA496590	SAMN10246096	North_American_Wolves	13.3958
Wolf70	yes	yes	Canis	lupus	Grey_Wolf	PRJCA001183	SAMC052941	Eastern_Eurasian_Wolves	9.78758
Wolf71	yes	yes	Canis	lupus	Grey_Wolf	PRJCA001183	SAMC052942	Eastern_Eurasian_Wolves	15.7975
Wolf72	yes	yes	Canis	lupus	Grey_Wolf	PRJCA001183	SAMC052943	Eastern_Eurasian_Wolves	14.6022
Wolf73	yes	yes	Canis	lupus	Grey_Wolf	PRJNA648123	SAMN17023516	Eastern_Eurasian_Wolves	18.6301
Wolf74	yes	yes	Canis	lupus	Grey_Wolf	PRJNA648123	SAMN17023517	Eastern_Eurasian_Wolves	21.6526
Wolf75	yes	yes	Canis	lupus	Grey_Wolf	PRJNA648123	SAMN17023518	Eastern_Eurasian_Wolves	18.3908
Wolf76	yes	yes	Canis	lupus	Grey_Wolf	PRJNA648123	SAMN17023519	Eastern_Eurasian_Wolves	20.2643
Wolf77	yes	yes	Canis	lupus	Grey_Wolf	PRJNA648123	SAMN17023520	Eastern_Eurasian_Wolves	16.3809
Wolf78	yes	yes	Canis	lupus	Grey_Wolf	PRJNA648123	SAMN17023521	Eastern_Eurasian_Wolves	17.7323
Wolf79	yes	yes	Canis	lupus	Grey_Wolf	PRJNA648123	SAMN17023496	Eastern_Eurasian_Wolves	18.1598
Wolf80	yes	yes	Canis	lupus	Grey_Wolf	PRJNA648123	SAMN17023497	Eastern_Eurasian_Wolves	18.1252
Wolf81	yes	yes	Canis	lupus	Grey_Wolf	PRJNA648123	SAMN17023498	Eastern_Eurasian_Wolves	17.3829
Wolf82	yes	yes	Canis	lupus	Grey_Wolf	PRJNA648123	SAMN17023499	Eastern_Eurasian_Wolves	17.6338
Wolf83	yes	yes	Canis	lupus	Grey_Wolf	PRJNA648123	SAMN17023500	Eastern_Eurasian_Wolves	17.8822
Wolf84	yes	yes	Canis	lupus	Grey_Wolf	PRJNA648123	SAMN17023501	Eastern_Eurasian_Wolves	19.9333
Wolf85	yes	yes	Canis	lupus	Grey_Wolf	PRJNA648123	SAMN17023502	Eastern_Eurasian_Wolves	17.7705
Wolf86	yes	yes	Canis	lupus	Grey_Wolf	PRJNA648123	SAMN17023503	Eastern_Eurasian_Wolves	16.9019
Wolf87	yes	yes	Canis	lupus	Grey_Wolf	PRJNA648123	SAMN17023504	Eastern_Eurasian_Wolves	19.099
Wolf88	yes	yes	Canis	lupus	Grey_Wolf	PRJNA648123	SAMN17023505	Eastern_Eurasian_Wolves	14.4289
Wolf89	yes	yes	Canis	lupus	Grey_Wolf	PRJNA648123	SAMN17023506	Eastern_Eurasian_Wolves	19.6272
Wolf90	yes	yes	Canis	lupus	Grey_Wolf	PRJNA648123	SAMN17023507	Eastern_Eurasian_Wolves	17.3082
Wolf91	yes	yes	Canis	lupus	Grey_Wolf	PRJEB31639	SAMEA7091403	North_American_Wolves	16.2152
Wolf92	yes	yes	Canis	lupus	Grey_Wolf	PRJNA512209	SAMN10662574	North_American_Wolves	16.7366
Wolf93	yes	yes	Canis	lupus	Grey_Wolf	PRJNA512209	SAMN10662575	North_American_Wolves	17.0167
Wolf94	yes	yes	Canis	lupus	Grey_Wolf	PRJNA512209	SAMN10662576	North_American_Wolves	16.6724
Wolf95	yes	yes	Canis	lupus	Grey_Wolf	PRJNA512209	SAMN10662573	North_American_Wolves	16.5643
Wolf96	yes	yes	Canis	lupus	Grey_Wolf	PRJNA512209	SAMN10662572	North_American_Wolves	22.8756
Wolf97	yes	yes	Canis	lupus	Grey_Wolf	PRJNA512209	SAMN10662578	North_American_Wolves	22.6252
Wolf98	yes	yes	Canis	lupus	Grey_Wolf	PRJNA512209	SAMN10662589	North_American_Wolves	16.085
Wolf99	yes	yes	Canis	lupus	Grey_Wolf	PRJNA512209	SAMN10662584	North_American_Wolves	23.1437
WolfTibetan01	yes	yes	Canis	lupus	Grey_Wolf	PRJNA448733	SAMN03652997	Eastern_Eurasian_Wolves	23.9696
WolfTibetan02	yes	yes	Canis	lupus	Grey_Wolf_Tibet	PRJNA448733	SAMN03653003	Eastern_Eurasian_Wolves	23.1476
WolfTibetan03	yes	yes	Canis	lupus	Grey_Wolf_Tibet	PRJNA448733	SAMN03652998	Eastern_Eurasian_Wolves	23.6834
WolfTibetan04	yes	yes	Canis	lupus	Grey_Wolf_Tibet	PRJNA448733	SAMN03653001	Eastern_Eurasian_Wolves	24.0322
WolfTibetan05	yes	yes	Canis	lupus	Grey_Wolf_Tibet	PRJNA448733	SAMN03653004	Eastern_Eurasian_Wolves	21.212
WolfTibetan06	yes	yes	Canis	lupus	Grey_Wolf_Tibet	PRJNA448733	SAMN03652999	Eastern_Eurasian_Wolves	23.5526
WolfTibetan07	yes	yes	Canis	lupus	Grey_Wolf_Tibet	PRJNA448733	SAMN03653000	Eastern_Eurasian_Wolves	21.6456
WolfTibetan08	yes	yes	Canis	lupus	Grey_Wolf_Tibet	PRJNA448733	SAMN03653002	Eastern_Eurasian_Wolves	23.9304
Wolf_WO001_895	no	yes	Canis	lupus	Wolf	PRJEB16012	SAMEA104091563	North_American_Wolves	25.162
Wolf_WO002_732	no	yes	Canis	lupus	Wolf	PRJEB16012	SAMEA104091564	North_American_Wolves	20.5575
Wolf_WO003_636	no	yes	Canis	lupus	Wolf	PRJEB16012	SAMEA104091565	North_American_Wolves	24.0234
XiasiDog01	no	no	Canis	familiaris	Xiasi_Dog	PRJNA232497	SAMN02485580	East_Asian_Dogs	6.54269
Xoloitzcuintli01	yes	yes	Canis	familiaris	Xoloitzcuintli	PRJNA232497	SAMN02485566	American_Dogs	12.6023
Xoloitzcuintli02	yes	yes	Canis	familiaris	Xoloitzcuintli	PRJNA648123	SAMN15626053	American_Dogs	15.0218
Xoloitzcuintli03	no	yes	Canis	familiaris	Xoloitzcuintli	PRJNA648123	SAMN15626054	American_Dogs	11.163
YorkshireTerrier01	yes	yes	Canis	familiaris	Yorkshire_Terrier	PRJEB13468	SAMEA3928145	European_Dogs	19.0803
YorkshireTerrier02	yes	yes	Canis	familiaris	Yorkshire_Terrier	PRJNA299099	SAMN04195509	European_Dogs	27.9196
YorkshireTerrier03	no	yes	Canis	familiaris	Yorkshire_Terrier	PRJNA448733	SAMN08873447	European_Dogs	16.4146
YorkshireTerrier05	no	yes	Canis	familiaris	Yorkshire_Terrier	PRJNA448733	SAMN08873449	European_Dogs	21.9973
YorkshireTerrier06	no	yes	Canis	familiaris	Yorkshire_Terrier	PRJNA448733	SAMN08873450	European_Dogs	19.46
YorkshireTerrier08	no	yes	Canis	familiaris	Yorkshire_Terrier	PRJNA448733	SAMN08873452	European_Dogs	19.3874
YorkshireTerrier09	no	yes	Canis	familiaris	Yorkshire_Terrier	PRJNA448733	SAMN08873453	European_Dogs	13.2431
YorkshireTerrier11	no	no	Canis	familiaris	Yorkshire_Terrier	PRJNA448733	SAMN08873455	European_Dogs	5.18829
YorkshireTerrier12	no	yes	Canis	familiaris	Yorkshire_Terrier	PRJNA448733	SAMN08873456	European_Dogs	13.6402
YorkshireTerrier13	no	yes	Canis	familiaris	Yorkshire_Terrier	PRJNA448733	SAMN08873457	European_Dogs	12.7096
YorkshireTerrier14	no	yes	Canis	familiaris	Yorkshire_Terrier	PRJNA448733	SAMN08873458	European_Dogs	15.6494
YorkshireTerrier15	no	yes	Canis	familiaris	Yorkshire_Terrier	PRJNA448733	SAMN08873459	European_Dogs	15.2407
YorkshireTerrier16	no	yes	Canis	familiaris	Yorkshire_Terrier	PRJNA448733	SAMN08873460	European_Dogs	16.1021
YorkshireTerrier17	no	yes	Canis	familiaris	Yorkshire_Terrier	PRJNA448733	SAMN08873461	European_Dogs	14.0168
YorkshireTerrier18	no	yes	Canis	familiaris	Yorkshire_Terrier	PRJNA448733	SAMN08873462	European_Dogs	13.9769
YorkshireTerrier19	no	yes	Canis	familiaris	Yorkshire_Terrier	PRJNA448733	SAMN08873463	European_Dogs	14.1063
YorkshireTerrier21	no	yes	Canis	familiaris	Yorkshire_Terrier	PRJNA448733	SAMN08873465	European_Dogs	14.9515
YorkshireTerrier22	no	yes	Canis	familiaris	Yorkshire_Terrier	PRJNA448733	SAMN08873466	European_Dogs	14.7695
YorkshireTerrier23	no	yes	Canis	familiaris	Yorkshire_Terrier	PRJNA448733	SAMN08873467	European_Dogs	12.9456
YorkshireTerrier24	no	yes	Canis	familiaris	Yorkshire_Terrier	PRJNA448733	SAMN08873468	European_Dogs	13.4737
YorkshireTerrier25	no	yes	Canis	familiaris	Yorkshire_Terrier	PRJNA448733	SAMN08873469	European_Dogs	13.7462
YorkshireTerrier26	no	yes	Canis	familiaris	Yorkshire_Terrier	PRJNA448733	SAMN08873470	European_Dogs	22.4906
YorkshireTerrier27	no	yes	Canis	familiaris	Yorkshire_Terrier	PRJNA448733	SAMN08873471	European_Dogs	15.3921
YorkshireTerrier28	no	yes	Canis	familiaris	Yorkshire_Terrier	PRJNA448733	SAMN08873472	European_Dogs	12.5637
YorkshireTerrier29	no	yes	Canis	familiaris	Yorkshire_Terrier	PRJNA448733	SAMN08873473	European_Dogs	8.4571
YorkshireTerrier30	no	yes	Canis	familiaris	Yorkshire_Terrier	PRJNA448733	SAMN08873474	European_Dogs	12.7787
YorkshireTerrier31	no	no	Canis	familiaris	Yorkshire_Terrier	PRJNA448733	SAMN08873475	European_Dogs	7.4114
YorkshireTerrier32	no	yes	Canis	familiaris	Yorkshire_Terrier	PRJNA448733	SAMN08873476	European_Dogs	23.519
YorkshireTerrier33	no	yes	Canis	familiaris	Yorkshire_Terrier	PRJNA448733	SAMN08873477	European_Dogs	13.7953
YorkshireTerrier34	no	yes	Canis	familiaris	Yorkshire_Terrier	PRJNA448733	SAMN08873478	European_Dogs	13.9147
YorkshireTerrier35	no	yes	Canis	familiaris	Yorkshire_Terrier	PRJNA448733	SAMN08873479	European_Dogs	13.73
YorkshireTerrier36	no	yes	Canis	familiaris	Yorkshire_Terrier	PRJNA448733	SAMN08873480	European_Dogs	10.9551
YorkshireTerrier37	no	yes	Canis	familiaris	Yorkshire_Terrier	PRJNA448733	SAMN08873481	European_Dogs	13.5062
YorkshireTerrier38	no	yes	Canis	familiaris	Yorkshire_Terrier	PRJNA448733	SAMN08873482	European_Dogs	8.96635
YorkshireTerrier39	no	yes	Canis	familiaris	Yorkshire_Terrier	PRJNA448733	SAMN08873483	European_Dogs	10.2814
YorkshireTerrier40	no	yes	Canis	familiaris	Yorkshire_Terrier	PRJNA448733	SAMN08873484	European_Dogs	13.6444
YorkshireTerrier41	no	yes	Canis	familiaris	Yorkshire_Terrier	PRJNA448733	SAMN08873485	European_Dogs	13.0574
YorkshireTerrier42	no	yes	Canis	familiaris	Yorkshire_Terrier	PRJNA448733	SAMN08873486	European_Dogs	16.035
YorkshireTerrier43	no	no	Canis	familiaris	Yorkshire_Terrier	PRJNA448733	SAMN08873487	European_Dogs	7.50466
YorkshireTerrier44	no	yes	Canis	familiaris	Yorkshire_Terrier	PRJNA448733	SAMN08873488	European_Dogs	15.5341
YorkshireTerrier45	no	yes	Canis	familiaris	Yorkshire_Terrier	PRJNA448733	SAMN08873489	European_Dogs	9.32847
YorkshireTerrier46	no	yes	Canis	familiaris	Yorkshire_Terrier	PRJNA448733	SAMN08873490	European_Dogs	16.6563
YorkshireTerrier47	no	yes	Canis	familiaris	Yorkshire_Terrier	PRJNA448733	SAMN08873491	European_Dogs	12.5372
YorkshireTerrier48	no	no	Canis	familiaris	Yorkshire_Terrier	PRJNA448733	SAMN08873492	European_Dogs	6.18758
YorkshireTerrier49	no	no	Canis	familiaris	Yorkshire_Terrier	PRJNA448733	SAMN08873493	European_Dogs	3.59302
YorkshireTerrier50	no	yes	Canis	familiaris	Yorkshire_Terrier	PRJNA448733	SAMN08873494	European_Dogs	11.7904
YorkshireTerrier51	no	yes	Canis	familiaris	Yorkshire_Terrier	PRJNA448733	SAMN08873495	European_Dogs	14.8809
YorkshireTerrier52	no	yes	Canis	familiaris	Yorkshire_Terrier	PRJNA448733	SAMN08873496	European_Dogs	17.502
YorkshireTerrier53	no	yes	Canis	familiaris	Yorkshire_Terrier	PRJNA448733	SAMN08873497	European_Dogs	15.2659
YorkshireTerrier54	no	yes	Canis	familiaris	Yorkshire_Terrier	PRJNA448733	SAMN08873498	European_Dogs	12.6173
YorkshireTerrier55	no	yes	Canis	familiaris	Yorkshire_Terrier	PRJNA448733	SAMN08873499	European_Dogs	12.8108
YorkshireTerrier56	no	yes	Canis	familiaris	Yorkshire_Terrier	PRJNA448733	SAMN08873500	European_Dogs	10.5556
YorkshireTerrier57	no	no	Canis	familiaris	Yorkshire_Terrier	PRJNA448733	SAMN08873501	European_Dogs	7.66584
YorkshireTerrier58	no	yes	Canis	familiaris	Yorkshire_Terrier	PRJNA448733	SAMN08873502	European_Dogs	14.6056
YorkshireTerrier59	no	yes	Canis	familiaris	Yorkshire_Terrier	PRJNA448733	SAMN08873503	European_Dogs	13.841
YorkshireTerrier62	no	yes	Canis	familiaris	Yorkshire_Terrier	PRJNA448733	SAMN08873506	European_Dogs	13.9198
YorkshireTerrier63	no	no	Canis	familiaris	Yorkshire_Terrier	PRJNA448733	SAMN08873507	European_Dogs	3.96915
YorkshireTerrier64	no	yes	Canis	familiaris	Yorkshire_Terrier	PRJNA448733	SAMN08873508	European_Dogs	13.0879
YorkshireTerrier65	no	yes	Canis	familiaris	Yorkshire_Terrier	PRJNA448733	SAMN08873509	European_Dogs	13.1833
YorkshireTerrier66	no	yes	Canis	familiaris	Yorkshire_Terrier	PRJNA448733	SAMN08873510	European_Dogs	12.303
YorkshireTerrier67	no	yes	Canis	familiaris	Yorkshire_Terrier	PRJNA448733	SAMN08873511	European_Dogs	16.568
YorkshireTerrier68	no	yes	Canis	familiaris	Yorkshire_Terrier	PRJNA448733	SAMN08873512	European_Dogs	14.3135
YorkshireTerrier69	no	yes	Canis	familiaris	Yorkshire_Terrier	PRJNA448733	SAMN08873513	European_Dogs	13.3038
YorkshireTerrier70	no	no	Canis	familiaris	Yorkshire_Terrier	PRJNA448733	SAMN08873514	European_Dogs	0.281794
YorkshireTerrier71	no	yes	Canis	familiaris	Yorkshire_Terrier	PRJNA448733	SAMN08873515	European_Dogs	12.9554
YorkshireTerrier72	no	yes	Canis	familiaris	Yorkshire_Terrier	PRJNA448733	SAMN08873516	European_Dogs	13.7335
YorkshireTerrier73	no	yes	Canis	familiaris	Yorkshire_Terrier	PRJNA448733	SAMN08873517	European_Dogs	14.6223
YorkshireTerrier74	no	yes	Canis	familiaris	Yorkshire_Terrier	PRJNA448733	SAMN08873518	European_Dogs	11.2619
YorkshireTerrier75	no	yes	Canis	familiaris	Yorkshire_Terrier	PRJNA448733	SAMN08873519	European_Dogs	13.5703
YorkshireTerrier76	no	yes	Canis	familiaris	Yorkshire_Terrier	PRJNA648123	SAMN15626055	European_Dogs	18.3252
YorkshireTerrier77	no	yes	Canis	familiaris	Yorkshire_Terrier	PRJNA648123	SAMN15626056	European_Dogs	17.5371
