# Supplementary material for: Imputation of ancient canid genomes reveals inbreeding history over the past 10,000 years
Source: Proc Natl Acad Sci U S A. 2025 Nov 24;122(48):e2416980122. doi: 10.1073/pnas.2416980122 (PMC12684900; doi:10.1073/pnas.2416980122)
Supplement: Supplementary file 4 — Dataset S03 (XLSX) [file pnas.2416980122.sd03.xlsx]

## Sheet: DatasetS3-Benchmarking_samples
ID	Other_ID	Genus	Species	Site	Country	Lat	Long	Age_Mean_BP	Accession	Meta Population	Mean Depth	SI_Reference	DOI
NGDG	Newgrange	Canis	familiaris	Newgrange	Ireland	53.69	-6.48	4800	SAMEA3910253	European_Dogs	33.29	(2)	https://doi.org/10.1126/science.aaf3161
TRF.02.53	Kamchatka2	Canis	familiaris	Koryaks	Russia	60.31	163.5	60	SAMEA9534552	Arctic_Dogs	21.05	(8)	https://doi.org/10.1073/pnas.2100338118
PortauChoix	MU_NP50A_1	Canis	familiaris	Port au Choix, Newfoundland	Canada	50.7031	-57.3522	4157	SAMEA104190273	preContact_Dogs	19.65	(4)	https://doi.org/10.1126/science.aao4776
TRF.05.05	Ust'-Polui2	Canis	familiaris	Ust'-Polui	Russia	66.6	66.6	2000	SAMEA9534559	Arctic_Dogs	11.59	(8)	https://doi.org/10.1073/pnas.2100338118
SOTN01_merged	SOTN01	Canis	familiaris	Sotin	Croatia	45.3	19.1	4900	SAMEA7321870	European_Dogs	11.46	(5)	https://doi.org/10.1126/science.aba9572
CGG33	Ulakhan Sular	Canis	lupus	Ulakhan Sular, Adycha River, Siberia	Russia	61.61	129.23	16864	SAMEA7538370	Pleistocene_Wolves	15.95	(9)	https://doi.org/10.1016/j.cub.2020.10.002
Wolf_head_IN18-016	IN18-016	Canis	lupus	Beleya Gora, Siberia	Russia	68.6042	147.189	32020	SAMEA13128118	Pleistocene_Wolves	14.86	(6)	https://doi.org/10.1038/s41586-022-04824-9
CGG32	Tirekhtyakh	Canis	lupus	Tirekhtyakh River, Indigirka River, Siberia	Russia	68.8942	147.213	50000	SAMEA7538369	Pleistocene_Wolves	14.51	(9)	https://doi.org/10.1016/j.cub.2020.10.002
IndigenousDogNigeria04	IndigenousDogNigeria04	Canis	familiaris	-	Nigeria	-	-	0	SAMN03168376	African_NearEast_India_Dogs	19
ChineseIndigenousDog07	ChineseIndigenousDog07	Canis	familiaris	-	China	-	-	0	SAMN03168356	East_Asian_Dogs	17.8
