# Supplementary material for: Imputation of ancient canid genomes reveals inbreeding history over the past 10,000 years
Source: Proc Natl Acad Sci U S A. 2025 Nov 24;122(48):e2416980122. doi: 10.1073/pnas.2416980122 (PMC12684900; doi:10.1073/pnas.2416980122)
Supplement: Supplementary file 5 — Dataset S04 (XLSX) [file pnas.2416980122.sd04.xlsx]

## Sheet: DatasetS4-ROH_comparisons
statistic	p.value	group	type
c(W = 29)	0.00589169	near_east_ancient,europe_ancient	all_ROHs
c(W = 33)	0.01148	near_east_ancient,arctic_ancient	all_ROHs
c(W = 217)	0.940492	europe_ancient,arctic_ancient	all_ROHs
c(W = 2750)	0.000495361	near_east_modern,europe_modern	all_ROHs
c(W = 121)	0.480733	near_east_modern,arctic_modern	all_ROHs
c(W = 2610)	0.0660465	europe_modern,arctic_modern	all_ROHs
c(W = 22)	0.000359326	near_east_ancient,near_east_modern	all_ROHs
c(W = 776)	9.80023e-10	europe_ancient,europe_modern	all_ROHs
c(W = 42)	0.00270079	arctic_ancient,arctic_modern	all_ROHs
c(W = 19)	0.00139905	near_east_ancient,europe_ancient	long_ROHs
c(W = 22)	0.00231716	near_east_ancient,arctic_ancient	long_ROHs
c(W = 257.5)	0.35784	europe_ancient,arctic_ancient	long_ROHs
c(W = 3470)	0.0303329	near_east_modern,europe_modern	long_ROHs
c(W = 131)	0.702346	near_east_modern,arctic_modern	long_ROHs
c(W = 2491)	0.134496	europe_modern,arctic_modern	long_ROHs
c(W = 10)	0.00013308	near_east_ancient,near_east_modern	long_ROHs
c(W = 885.5)	3.90337e-09	europe_ancient,europe_modern	long_ROHs
c(W = 25)	0.000354065	arctic_ancient,arctic_modern	long_ROHs
c(W = 39)	0.0277185	near_east_ancient,europe_ancient	short_ROHs
c(W = 37)	0.0209643	near_east_ancient,arctic_ancient	short_ROHs
c(W = 208)	0.765173	europe_ancient,arctic_ancient	short_ROHs
c(W = 2343)	2.35747e-05	near_east_modern,europe_modern	short_ROHs
c(W = 105)	0.216288	near_east_modern,arctic_modern	short_ROHs
c(W = 2622)	0.0611311	europe_modern,arctic_modern	short_ROHs
c(W = 31)	0.00198907	near_east_ancient,near_east_modern	short_ROHs
c(W = 744)	6.48308e-10	europe_ancient,europe_modern	short_ROHs
c(W = 54)	0.0137736	arctic_ancient,arctic_modern	short_ROHs
