# Supplementary material for: Imputation of ancient canid genomes reveals inbreeding history over the past 10,000 years
Source: Proc Natl Acad Sci U S A. 2025 Nov 24;122(48):e2416980122. doi: 10.1073/pnas.2416980122 (PMC12684900; doi:10.1073/pnas.2416980122)
Supplement: Supplementary file 6 — Dataset S05 (XLSX) [file pnas.2416980122.sd05.xlsx]

## Sheet: DatasetS5_ROH
Sample	Meta.Population	Species	Age_Mean_BP	type	n	ROH_tol	froh	category
AH575	Pleistocene_Wolves	lupus	57233	imputed	2	1727.19	0.000783747	all_rohs
AL2022_Turkey	African_NearEast_India_Dogs	familiaris	1565	imputed	51	37627.8	0.0170743	all_rohs
AL2350_Botai	Eastern_Eurasian_Wolves	lupus	5169	imputed	3	1950.07	0.000884883	all_rohs
AL2397_Italy	European_Dogs	familiaris	4000	imputed	66	48563.3	0.0220365	all_rohs
AL2541	Pleistocene_Wolves	lupus	34030	imputed	1	1367.7	0.000620621	all_rohs
AL2571_Iran	African_NearEast_India_Dogs	familiaris	5826	imputed	61	42390.3	0.0192354	all_rohs
AL2741	Pleistocene_Wolves	lupus	81793	imputed	1	644.81	0.000292595	all_rohs
AL2744	Pleistocene_Wolves	lupus	28345	imputed	2	1088.21	0.000493795	all_rohs
AL3185_Pietrele	Western_Eurasian_Wolves	lupus	6307	imputed	1	1032.14	0.000468353	all_rohs
ALPO01_02	European_Dogs	familiaris	4500	imputed	77	50071.3	0.0227208	all_rohs
ASHQ01_P8903	African_NearEast_India_Dogs	familiaris	2300	imputed	70	49579.3	0.0224976	all_rohs
ASHQ06_P8903	African_NearEast_India_Dogs	familiaris	2300	imputed	65	43792.3	0.0198716	all_rohs
ASHQ08_P8903	African_NearEast_India_Dogs	familiaris	2300	imputed	66	46315.6	0.0210166	all_rohs
C32_Gelyakh	Arctic_Dogs	familiaris	100	imputed	240	260909	0.118392	all_rohs
C5_Krasnosamarskoe	Arctic_Dogs	familiaris	3800	imputed	71	50304.3	0.0228265	all_rohs
C62_Apalle	European_Dogs	familiaris	3100	imputed	100	78124.1	0.0354503	all_rohs
C88_Gokhem	European_Dogs	familiaris	1150	imputed	186	199370	0.0904679	all_rohs
C89_Ajvide	European_Dogs	familiaris	4800	imputed	340	260776	0.118332	all_rohs
C90_Ajvide	European_Dogs	familiaris	4800	imputed	262	198430	0.0900415	all_rohs
CANIS-ALAS-024	Pleistocene_Wolves	lupus	82674	imputed	1	1379.64	0.00062604	all_rohs
CANIS-HMNH-007	Western_Eurasian_Wolves	lupus	3525	imputed	51	39467.9	0.0179093	all_rohs
CGG23	Pleistocene_Wolves	lupus	33020	imputed	5	4205.78	0.00190845	all_rohs
CGG29	Pleistocene_Wolves	lupus	48210	imputed	4	3574.41	0.00162196	all_rohs
CGG32	Pleistocene_Wolves	lupus	50000	imputed	42	30317.8	0.0137573	all_rohs
CGG33	Pleistocene_Wolves	lupus	16864	imputed	49	41439.8	0.0188041	all_rohs
CGG6	Arctic_Dogs	familiaris	9515	imputed	309	243732	0.110598	all_rohs
CLIO-VAL-050	Pleistocene_Wolves	lupus	36050	imputed	10	6669.17	0.00302626	all_rohs
CTC	European_Dogs	familiaris	4716	imputed	85	66092.1	0.0299906	all_rohs
Dog1-PU	European_Dogs	familiaris	2733	imputed	210	184090	0.0835345	all_rohs
DS-CANIS-ALAS-0016	Pleistocene_Wolves	lupus	15542	imputed	61	42183.1	0.0191414	all_rohs
DS-CANIS-HMNH-011	Western_Eurasian_Wolves	lupus	6719	imputed	48	34846.4	0.0158122	all_rohs
DS-WOL-VAL-011	Pleistocene_Wolves	lupus	22553	imputed	3	2642.01	0.00119886	all_rohs
F3781_Siberia	Arctic_Dogs	familiaris	100	imputed	78	67522.3	0.0306395	all_rohs
HXH	European_Dogs	familiaris	7081	imputed	25	15206.8	0.00690039	all_rohs
IN18-005	Pleistocene_Wolves	lupus	18148	imputed	21	13414.5	0.00608709	all_rohs
JAL385	Pleistocene_Wolves	lupus	37616	imputed	11	9311.12	0.0042251	all_rohs
JAL48	Pleistocene_Wolves	lupus	89816	imputed	1	891.218	0.000404407	all_rohs
JAL69	Pleistocene_Wolves	lupus	37604	imputed	6	3423.25	0.00155336	all_rohs
JK2174	Pleistocene_Wolves	lupus	31364	imputed	4	2604.71	0.00118194	all_rohs
JK2175	Pleistocene_Wolves	lupus	33163	imputed	3	1850.5	0.000839701	all_rohs
JK2179	Pleistocene_Wolves	lupus	13229	imputed	15	10845.1	0.00492116	all_rohs
JK2183	Pleistocene_Wolves	lupus	32366	imputed	7	3992.16	0.00181152	all_rohs
KT0033	European_Dogs	familiaris	566	imputed	88	82061.6	0.037237	all_rohs
KT0037	European_Dogs	familiaris	595	imputed	148	143504	0.0651174	all_rohs
KT0039	European_Dogs	familiaris	389	imputed	114	104226	0.0472946	all_rohs
KT0041	European_Dogs	familiaris	153	imputed	54	44234.1	0.020072	all_rohs
KT0043	European_Dogs	familiaris	600	imputed	66	48740.2	0.0221168	all_rohs
KT0049	European_Dogs	familiaris	693	imputed	58	43021.1	0.0195216	all_rohs
KT0052	European_Dogs	familiaris	736	imputed	115	120195	0.054541	all_rohs
KT0056	European_Dogs	familiaris	153	imputed	365	563341	0.255627	all_rohs
KT0094	European_Dogs	familiaris	153	imputed	103	90147.2	0.040906	all_rohs
LOW002	Pleistocene_Wolves	lupus	32781	imputed	21	14444	0.00655424	all_rohs
LOW003	Pleistocene_Wolves	lupus	44450	imputed	6	3884.53	0.00176268	all_rohs
LOW006	Pleistocene_Wolves	lupus	34383	imputed	7	4576.83	0.00207682	all_rohs
LOW007	Pleistocene_Wolves	lupus	29315	imputed	12	7721.3	0.00350368	all_rohs
NGDG	European_Dogs	familiaris	4800	imputed	107	76169.9	0.0345635	all_rohs
OL4061_Veretye	Arctic_Dogs	familiaris	10930	imputed	201	146217	0.0663488	all_rohs
OL4222_Greece	European_Dogs	familiaris	6544	imputed	9	5342.46	0.00242424	all_rohs
OL4223_Baikal	Arctic_Dogs	familiaris	6900	imputed	122	82280.7	0.0373364	all_rohs
PON012	Western_Eurasian_Wolves	lupus	5079	imputed	112	89526.1	0.0406242	all_rohs
SC19.MCJ010	Pleistocene_Wolves	lupus	29943	imputed	2	1262.93	0.000573079	all_rohs
SC19.MCJ014	Pleistocene_Wolves	lupus	29143	imputed	2	1476.71	0.000670085	all_rohs
SC19.MCJ015	Pleistocene_Wolves	lupus	43821	imputed	2	1595.99	0.000724209	all_rohs
SOTN01_merged	European_Dogs	familiaris	4900	imputed	291	280356	0.127217	all_rohs
Taimyr-1	Pleistocene_Wolves	lupus	34900	imputed	2	1153.84	0.000523575	all_rohs
TGEZ06_P8903	African_NearEast_India_Dogs	familiaris	3500	imputed	65	45750.8	0.0207603	all_rohs
TRF.01.51	Arctic_Dogs	familiaris	140	imputed	44	30793.9	0.0139733	all_rohs
TRF.02.01	Arctic_Dogs	familiaris	93	imputed	105	75830.5	0.0344095	all_rohs
TRF.02.21	Arctic_Dogs	familiaris	93	imputed	65	46530.1	0.0211139	all_rohs
TRF.02.25	Arctic_Dogs	familiaris	93	imputed	369	347991	0.157907	all_rohs
TRF.02.49	Arctic_Dogs	familiaris	95	imputed	13	8837.14	0.00401002	all_rohs
TRF.02.53	Arctic_Dogs	familiaris	60	imputed	39	28750.2	0.013046	all_rohs
TRF.04.04	Arctic_Dogs	familiaris	3275	imputed	40	27509.2	0.0124828	all_rohs
TRF.04.09	Arctic_Dogs	familiaris	10930	imputed	377	309212	0.140311	all_rohs
TRF.04.10	Arctic_Dogs	familiaris	1000	imputed	81	87298.1	0.0396131	all_rohs
TRF.05.05	Arctic_Dogs	familiaris	2000	imputed	200	179131	0.081284	all_rohs
TRF.05.07	Arctic_Dogs	familiaris	2000	imputed	159	128843	0.0584649	all_rohs
TRF.05.10	Arctic_Dogs	familiaris	2000	imputed	98	70186.4	0.0318484	all_rohs
TRF.05.14	Arctic_Dogs	familiaris	1111	imputed	433	368682	0.167296	all_rohs
TRF.05.16	Arctic_Dogs	familiaris	800	imputed	112	80363.8	0.0364666	all_rohs
TRF.05.17	Arctic_Dogs	familiaris	857	imputed	102	77730.9	0.0352719	all_rohs
TU840	Western_Eurasian_Wolves	lupus	9716	imputed	24	17928.4	0.00813535	all_rohs
Tumat	Pleistocene_Wolves	lupus	14122	imputed	21	14932.6	0.00677595	all_rohs
UZAA01_P8903	African_NearEast_India_Dogs	familiaris	875	imputed	65	46008	0.020877	all_rohs
UZAA02_Israel	African_NearEast_India_Dogs	familiaris	1600	imputed	58	44797.3	0.0203276	all_rohs
WOL-VAL-033	Pleistocene_Wolves	lupus	63922	imputed	2	1178.32	0.000534684	all_rohs
WOL-VAL-08	Pleistocene_Wolves	lupus	33515	imputed	7	4315.85	0.0019584	all_rohs
WOL-VAL-18A	Pleistocene_Wolves	lupus	100706	imputed	1	958.377	0.000434882	all_rohs
WolfHead	Pleistocene_Wolves	lupus	32020	imputed	21	15582.5	0.00707087	all_rohs
Yana-1	Pleistocene_Wolves	lupus	28110	imputed	7	4503.26	0.00204344	all_rohs
AH575	Pleistocene_Wolves	lupus	57233	imputed	0	0	0	long_rohs
AL2022_Turkey	African_NearEast_India_Dogs	familiaris	1565	imputed	1	2430.07	0.00110269	long_rohs
AL2350_Botai	Eastern_Eurasian_Wolves	lupus	5169	imputed	0	0	0	long_rohs
AL2397_Italy	European_Dogs	familiaris	4000	imputed	2	3736.07	0.00169531	long_rohs
AL2541	Pleistocene_Wolves	lupus	34030	imputed	0	0	0	long_rohs
AL2571_Iran	African_NearEast_India_Dogs	familiaris	5826	imputed	0	0	0	long_rohs
AL2741	Pleistocene_Wolves	lupus	81793	imputed	0	0	0	long_rohs
AL2744	Pleistocene_Wolves	lupus	28345	imputed	0	0	0	long_rohs
AL3185_Pietrele	Western_Eurasian_Wolves	lupus	6307	imputed	0	0	0	long_rohs
ALPO01_02	European_Dogs	familiaris	4500	imputed	0	0	0	long_rohs
ASHQ01_P8903	African_NearEast_India_Dogs	familiaris	2300	imputed	0	0	0	long_rohs
ASHQ06_P8903	African_NearEast_India_Dogs	familiaris	2300	imputed	0	0	0	long_rohs
ASHQ08_P8903	African_NearEast_India_Dogs	familiaris	2300	imputed	0	0	0	long_rohs
C32_Gelyakh	Arctic_Dogs	familiaris	100	imputed	33	87662.7	0.0397786	long_rohs
C5_Krasnosamarskoe	Arctic_Dogs	familiaris	3800	imputed	0	0	0	long_rohs
C62_Apalle	European_Dogs	familiaris	3100	imputed	4	7707.13	0.00349726	long_rohs
C88_Gokhem	European_Dogs	familiaris	1150	imputed	28	69663.2	0.031611	long_rohs
C89_Ajvide	European_Dogs	familiaris	4800	imputed	9	17024.5	0.0077252	long_rohs
C90_Ajvide	European_Dogs	familiaris	4800	imputed	5	11806.3	0.00535735	long_rohs
CANIS-ALAS-024	Pleistocene_Wolves	lupus	82674	imputed	0	0	0	long_rohs
CANIS-HMNH-007	Western_Eurasian_Wolves	lupus	3525	imputed	2	4497.14	0.00204066	long_rohs
CGG23	Pleistocene_Wolves	lupus	33020	imputed	0	0	0	long_rohs
CGG29	Pleistocene_Wolves	lupus	48210	imputed	1	1683.7	0.000764011	long_rohs
CGG32	Pleistocene_Wolves	lupus	50000	imputed	0	0	0	long_rohs
CGG33	Pleistocene_Wolves	lupus	16864	imputed	1	1960.46	0.000889597	long_rohs
CGG6	Arctic_Dogs	familiaris	9515	imputed	6	10394.1	0.00471653	long_rohs
CLIO-VAL-050	Pleistocene_Wolves	lupus	36050	imputed	0	0	0	long_rohs
CTC	European_Dogs	familiaris	4716	imputed	3	5427.6	0.00246287	long_rohs
Dog1-PU	European_Dogs	familiaris	2733	imputed	16	34125	0.0154849	long_rohs
DS-CANIS-ALAS-0016	Pleistocene_Wolves	lupus	15542	imputed	0	0	0	long_rohs
DS-CANIS-HMNH-011	Western_Eurasian_Wolves	lupus	6719	imputed	1	1752.32	0.000795146	long_rohs
DS-WOL-VAL-011	Pleistocene_Wolves	lupus	22553	imputed	0	0	0	long_rohs
F3781_Siberia	Arctic_Dogs	familiaris	100	imputed	7	15503.2	0.00703485	long_rohs
HXH	European_Dogs	familiaris	7081	imputed	0	0	0	long_rohs
IN18-005	Pleistocene_Wolves	lupus	18148	imputed	0	0	0	long_rohs
JAL385	Pleistocene_Wolves	lupus	37616	imputed	1	2479.03	0.00112491	long_rohs
JAL48	Pleistocene_Wolves	lupus	89816	imputed	0	0	0	long_rohs
JAL69	Pleistocene_Wolves	lupus	37604	imputed	0	0	0	long_rohs
JK2174	Pleistocene_Wolves	lupus	31364	imputed	0	0	0	long_rohs
JK2175	Pleistocene_Wolves	lupus	33163	imputed	0	0	0	long_rohs
JK2179	Pleistocene_Wolves	lupus	13229	imputed	0	0	0	long_rohs
JK2183	Pleistocene_Wolves	lupus	32366	imputed	0	0	0	long_rohs
KT0033	European_Dogs	familiaris	566	imputed	10	21123.2	0.00958506	long_rohs
KT0037	European_Dogs	familiaris	595	imputed	17	40699.6	0.0184682	long_rohs
KT0039	European_Dogs	familiaris	389	imputed	10	21641.3	0.00982014	long_rohs
KT0041	European_Dogs	familiaris	153	imputed	5	11821.9	0.0053644	long_rohs
KT0043	European_Dogs	familiaris	600	imputed	2	4040.49	0.00183345	long_rohs
KT0049	European_Dogs	familiaris	693	imputed	1	2109.22	0.000957099	long_rohs
KT0052	European_Dogs	familiaris	736	imputed	14	36486.6	0.0165565	long_rohs
KT0056	European_Dogs	familiaris	153	imputed	113	327803	0.148747	long_rohs
KT0094	European_Dogs	familiaris	153	imputed	8	20768	0.00942386	long_rohs
LOW002	Pleistocene_Wolves	lupus	32781	imputed	0	0	0	long_rohs
LOW003	Pleistocene_Wolves	lupus	44450	imputed	0	0	0	long_rohs
LOW006	Pleistocene_Wolves	lupus	34383	imputed	0	0	0	long_rohs
LOW007	Pleistocene_Wolves	lupus	29315	imputed	0	0	0	long_rohs
NGDG	European_Dogs	familiaris	4800	imputed	1	1783	0.000809068	long_rohs
OL4061_Veretye	Arctic_Dogs	familiaris	10930	imputed	2	3771.13	0.00171122	long_rohs
OL4222_Greece	European_Dogs	familiaris	6544	imputed	0	0	0	long_rohs
OL4223_Baikal	Arctic_Dogs	familiaris	6900	imputed	1	1644.78	0.000746351	long_rohs
PON012	Western_Eurasian_Wolves	lupus	5079	imputed	4	8482.64	0.00384916	long_rohs
SC19.MCJ010	Pleistocene_Wolves	lupus	29943	imputed	0	0	0	long_rohs
SC19.MCJ014	Pleistocene_Wolves	lupus	29143	imputed	0	0	0	long_rohs
SC19.MCJ015	Pleistocene_Wolves	lupus	43821	imputed	0	0	0	long_rohs
SOTN01_merged	European_Dogs	familiaris	4900	imputed	33	72022.4	0.0326815	long_rohs
Taimyr-1	Pleistocene_Wolves	lupus	34900	imputed	0	0	0	long_rohs
TGEZ06_P8903	African_NearEast_India_Dogs	familiaris	3500	imputed	0	0	0	long_rohs
TRF.01.51	Arctic_Dogs	familiaris	140	imputed	0	0	0	long_rohs
TRF.02.01	Arctic_Dogs	familiaris	93	imputed	2	3709.35	0.00168319	long_rohs
TRF.02.21	Arctic_Dogs	familiaris	93	imputed	2	3795.83	0.00172243	long_rohs
TRF.02.25	Arctic_Dogs	familiaris	93	imputed	33	80482.6	0.0365205	long_rohs
TRF.02.49	Arctic_Dogs	familiaris	95	imputed	1	2002.94	0.000908872	long_rohs
TRF.02.53	Arctic_Dogs	familiaris	60	imputed	1	1889.01	0.000857174	long_rohs
TRF.04.04	Arctic_Dogs	familiaris	3275	imputed	0	0	0	long_rohs
TRF.04.09	Arctic_Dogs	familiaris	10930	imputed	13	25649.6	0.011639	long_rohs
TRF.04.10	Arctic_Dogs	familiaris	1000	imputed	14	35668	0.016185	long_rohs
TRF.05.05	Arctic_Dogs	familiaris	2000	imputed	18	37687.4	0.0171014	long_rohs
TRF.05.07	Arctic_Dogs	familiaris	2000	imputed	6	11617.4	0.00527163	long_rohs
TRF.05.10	Arctic_Dogs	familiaris	2000	imputed	2	3491.96	0.00158454	long_rohs
TRF.05.14	Arctic_Dogs	familiaris	1111	imputed	20	42567.1	0.0193156	long_rohs
TRF.05.16	Arctic_Dogs	familiaris	800	imputed	2	3917.01	0.00177742	long_rohs
TRF.05.17	Arctic_Dogs	familiaris	857	imputed	2	3662.99	0.00166215	long_rohs
TU840	Western_Eurasian_Wolves	lupus	9716	imputed	0	0	0	long_rohs
Tumat2	Pleistocene_Wolves	lupus	14122	imputed	0	0	0	long_rohs
UZAA01_P8903	African_NearEast_India_Dogs	familiaris	875	imputed	0	0	0	long_rohs
UZAA02_Israel	African_NearEast_India_Dogs	familiaris	1600	imputed	2	3630.56	0.00164744	long_rohs
WOL-VAL-033	Pleistocene_Wolves	lupus	63922	imputed	0	0	0	long_rohs
WOL-VAL-08	Pleistocene_Wolves	lupus	33515	imputed	0	0	0	long_rohs
WOL-VAL-18A	Pleistocene_Wolves	lupus	100706	imputed	0	0	0	long_rohs
Wolf_head_IN18-016	Pleistocene_Wolves	lupus	32020	imputed	1	1902.7	0.000863387	long_rohs
Yana-1	Pleistocene_Wolves	lupus	28110	imputed	0	0	0	long_rohs
AH575	Pleistocene_Wolves	lupus	57233	imputed	2	1727.19	0.000783747	short_rohs
AL2022_Turkey	African_NearEast_India_Dogs	familiaris	1565	imputed	50	35197.8	0.0159716	short_rohs
AL2350_Botai	Eastern_Eurasian_Wolves	lupus	5169	imputed	3	1950.07	0.000884883	short_rohs
AL2397_Italy	European_Dogs	familiaris	4000	imputed	64	44827.2	0.0203412	short_rohs
AL2541	Pleistocene_Wolves	lupus	34030	imputed	1	1367.7	0.000620621	short_rohs
AL2571_Iran	African_NearEast_India_Dogs	familiaris	5826	imputed	61	42390.3	0.0192354	short_rohs
AL2741	Pleistocene_Wolves	lupus	81793	imputed	1	644.81	0.000292595	short_rohs
AL2744	Pleistocene_Wolves	lupus	28345	imputed	2	1088.21	0.000493795	short_rohs
AL3185_Pietrele	Western_Eurasian_Wolves	lupus	6307	imputed	1	1032.14	0.000468353	short_rohs
ALPO01_02	European_Dogs	familiaris	4500	imputed	77	50071.3	0.0227208	short_rohs
ASHQ01_P8903	African_NearEast_India_Dogs	familiaris	2300	imputed	70	49579.3	0.0224976	short_rohs
ASHQ06_P8903	African_NearEast_India_Dogs	familiaris	2300	imputed	65	43792.3	0.0198716	short_rohs
ASHQ08_P8903	African_NearEast_India_Dogs	familiaris	2300	imputed	66	46315.6	0.0210166	short_rohs
C32_Gelyakh	Arctic_Dogs	familiaris	100	imputed	207	173246	0.0786136	short_rohs
C5_Krasnosamarskoe	Arctic_Dogs	familiaris	3800	imputed	71	50304.3	0.0228265	short_rohs
C62_Apalle	European_Dogs	familiaris	3100	imputed	96	70417	0.031953	short_rohs
C88_Gokhem	European_Dogs	familiaris	1150	imputed	158	129707	0.0588569	short_rohs
C89_Ajvide	European_Dogs	familiaris	4800	imputed	331	243752	0.110607	short_rohs
C90_Ajvide	European_Dogs	familiaris	4800	imputed	257	186624	0.0846841	short_rohs
CANIS-ALAS-024	Pleistocene_Wolves	lupus	82674	imputed	1	1379.64	0.00062604	short_rohs
CANIS-HMNH-007	Western_Eurasian_Wolves	lupus	3525	imputed	49	34970.8	0.0158687	short_rohs
CGG23	Pleistocene_Wolves	lupus	33020	imputed	5	4205.78	0.00190845	short_rohs
CGG29	Pleistocene_Wolves	lupus	48210	imputed	3	1890.71	0.000857947	short_rohs
CGG32	Pleistocene_Wolves	lupus	50000	imputed	42	30317.8	0.0137573	short_rohs
CGG33	Pleistocene_Wolves	lupus	16864	imputed	48	39479.3	0.0179145	short_rohs
CGG6	Arctic_Dogs	familiaris	9515	imputed	303	233338	0.105882	short_rohs
CLIO-VAL-050	Pleistocene_Wolves	lupus	36050	imputed	10	6669.17	0.00302626	short_rohs
CTC	European_Dogs	familiaris	4716	imputed	82	60664.5	0.0275277	short_rohs
Dog1-PU	European_Dogs	familiaris	2733	imputed	194	149965	0.0680497	short_rohs
DS-CANIS-ALAS-0016	Pleistocene_Wolves	lupus	15542	imputed	61	42183.1	0.0191414	short_rohs
DS-CANIS-HMNH-011	Western_Eurasian_Wolves	lupus	6719	imputed	47	33094.1	0.0150171	short_rohs
DS-WOL-VAL-011	Pleistocene_Wolves	lupus	22553	imputed	3	2642.01	0.00119886	short_rohs
F3781_Siberia	Arctic_Dogs	familiaris	100	imputed	71	52019.2	0.0236047	short_rohs
HXH	European_Dogs	familiaris	7081	imputed	25	15206.8	0.00690039	short_rohs
IN18-005	Pleistocene_Wolves	lupus	18148	imputed	21	13414.5	0.00608709	short_rohs
JAL385	Pleistocene_Wolves	lupus	37616	imputed	10	6832.1	0.00310019	short_rohs
JAL48	Pleistocene_Wolves	lupus	89816	imputed	1	891.218	0.000404407	short_rohs
JAL69	Pleistocene_Wolves	lupus	37604	imputed	6	3423.25	0.00155336	short_rohs
JK2174	Pleistocene_Wolves	lupus	31364	imputed	4	2604.71	0.00118194	short_rohs
JK2175	Pleistocene_Wolves	lupus	33163	imputed	3	1850.5	0.000839701	short_rohs
JK2179	Pleistocene_Wolves	lupus	13229	imputed	15	10845.1	0.00492116	short_rohs
JK2183	Pleistocene_Wolves	lupus	32366	imputed	7	3992.16	0.00181152	short_rohs
KT0033	European_Dogs	familiaris	566	imputed	78	60938.4	0.027652	short_rohs
KT0037	European_Dogs	familiaris	595	imputed	131	102804	0.0466492	short_rohs
KT0039	European_Dogs	familiaris	389	imputed	104	82584.9	0.0374745	short_rohs
KT0041	European_Dogs	familiaris	153	imputed	49	32412.2	0.0147076	short_rohs
KT0043	European_Dogs	familiaris	600	imputed	64	44699.7	0.0202833	short_rohs
KT0049	European_Dogs	familiaris	693	imputed	57	40911.9	0.0185645	short_rohs
KT0052	European_Dogs	familiaris	736	imputed	101	83708.8	0.0379845	short_rohs
KT0056	European_Dogs	familiaris	153	imputed	252	235538	0.10688	short_rohs
KT0094	European_Dogs	familiaris	153	imputed	95	69379.2	0.0314821	short_rohs
LOW002	Pleistocene_Wolves	lupus	32781	imputed	21	14444	0.00655424	short_rohs
LOW003	Pleistocene_Wolves	lupus	44450	imputed	6	3884.53	0.00176268	short_rohs
LOW006	Pleistocene_Wolves	lupus	34383	imputed	7	4576.83	0.00207682	short_rohs
LOW007	Pleistocene_Wolves	lupus	29315	imputed	12	7721.3	0.00350368	short_rohs
NGDG	European_Dogs	familiaris	4800	imputed	106	74386.9	0.0337545	short_rohs
OL4061_Veretye	Arctic_Dogs	familiaris	10930	imputed	199	142446	0.0646375	short_rohs
OL4222_Greece	European_Dogs	familiaris	6544	imputed	9	5342.46	0.00242424	short_rohs
OL4223_Baikal	Arctic_Dogs	familiaris	6900	imputed	121	80635.9	0.0365901	short_rohs
PON012	Western_Eurasian_Wolves	lupus	5079	imputed	108	81043.5	0.036775	short_rohs
SC19.MCJ010	Pleistocene_Wolves	lupus	29943	imputed	2	1262.93	0.000573079	short_rohs
SC19.MCJ014	Pleistocene_Wolves	lupus	29143	imputed	2	1476.71	0.000670085	short_rohs
SC19.MCJ015	Pleistocene_Wolves	lupus	43821	imputed	2	1595.99	0.000724209	short_rohs
SOTN01_merged	European_Dogs	familiaris	4900	imputed	258	208333	0.0945352	short_rohs
Taimyr-1	Pleistocene_Wolves	lupus	34900	imputed	2	1153.84	0.000523575	short_rohs
TGEZ06_P8903	African_NearEast_India_Dogs	familiaris	3500	imputed	65	45750.8	0.0207603	short_rohs
TRF.01.51	Arctic_Dogs	familiaris	140	imputed	44	30793.9	0.0139733	short_rohs
TRF.02.01	Arctic_Dogs	familiaris	93	imputed	103	72121.2	0.0327264	short_rohs
TRF.02.21	Arctic_Dogs	familiaris	93	imputed	63	42734.3	0.0193915	short_rohs
TRF.02.25	Arctic_Dogs	familiaris	93	imputed	336	267508	0.121387	short_rohs
TRF.02.49	Arctic_Dogs	familiaris	95	imputed	12	6834.2	0.00310115	short_rohs
TRF.02.53	Arctic_Dogs	familiaris	60	imputed	38	26861.2	0.0121888	short_rohs
TRF.04.04	Arctic_Dogs	familiaris	3275	imputed	40	27509.2	0.0124828	short_rohs
TRF.04.09	Arctic_Dogs	familiaris	10930	imputed	364	283563	0.128672	short_rohs
TRF.04.10	Arctic_Dogs	familiaris	1000	imputed	67	51630.1	0.0234281	short_rohs
TRF.05.05	Arctic_Dogs	familiaris	2000	imputed	182	141443	0.0641826	short_rohs
TRF.05.07	Arctic_Dogs	familiaris	2000	imputed	153	117225	0.0531933	short_rohs
TRF.05.10	Arctic_Dogs	familiaris	2000	imputed	96	66694.4	0.0302638	short_rohs
TRF.05.14	Arctic_Dogs	familiaris	1111	imputed	413	326115	0.147981	short_rohs
TRF.05.16	Arctic_Dogs	familiaris	800	imputed	110	76446.8	0.0346892	short_rohs
TRF.05.17	Arctic_Dogs	familiaris	857	imputed	100	74067.9	0.0336097	short_rohs
TU840	Western_Eurasian_Wolves	lupus	9716	imputed	24	17928.4	0.00813535	short_rohs
Tumat2	Pleistocene_Wolves	lupus	14122	imputed	21	14932.6	0.00677595	short_rohs
UZAA01_P8903	African_NearEast_India_Dogs	familiaris	875	imputed	65	46008	0.020877	short_rohs
UZAA02_Israel	African_NearEast_India_Dogs	familiaris	1600	imputed	56	41166.7	0.0186802	short_rohs
WOL-VAL-033	Pleistocene_Wolves	lupus	63922	imputed	2	1178.32	0.000534684	short_rohs
WOL-VAL-08	Pleistocene_Wolves	lupus	33515	imputed	7	4315.85	0.0019584	short_rohs
WOL-VAL-18A	Pleistocene_Wolves	lupus	100706	imputed	1	958.377	0.000434882	short_rohs
Wolf_head_IN18-016	Pleistocene_Wolves	lupus	32020	imputed	20	13679.8	0.00620749	short_rohs
Yana-1	Pleistocene_Wolves	lupus	28110	imputed	7	4503.26	0.00204344	short_rohs
Affenpinscher01	European_Dogs	familiaris	0	modern	570	531023	0.240962	all_rohs
Affenpinscher02	European_Dogs	familiaris	0	modern	467	511771	0.232226	all_rohs
AfghanHound01	African_NearEast_India_Dogs	familiaris	0	modern	563	672087	0.304972	all_rohs
AfghanHound04	African_NearEast_India_Dogs	familiaris	0	modern	331	308457	0.139968	all_rohs
AiredaleTerrier01	European_Dogs	familiaris	0	modern	674	728131	0.330403	all_rohs
AiredaleTerrier02	European_Dogs	familiaris	0	modern	709	842507	0.382304	all_rohs
Akbash01	African_NearEast_India_Dogs	familiaris	0	modern	104	115305	0.0523217	all_rohs
Akita01	East_Asian_Dogs	familiaris	0	modern	292	311056	0.141148	all_rohs
AlapahaBlueBloodBulldog01	American_European_Dogs	familiaris	0	modern	246	289379	0.131311	all_rohs
AlapahaBlueBloodBulldog02	American_European_Dogs	familiaris	0	modern	329	439347	0.199362	all_rohs
AlaskanHusky01	Arctic_Dogs	familiaris	0	modern	193	193859	0.0879673	all_rohs
AlaskanHusky02	Arctic_Dogs	familiaris	0	modern	283	288099	0.13073	all_rohs
AlaskanMalamute01	Arctic_Dogs	familiaris	0	modern	381	434564	0.197192	all_rohs
AlaskanMalamute02	Arctic_Dogs	familiaris	0	modern	343	333876	0.151503	all_rohs
AlpineDachsbrake02	European_Dogs	familiaris	0	modern	384	444431	0.201669	all_rohs
AmericanEskimoDog01	American_European_Dogs	familiaris	0	modern	536	706156	0.320432	all_rohs
AmericanEskimoDog02	American_European_Dogs	familiaris	0	modern	238	254682	0.115567	all_rohs
AmericanFoxhound01	American_European_Dogs	familiaris	0	modern	502	552825	0.250855	all_rohs
AmericanHairlessTerrier01	American_European_Dogs	familiaris	0	modern	584	754411	0.342328	all_rohs
AmericanHairlessTerrier02	American_European_Dogs	familiaris	0	modern	435	518279	0.235179	all_rohs
AmericanStaffordshireTerrier01	American_European_Dogs	familiaris	0	modern	452	595802	0.270356	all_rohs
AmericanStaffordshireTerrier02	American_European_Dogs	familiaris	0	modern	290	267522	0.121393	all_rohs
AmericanWaterSpaniel01	American_European_Dogs	familiaris	0	modern	738	704250	0.319567	all_rohs
AmericanWaterSpaniel02	American_European_Dogs	familiaris	0	modern	424	435248	0.197502	all_rohs
AnatolianShepherdDog01	European_Dogs	familiaris	0	modern	78	75639.1	0.0343227	all_rohs
AustralianCattleDog01	European_Dogs	familiaris	0	modern	218	231118	0.104874	all_rohs
AustralianCattleDog02	European_Dogs	familiaris	0	modern	272	322010	0.146118	all_rohs
AustralianShepherd01	European_Dogs	familiaris	0	modern	242	237360	0.107706	all_rohs
AustralianShepherd02	European_Dogs	familiaris	0	modern	194	225726	0.102427	all_rohs
AustralianTerrier01	European_Dogs	familiaris	0	modern	410	422575	0.191751	all_rohs
AustralianTerrier02	European_Dogs	familiaris	0	modern	350	321239	0.145768	all_rohs
Basenji02	African_NearEast_India_Dogs	familiaris	0	modern	475	557259	0.252867	all_rohs
Basenji03	African_NearEast_India_Dogs	familiaris	0	modern	652	691809	0.313921	all_rohs
BassetHound01	European_Dogs	familiaris	0	modern	533	540943	0.245463	all_rohs
BassetHound02	European_Dogs	familiaris	0	modern	437	437297	0.198432	all_rohs
BavarianHound01	European_Dogs	familiaris	0	modern	316	332658	0.15095	all_rohs
Beagle01	European_Dogs	familiaris	0	modern	156	139404	0.0632573	all_rohs
Beagle02	European_Dogs	familiaris	0	modern	422	443473	0.201234	all_rohs
BeardedCollie01	European_Dogs	familiaris	0	modern	374	485059	0.220104	all_rohs
BeardedCollie02	European_Dogs	familiaris	0	modern	504	604781	0.274431	all_rohs
Beauceron01	European_Dogs	familiaris	0	modern	346	338192	0.153461	all_rohs
Beauceron02	European_Dogs	familiaris	0	modern	280	281183	0.127592	all_rohs
BedlingtonTerrier01	European_Dogs	familiaris	0	modern	500	430419	0.195311	all_rohs
BedlingtonTerrier02	European_Dogs	familiaris	0	modern	613	581722	0.263967	all_rohs
BelgianLaekenois01	European_Dogs	familiaris	0	modern	245	296180	0.134397	all_rohs
BelgianMalinois01	European_Dogs	familiaris	0	modern	199	257455	0.116825	all_rohs
BelgianMalinois02	European_Dogs	familiaris	0	modern	178	167156	0.0758501	all_rohs
BelgianSheepdog01	European_Dogs	familiaris	0	modern	455	561120	0.254619	all_rohs
BelgianSheepdog02	European_Dogs	familiaris	0	modern	525	752267	0.341355	all_rohs
BelgianTervuren01	European_Dogs	familiaris	0	modern	566	730050	0.331274	all_rohs
BelgianTervuren02	European_Dogs	familiaris	0	modern	507	633532	0.287477	all_rohs
BergerBlancSuisse01	European_Dogs	familiaris	0	modern	380	412691	0.187266	all_rohs
BergerPicard01	European_Dogs	familiaris	0	modern	730	953127	0.432499	all_rohs
BergerPicard02	European_Dogs	familiaris	0	modern	655	875663	0.397349	all_rohs
Bern_AlpineDachsbracke	European_Dogs	familiaris	0	modern	383	346188	0.157089	all_rohs
BerneseMountainDog01	European_Dogs	familiaris	0	modern	441	561802	0.254929	all_rohs
BerneseMountainDog02	European_Dogs	familiaris	0	modern	515	666999	0.302664	all_rohs
BichonFrise02	European_Dogs	familiaris	0	modern	213	199377	0.0904712	all_rohs
BichonFrise03	European_Dogs	familiaris	0	modern	274	264570	0.120054	all_rohs
BiewerTerrier01	European_Dogs	familiaris	0	modern	362	431640	0.195865	all_rohs
BiewerTerrier02	European_Dogs	familiaris	0	modern	312	272304	0.123563	all_rohs
BlackRussianTerrier01	European_Dogs	familiaris	0	modern	425	523033	0.237336	all_rohs
Bloodhound01	European_Dogs	familiaris	0	modern	496	519773	0.235857	all_rohs
Boerboel01	African_NearEast_India_Dogs	familiaris	0	modern	351	425244	0.192962	all_rohs
Boerboel02	African_NearEast_India_Dogs	familiaris	0	modern	196	202812	0.0920297	all_rohs
BorderCollie01	European_Dogs	familiaris	0	modern	314	391564	0.17768	all_rohs
BorderCollie02	European_Dogs	familiaris	0	modern	300	261812	0.118802	all_rohs
BorderTerrier01	European_Dogs	familiaris	0	modern	578	713229	0.323641	all_rohs
BorderTerrier02	European_Dogs	familiaris	0	modern	482	616784	0.279877	all_rohs
Borzoi01	African_NearEast_India_Dogs	familiaris	0	modern	417	516296	0.234279	all_rohs
BostonTerrier01	American_European_Dogs	familiaris	0	modern	436	588056	0.266841	all_rohs
BostonTerrier02	American_European_Dogs	familiaris	0	modern	358	365883	0.166026	all_rohs
BouvierDesFlandres01	European_Dogs	familiaris	0	modern	412	695853	0.315756	all_rohs
BouvierDesFlandres02	European_Dogs	familiaris	0	modern	392	475203	0.215632	all_rohs
BoykinSpaniel01	American_European_Dogs	familiaris	0	modern	422	413723	0.187734	all_rohs
BoykinSpaniel02	American_European_Dogs	familiaris	0	modern	451	433394	0.196661	all_rohs
Briard01	American_European_Dogs	familiaris	0	modern	457	477778	0.216801	all_rohs
Briard02	American_European_Dogs	familiaris	0	modern	515	527629	0.239422	all_rohs
BrittanySpaniel01	American_European_Dogs	familiaris	0	modern	314	356566	0.161799	all_rohs
BrittanySpaniel02	American_European_Dogs	familiaris	0	modern	347	311033	0.141137	all_rohs
BrusselsGriffon01	American_European_Dogs	familiaris	0	modern	352	330698	0.150061	all_rohs
BrusselsGriffon02	American_European_Dogs	familiaris	0	modern	389	359244	0.163014	all_rohs
Bulldog01	American_European_Dogs	familiaris	0	modern	841	1.17451e+06	0.532955	all_rohs
BullMastiff01	American_European_Dogs	familiaris	0	modern	659	675690	0.306607	all_rohs
BullMastiff02	American_European_Dogs	familiaris	0	modern	384	354904	0.161044	all_rohs
BullTerrier01	American_European_Dogs	familiaris	0	modern	728	957316	0.4344	all_rohs
BullTerrier02	American_European_Dogs	familiaris	0	modern	733	901669	0.409149	all_rohs
CairnTerrier01	American_European_Dogs	familiaris	0	modern	394	436392	0.198021	all_rohs
CairnTerrier02	American_European_Dogs	familiaris	0	modern	322	298040	0.135241	all_rohs
CaneCorso01	American_European_Dogs	familiaris	0	modern	258	318353	0.144459	all_rohs
CaneCorso02	American_European_Dogs	familiaris	0	modern	407	391469	0.177637	all_rohs
CardiganWelshCorgi01	American_European_Dogs	familiaris	0	modern	465	448955	0.203722	all_rohs
CardiganWelshCorgi02	American_European_Dogs	familiaris	0	modern	408	400469	0.181721	all_rohs
CarolinaDog01	American_Dogs	familiaris	0	modern	37	28020.7	0.0127149	all_rohs
CarolinaDog03	American_Dogs	familiaris	0	modern	415	556977	0.252739	all_rohs
CatahoulaLeopardDog01	American_Dogs	familiaris	0	modern	113	94093.1	0.0426965	all_rohs
CatahoulaLeopardDog02	American_Dogs	familiaris	0	modern	119	98962.8	0.0449063	all_rohs
CaucasianOvcharka02	African_NearEast_India_Dogs	familiaris	0	modern	30	31254.3	0.0141822	all_rohs
CavalierKingCharlesSpaniel01	European_Dogs	familiaris	0	modern	720	813808	0.369281	all_rohs
CavalierKingCharlesSpaniel02	European_Dogs	familiaris	0	modern	620	723958	0.32851	all_rohs
CeskyTerrier01	European_Dogs	familiaris	0	modern	441	342670	0.155493	all_rohs
CeskyTerrier02	European_Dogs	familiaris	0	modern	675	658531	0.298821	all_rohs
ChesapeakeBayRetriever01	American_European_Dogs	familiaris	0	modern	272	256940	0.116592	all_rohs
ChesapeakeBayRetriever02	American_European_Dogs	familiaris	0	modern	392	464365	0.210714	all_rohs
Chihuahua01	American_Dogs	familiaris	0	modern	192	202599	0.0919331	all_rohs
Chihuahua03	American_Dogs	familiaris	0	modern	253	282142	0.128027	all_rohs
ChineseCrested01	East_Asian_Dogs	familiaris	0	modern	583	753695	0.342004	all_rohs
ChineseCrested05	East_Asian_Dogs	familiaris	0	modern	581	735891	0.333925	all_rohs
ChineseIndigenousDog01	East_Asian_Dogs	familiaris	0	modern	28	21347.2	0.00968668	all_rohs
ChineseIndigenousDog02	East_Asian_Dogs	familiaris	0	modern	69	52532.5	0.0238376	all_rohs
ChineseSharpei01	East_Asian_Dogs	familiaris	0	modern	215	221686	0.100594	all_rohs
ChineseSharpei02	East_Asian_Dogs	familiaris	0	modern	113	90837.7	0.0412193	all_rohs
Chinook01	American_Dogs	familiaris	0	modern	573	694229	0.315019	all_rohs
Chinook02	American_Dogs	familiaris	0	modern	620	622368	0.282411	all_rohs
ChowChow02	East_Asian_Dogs	familiaris	0	modern	476	600141	0.272325	all_rohs
ChowChow04	East_Asian_Dogs	familiaris	0	modern	406	354830	0.161011	all_rohs
CirnecodellEtna01	European_Dogs	familiaris	0	modern	249	222174	0.100816	all_rohs
CirnecodellEtna02	European_Dogs	familiaris	0	modern	510	510399	0.231603	all_rohs
ClumberSpaniel01	European_Dogs	familiaris	0	modern	725	817646	0.371022	all_rohs
ClumberSpaniel02	European_Dogs	familiaris	0	modern	687	676237	0.306856	all_rohs
CockerSpanielAmerican01	American_European_Dogs	familiaris	0	modern	621	758545	0.344204	all_rohs
CockerSpanielAmerican02	American_European_Dogs	familiaris	0	modern	404	501228	0.227442	all_rohs
CockerSpanielEnglish01	European_Dogs	familiaris	0	modern	729	939479	0.426306	all_rohs
CockerSpanielEnglish03	European_Dogs	familiaris	0	modern	403	544680	0.247159	all_rohs
Collie01	European_Dogs	familiaris	0	modern	767	719398	0.32644	all_rohs
Collie02	European_Dogs	familiaris	0	modern	753	753723	0.342016	all_rohs
Coonhound01	American_European_Dogs	familiaris	0	modern	186	199108	0.090349	all_rohs
CotonDeTulear01	African_NearEast_India_Dogs	familiaris	0	modern	219	198931	0.0902685	all_rohs
CotonDeTulear02	African_NearEast_India_Dogs	familiaris	0	modern	135	161480	0.0732748	all_rohs
CretanTracer01	European_Dogs	familiaris	0	modern	258	229824	0.104287	all_rohs
CretanTracer02	European_Dogs	familiaris	0	modern	73	62070.8	0.0281658	all_rohs
CurlyCoatedRetriever01	European_Dogs	familiaris	0	modern	439	471023	0.213736	all_rohs
CurlyCoatedRetriever02	European_Dogs	familiaris	0	modern	508	648231	0.294147	all_rohs
Dachshund01	European_Dogs	familiaris	0	modern	627	760027	0.344877	all_rohs
Dachshund02	European_Dogs	familiaris	0	modern	481	535398	0.242947	all_rohs
Dalmatian01	European_Dogs	familiaris	0	modern	374	422414	0.191679	all_rohs
Dalmatian02	European_Dogs	familiaris	0	modern	420	473508	0.214863	all_rohs
DandieDinmontTerrier01	European_Dogs	familiaris	0	modern	545	522737	0.237202	all_rohs
DandieDinmontTerrier02	European_Dogs	familiaris	0	modern	671	705802	0.320271	all_rohs
Doberman01	European_Dogs	familiaris	0	modern	625	733985	0.33306	all_rohs
Doberman02	European_Dogs	familiaris	0	modern	546	612417	0.277896	all_rohs
DogoArgentino01	American_European_Dogs	familiaris	0	modern	595	586220	0.266009	all_rohs
DogoArgentino02	American_European_Dogs	familiaris	0	modern	431	433411	0.196669	all_rohs
DogueDeBordeaux01	European_Dogs	familiaris	0	modern	465	548597	0.248936	all_rohs
EastSiberianLaika01	Arctic_Dogs	familiaris	0	modern	42	28703.5	0.0130248	all_rohs
Elo01	European_Dogs	familiaris	0	modern	228	274233	0.124438	all_rohs
EnglishFoxhound02	European_Dogs	familiaris	0	modern	457	395146	0.179305	all_rohs
EnglishFoxhound03	European_Dogs	familiaris	0	modern	329	269712	0.122387	all_rohs
EnglishMastiff01	European_Dogs	familiaris	0	modern	434	520324	0.236107	all_rohs
EnglishMastiff02	European_Dogs	familiaris	0	modern	490	641916	0.291281	all_rohs
EnglishPointer01	European_Dogs	familiaris	0	modern	338	358789	0.162807	all_rohs
EnglishPointer02	European_Dogs	familiaris	0	modern	731	851632	0.386444	all_rohs
EnglishSetter01	European_Dogs	familiaris	0	modern	416	478129	0.21696	all_rohs
EnglishSetter02	European_Dogs	familiaris	0	modern	835	1.04545e+06	0.474395	all_rohs
EnglishSpringerSpaniel01	European_Dogs	familiaris	0	modern	558	641489	0.291088	all_rohs
EnglishSpringerSpaniel03	European_Dogs	familiaris	0	modern	635	797963	0.362091	all_rohs
EntlebucherSennenhund01	European_Dogs	familiaris	0	modern	647	793962	0.360275	all_rohs
EntlebucherSennenhund02	European_Dogs	familiaris	0	modern	542	667489	0.302886	all_rohs
Eurasier01	European_Dogs	familiaris	0	modern	304	406354	0.184391	all_rohs
Eurasier02	European_Dogs	familiaris	0	modern	264	300149	0.136198	all_rohs
FieldSpaniel01	European_Dogs	familiaris	0	modern	703	702842	0.318928	all_rohs
FieldSpaniel02	European_Dogs	familiaris	0	modern	623	648313	0.294184	all_rohs
FinnishLapphund01	European_Dogs	familiaris	0	modern	116	117778	0.0534439	all_rohs
FinnishSpitz01	European_Dogs	familiaris	0	modern	583	554141	0.251452	all_rohs
FlatCoatedRetriever01	European_Dogs	familiaris	0	modern	512	616649	0.279816	all_rohs
FlatCoatedRetriever02	European_Dogs	familiaris	0	modern	556	679666	0.308411	all_rohs
FonniDog01	European_Dogs	familiaris	0	modern	181	252758	0.114694	all_rohs
FrenchBulldog01	European_Dogs	familiaris	0	modern	417	493016	0.223716	all_rohs
FrenchBulldog02	European_Dogs	familiaris	0	modern	417	475449	0.215744	all_rohs
GermanHuntingTerrier01	European_Dogs	familiaris	0	modern	505	550062	0.249601	all_rohs
GermanShepherd01	European_Dogs	familiaris	0	modern	446	740985	0.336236	all_rohs
GermanShepherd02	European_Dogs	familiaris	0	modern	571	597300	0.271036	all_rohs
GermanShorthairedPointer01	European_Dogs	familiaris	0	modern	191	165702	0.0751904	all_rohs
GermanShorthairedPointer02	European_Dogs	familiaris	0	modern	245	233180	0.10581	all_rohs
GermanWirehairedPointer01	European_Dogs	familiaris	0	modern	367	446943	0.202809	all_rohs
GermanWirehairedPointer02	European_Dogs	familiaris	0	modern	406	384649	0.174542	all_rohs
GiantSchnauzer01	European_Dogs	familiaris	0	modern	438	551313	0.250169	all_rohs
GiantSchnauzer02	European_Dogs	familiaris	0	modern	348	381164	0.172961	all_rohs
GlenofImaalTerrier01	European_Dogs	familiaris	0	modern	654	656893	0.298078	all_rohs
GlenofImaalTerrier02	European_Dogs	familiaris	0	modern	517	475358	0.215703	all_rohs
GoldenRetriever01	European_Dogs	familiaris	0	modern	337	363599	0.16499	all_rohs
GoldenRetriever02	European_Dogs	familiaris	0	modern	338	373661	0.169556	all_rohs
GordonSetter01	European_Dogs	familiaris	0	modern	603	782139	0.354911	all_rohs
GordonSetter02	European_Dogs	familiaris	0	modern	710	676749	0.307088	all_rohs
GrandeBassetGriffonVendeen01	European_Dogs	familiaris	0	modern	288	304488	0.138167	all_rohs
GrandeBassetGriffonVendeen02	European_Dogs	familiaris	0	modern	387	435521	0.197626	all_rohs
GreatDane01	European_Dogs	familiaris	0	modern	615	694240	0.315025	all_rohs
GreatDane02	European_Dogs	familiaris	0	modern	313	348504	0.15814	all_rohs
GreaterSwissMountainDog01	European_Dogs	familiaris	0	modern	653	816684	0.370586	all_rohs
GreaterSwissMountainDog02	European_Dogs	familiaris	0	modern	587	553235	0.251041	all_rohs
GreatPlainsWolf01	North_American_Wolves	lupus	0	modern	12	8569.27	0.00388847	all_rohs
GreatPyrenees01	European_Dogs	familiaris	0	modern	492	458197	0.207915	all_rohs
GreekTracer01	European_Dogs	familiaris	0	modern	146	134429	0.0609999	all_rohs
GreekTracer02	European_Dogs	familiaris	0	modern	60	48164.5	0.0218556	all_rohs
GreenlandDog01	Arctic_Dogs	familiaris	0	modern	540	528064	0.239619	all_rohs
Greyhound01	European_Dogs	familiaris	0	modern	397	423100	0.19199	all_rohs
Greyhound02	European_Dogs	familiaris	0	modern	413	419271	0.190252	all_rohs
Grossspitz01	European_Dogs	familiaris	0	modern	131	138626	0.062904	all_rohs
Havanese02	American_European_Dogs	familiaris	0	modern	433	366216	0.166177	all_rohs
Havanese03	American_European_Dogs	familiaris	0	modern	349	312922	0.141994	all_rohs
Heideterrier01	European_Dogs	familiaris	0	modern	291	295107	0.133911	all_rohs
Hovawart01	European_Dogs	familiaris	0	modern	490	649691	0.29481	all_rohs
Hovawart02	European_Dogs	familiaris	0	modern	441	624241	0.283261	all_rohs
IbizanHound01	European_Dogs	familiaris	0	modern	427	392955	0.178311	all_rohs
IbizanHound02	European_Dogs	familiaris	0	modern	300	261644	0.118726	all_rohs
IcelandicSheepdog01	European_Dogs	familiaris	0	modern	339	310373	0.140838	all_rohs
IcelandicSheepdog02	European_Dogs	familiaris	0	modern	591	583407	0.264732	all_rohs
IndigenousDogNigeria01	African_NearEast_India_Dogs	familiaris	0	modern	94	73409.1	0.0333107	all_rohs
IndigenousDogNigeria02	African_NearEast_India_Dogs	familiaris	0	modern	116	83221.3	0.0377632	all_rohs
IndigenousDogNigeria03	African_NearEast_India_Dogs	familiaris	0	modern	149	111812	0.0507366	all_rohs
IndigenousDogVietnam01	East_Asian_Dogs	familiaris	0	modern	45	37408.1	0.0169746	all_rohs
IndigenousDogVietnam02	East_Asian_Dogs	familiaris	0	modern	98	95684	0.0434184	all_rohs
IndigenousDogVietnam03	East_Asian_Dogs	familiaris	0	modern	58	54938	0.0249291	all_rohs
IndigenousDogVietnam04	East_Asian_Dogs	familiaris	0	modern	64	55866.5	0.0253505	all_rohs
IndigenousDogVietnam05	East_Asian_Dogs	familiaris	0	modern	84	79371.8	0.0360165	all_rohs
IrishRedandWhiteSetter01	European_Dogs	familiaris	0	modern	425	473754	0.214975	all_rohs
IrishSetter01	European_Dogs	familiaris	0	modern	471	611144	0.277318	all_rohs
IrishTerrier01	European_Dogs	familiaris	0	modern	482	552408	0.250666	all_rohs
IrishTerrier02	European_Dogs	familiaris	0	modern	877	934978	0.424264	all_rohs
IrishWaterSpaniel01	European_Dogs	familiaris	0	modern	393	533914	0.242273	all_rohs
IrishWaterSpaniel02	European_Dogs	familiaris	0	modern	456	588616	0.267095	all_rohs
IrishWolfhound01	European_Dogs	familiaris	0	modern	587	720653	0.32701	all_rohs
ItalianGreyhound01	European_Dogs	familiaris	0	modern	517	598001	0.271354	all_rohs
ItalianGreyhound02	European_Dogs	familiaris	0	modern	301	360507	0.163587	all_rohs
JackRussellTerrier02	European_Dogs	familiaris	0	modern	169	172753	0.0783901	all_rohs
JackRussellTerrier03	European_Dogs	familiaris	0	modern	206	219180	0.0994572	all_rohs
Jamthund01	European_Dogs	familiaris	0	modern	277	301124	0.136641	all_rohs
JapaneseChin01	East_Asian_Dogs	familiaris	0	modern	501	455060	0.206492	all_rohs
JapaneseChin03	East_Asian_Dogs	familiaris	0	modern	565	625574	0.283866	all_rohs
Jindo01	East_Asian_Dogs	familiaris	0	modern	107	106732	0.0484319	all_rohs
Keeshond01	European_Dogs	familiaris	0	modern	352	424529	0.192638	all_rohs
Keeshond02	European_Dogs	familiaris	0	modern	259	295535	0.134105	all_rohs
KellyBlueTerrier03	European_Dogs	familiaris	0	modern	599	807305	0.36633	all_rohs
KerryBlueTerrier02	European_Dogs	familiaris	0	modern	498	590725	0.268053	all_rohs
KintamaniDog01	East_Asian_Dogs	familiaris	0	modern	83	75217.2	0.0341312	all_rohs
Komondor01	European_Dogs	familiaris	0	modern	463	577158	0.261896	all_rohs
Kromfohrlander01	European_Dogs	familiaris	0	modern	697	846650	0.384183	all_rohs
KunmingDog02	East_Asian_Dogs	familiaris	0	modern	223	187083	0.0848923	all_rohs
KunmingDog03	East_Asian_Dogs	familiaris	0	modern	164	138528	0.0628596	all_rohs
Kuvasz01	European_Dogs	familiaris	0	modern	198	243583	0.11053	all_rohs
Kuvasz02	European_Dogs	familiaris	0	modern	298	338472	0.153588	all_rohs
LabradorRetriever01	American_European_Dogs	familiaris	0	modern	491	483213	0.219267	all_rohs
LabradorRetriever02	American_European_Dogs	familiaris	0	modern	287	210166	0.0953666	all_rohs
LagottoRomagnolo02	European_Dogs	familiaris	0	modern	248	263765	0.119688	all_rohs
LagottoRomagnolo03	European_Dogs	familiaris	0	modern	325	374928	0.170131	all_rohs
LancashireHeeler01	European_Dogs	familiaris	0	modern	197	207644	0.0942223	all_rohs
LancashireHeeler02	European_Dogs	familiaris	0	modern	375	484548	0.219873	all_rohs
Landseer01	American_European_Dogs	familiaris	0	modern	500	571975	0.259545	all_rohs
LapponianHerder01	European_Dogs	familiaris	0	modern	194	228822	0.103832	all_rohs
Leonberger01	European_Dogs	familiaris	0	modern	436	559036	0.253673	all_rohs
Leonberger02	European_Dogs	familiaris	0	modern	452	412047	0.186974	all_rohs
LhasaApso01	East_Asian_Dogs	familiaris	0	modern	297	273553	0.12413	all_rohs
LhasaApso02	East_Asian_Dogs	familiaris	0	modern	320	294359	0.133571	all_rohs
Lowchen01	European_Dogs	familiaris	0	modern	228	287324	0.130379	all_rohs
Maltese01	European_Dogs	familiaris	0	modern	304	357357	0.162157	all_rohs
Maltese02	European_Dogs	familiaris	0	modern	237	219437	0.0995737	all_rohs
Maremma01	European_Dogs	familiaris	0	modern	154	185332	0.0840978	all_rohs
MastinoAbruzzese01	European_Dogs	familiaris	0	modern	84	74897.4	0.0339861	all_rohs
MauritianDog01	African_NearEast_India_Dogs	familiaris	0	modern	60	411824	0.186873	all_rohs
MexicanHairless01	American_Dogs	familiaris	0	modern	67	62355.6	0.028295	all_rohs
MiniatureBullTerrier01	European_Dogs	familiaris	0	modern	720	910889	0.413333	all_rohs
MiniatureBullTerrier02	European_Dogs	familiaris	0	modern	710	898601	0.407757	all_rohs
MiniaturePinscher01	European_Dogs	familiaris	0	modern	346	322199	0.146204	all_rohs
MiniaturePoodle01	European_Dogs	familiaris	0	modern	361	489375	0.222063	all_rohs
MiniaturePoodle02	European_Dogs	familiaris	0	modern	152	139300	0.06321	all_rohs
MiniatureSchnauzer02	European_Dogs	familiaris	0	modern	100	68705.1	0.0311763	all_rohs
MiniatureSchnauzer03	European_Dogs	familiaris	0	modern	459	422245	0.191602	all_rohs
MIX_AmericanCocker_Beagle01	European_Dogs	familiaris	0	modern	209	171794	0.0779546	all_rohs
MIX_AmericanCocker_Beagle02	European_Dogs	familiaris	0	modern	43	29396	0.013339	all_rohs
MIX_Dachshund01	European_Dogs	familiaris	0	modern	413	452120	0.205158	all_rohs
MIX_GoldenRetriever01	European_Dogs	familiaris	0	modern	67	55527.3	0.0251966	all_rohs
MIX_KerryBlueTerrier_Beagle01	European_Dogs	familiaris	0	modern	539	808033	0.36666	all_rohs
MIX_LabradorRetriever01	European_Dogs	familiaris	0	modern	50	36532.1	0.0165772	all_rohs
MIX_MiniatureSchnauzer_Beagle01	European_Dogs	familiaris	0	modern	534	558484	0.253423	all_rohs
MixedBreed07	Arctic_Dogs	familiaris	0	modern	175	195532	0.0887265	all_rohs
MixedBreed08	European_Dogs	familiaris	0	modern	428	574989	0.260912	all_rohs
MixedBreed09	European_Dogs	familiaris	0	modern	28	24410.9	0.0110769	all_rohs
MixedBreed10	European_Dogs	familiaris	0	modern	116	116841	0.0530186	all_rohs
MountainCur01	American_European_Dogs	familiaris	0	modern	72	59790.6	0.0271311	all_rohs
MountainCur02	American_European_Dogs	familiaris	0	modern	22	15265.7	0.0069271	all_rohs
Mudi01	European_Dogs	familiaris	0	modern	161	172322	0.0781942	all_rohs
Mudi02	European_Dogs	familiaris	0	modern	286	271172	0.12305	all_rohs
NeapolitanMastiff01	European_Dogs	familiaris	0	modern	416	357553	0.162246	all_rohs
NeapolitanMastiff02	European_Dogs	familiaris	0	modern	401	370199	0.167985	all_rohs
Newfoundland01	American_European_Dogs	familiaris	0	modern	289	264615	0.120074	all_rohs
Newfoundland02	American_European_Dogs	familiaris	0	modern	430	424747	0.192737	all_rohs
NorfolkTerrier01	American_European_Dogs	familiaris	0	modern	699	724734	0.328862	all_rohs
NorfolkTerrier02	American_European_Dogs	familiaris	0	modern	872	852612	0.386889	all_rohs
NorwegianBuhund01	European_Dogs	familiaris	0	modern	373	342739	0.155524	all_rohs
NorwegianBuhund02	European_Dogs	familiaris	0	modern	302	334737	0.151893	all_rohs
NorwegianElkhound01	European_Dogs	familiaris	0	modern	382	488117	0.221492	all_rohs
NorwegianElkhound02	European_Dogs	familiaris	0	modern	296	350232	0.158924	all_rohs
NorwegianLundehund01	European_Dogs	familiaris	0	modern	1160	1.72331e+06	0.781987	all_rohs
NorwegianLundehund02	European_Dogs	familiaris	0	modern	956	1.36311e+06	0.618538	all_rohs
NorwichTerrier01	European_Dogs	familiaris	0	modern	607	814691	0.369681	all_rohs
NorwichTerrier02	European_Dogs	familiaris	0	modern	510	693284	0.314591	all_rohs
NovaScotiaDuckTollingRetriever01	American_European_Dogs	familiaris	0	modern	316	400782	0.181862	all_rohs
NovaScotiaDuckTollingRetriever02	American_European_Dogs	familiaris	0	modern	386	393511	0.178563	all_rohs
OldEnglishSheepdog01	European_Dogs	familiaris	0	modern	555	562847	0.255402	all_rohs
OldEnglishSheepdog02	European_Dogs	familiaris	0	modern	411	385001	0.174701	all_rohs
Otterhound01	European_Dogs	familiaris	0	modern	188	136797	0.0620741	all_rohs
Otterhound02	European_Dogs	familiaris	0	modern	527	499855	0.226819	all_rohs
Papillon01	European_Dogs	familiaris	0	modern	365	336765	0.152813	all_rohs
Papillon02	European_Dogs	familiaris	0	modern	193	161545	0.073304	all_rohs
ParsonsRussellTerrier01	European_Dogs	familiaris	0	modern	263	349081	0.158402	all_rohs
ParsonsRussellTerrier02	European_Dogs	familiaris	0	modern	212	231943	0.105248	all_rohs
Pekingese01	East_Asian_Dogs	familiaris	0	modern	604	781053	0.354418	all_rohs
Pekingese02	East_Asian_Dogs	familiaris	0	modern	391	451589	0.204917	all_rohs
PembrokeWelshCorgi01	European_Dogs	familiaris	0	modern	468	500184	0.226968	all_rohs
PembrokeWelshCorgi02	European_Dogs	familiaris	0	modern	524	603766	0.27397	all_rohs
PeruvianHairless01	American_Dogs	familiaris	0	modern	67	52762.6	0.023942	all_rohs
PeruvianVillageDog01	American_Dogs	familiaris	0	modern	62	42818.8	0.0194298	all_rohs
PeruvianVillageDog02	American_Dogs	familiaris	0	modern	55	40495.9	0.0183758	all_rohs
PeruvianVillageDog03	American_Dogs	familiaris	0	modern	92	82356.6	0.0373709	all_rohs
PeruvianVillageDog05	American_Dogs	familiaris	0	modern	223	171658	0.0778928	all_rohs
PeruvianVillageDog06	American_Dogs	familiaris	0	modern	59	42593.6	0.0193277	all_rohs
PeruvianVillageDog07	American_Dogs	familiaris	0	modern	56	40335.1	0.0183028	all_rohs
PeruvianVillageDog08	American_Dogs	familiaris	0	modern	53	38668.1	0.0175464	all_rohs
PetitBassetGriffonVendeen01	European_Dogs	familiaris	0	modern	447	424332	0.192549	all_rohs
PetitBassetGriffonVendeen02	European_Dogs	familiaris	0	modern	319	301147	0.136651	all_rohs
PharaohHound01	European_Dogs	familiaris	0	modern	522	531949	0.241382	all_rohs
PharaohHound02	European_Dogs	familiaris	0	modern	576	581037	0.263657	all_rohs
PhuquocRidgeback01	East_Asian_Dogs	familiaris	0	modern	130	147279	0.0668308	all_rohs
PhuquocRidgeback02	East_Asian_Dogs	familiaris	0	modern	63	66192.5	0.0300361	all_rohs
PitBullTerrier01	European_Dogs	familiaris	0	modern	284	363556	0.164971	all_rohs
PitBullTerrier02	European_Dogs	familiaris	0	modern	543	703542	0.319245	all_rohs
Pointer01	European_Dogs	familiaris	0	modern	343	293205	0.133047	all_rohs
Pointer02	European_Dogs	familiaris	0	modern	594	579925	0.263152	all_rohs
Pomeranian01	European_Dogs	familiaris	0	modern	315	341133	0.154796	all_rohs
Pomeranian02	European_Dogs	familiaris	0	modern	195	191507	0.0869	all_rohs
PortuguesePodengo01	European_Dogs	familiaris	0	modern	229	279732	0.126934	all_rohs
PortuguesePodengoPequeno01	European_Dogs	familiaris	0	modern	222	195567	0.088742	all_rohs
PortuguesePodengoPequeno02	European_Dogs	familiaris	0	modern	222	233452	0.105933	all_rohs
PortugueseWaterDog01	European_Dogs	familiaris	0	modern	165	215154	0.0976302	all_rohs
PortugueseWaterDog02	European_Dogs	familiaris	0	modern	385	513253	0.232898	all_rohs
Pug05	East_Asian_Dogs	familiaris	0	modern	425	407505	0.184913	all_rohs
Pug06	East_Asian_Dogs	familiaris	0	modern	673	973907	0.441929	all_rohs
Puli01	European_Dogs	familiaris	0	modern	298	315352	0.143097	all_rohs
Pumi01	European_Dogs	familiaris	0	modern	166	187082	0.0848921	all_rohs
Pumi02	European_Dogs	familiaris	0	modern	162	172700	0.0783661	all_rohs
RhodesianRidgeback01	African_NearEast_India_Dogs	familiaris	0	modern	486	489897	0.2223	all_rohs
RhodesianRidgeback02	African_NearEast_India_Dogs	familiaris	0	modern	338	393179	0.178412	all_rohs
NA	North_American_Wolves	lupus	0	modern	133	115790	0.0525418	all_rohs
NA	North_American_Wolves	lupus	0	modern	131	108806	0.0493726	all_rohs
Rottweiler01	European_Dogs	familiaris	0	modern	427	496942	0.225497	all_rohs
Rottweiler02	European_Dogs	familiaris	0	modern	573	598409	0.271539	all_rohs
NA	North_American_Wolves	lupus	0	modern	306	260086	0.118019	all_rohs
NA	North_American_Wolves	lupus	0	modern	175	181597	0.0824029	all_rohs
NA	North_American_Wolves	lupus	0	modern	205	188216	0.0854067	all_rohs
NA	North_American_Wolves	lupus	0	modern	182	162790	0.0738692	all_rohs
SaintBernard01	European_Dogs	familiaris	0	modern	346	420672	0.190888	all_rohs
SaintBernard02	European_Dogs	familiaris	0	modern	518	575655	0.261214	all_rohs
Saluki01	African_NearEast_India_Dogs	familiaris	0	modern	297	488116	0.221492	all_rohs
Saluki02	African_NearEast_India_Dogs	familiaris	0	modern	331	388486	0.176283	all_rohs
Samoyed01	Arctic_Dogs	familiaris	0	modern	450	620797	0.281698	all_rohs
Samoyed02	Arctic_Dogs	familiaris	0	modern	519	446173	0.202459	all_rohs
Schipperke01	European_Dogs	familiaris	0	modern	465	484442	0.219825	all_rohs
Schipperke02	European_Dogs	familiaris	0	modern	555	496846	0.225453	all_rohs
ScottishDeerhound01	European_Dogs	familiaris	0	modern	664	757387	0.343679	all_rohs
ScottishDeerhound02	European_Dogs	familiaris	0	modern	615	800116	0.363068	all_rohs
ScottishTerrier01	European_Dogs	familiaris	0	modern	605	721824	0.327542	all_rohs
ScottishTerrier02	European_Dogs	familiaris	0	modern	417	515137	0.233753	all_rohs
SealyhamTerrier02	European_Dogs	familiaris	0	modern	709	711317	0.322774	all_rohs
SealyhamTerrier03	European_Dogs	familiaris	0	modern	590	576789	0.261729	all_rohs
ShetlandSheepdog01	European_Dogs	familiaris	0	modern	554	680464	0.308774	all_rohs
ShetlandSheepdog02	European_Dogs	familiaris	0	modern	699	887374	0.402663	all_rohs
ShetlandSheepdog03	European_Dogs	familiaris	0	modern	369	396858	0.180082	all_rohs
ShibaInu01	East_Asian_Dogs	familiaris	0	modern	507	654335	0.296917	all_rohs
ShibaInu02	East_Asian_Dogs	familiaris	0	modern	520	578847	0.262663	all_rohs
ShihTzu01	East_Asian_Dogs	familiaris	0	modern	230	179616	0.081504	all_rohs
ShihTzu02	East_Asian_Dogs	familiaris	0	modern	324	282241	0.128072	all_rohs
Shikoku01	East_Asian_Dogs	familiaris	0	modern	566	505797	0.229515	all_rohs
SiberianHusky01	Arctic_Dogs	familiaris	0	modern	244	267145	0.121222	all_rohs
SiberianHusky02	Arctic_Dogs	familiaris	0	modern	200	208978	0.0948277	all_rohs
SilkyTerrier01	European_Dogs	familiaris	0	modern	318	278359	0.126311	all_rohs
SilkyTerrier02	European_Dogs	familiaris	0	modern	330	334484	0.151779	all_rohs
SkyeTerrier01	European_Dogs	familiaris	0	modern	626	581945	0.264068	all_rohs
SkyeTerrier02	European_Dogs	familiaris	0	modern	754	745597	0.338329	all_rohs
Sloughi01	African_NearEast_India_Dogs	familiaris	0	modern	131	142149	0.0645029	all_rohs
Sloughi02	African_NearEast_India_Dogs	familiaris	0	modern	282	319990	0.145202	all_rohs
SmallMunsterlander01	European_Dogs	familiaris	0	modern	278	270792	0.122877	all_rohs
SmallMunsterlander02	European_Dogs	familiaris	0	modern	265	235925	0.107055	all_rohs
SmoothFoxTerrier01	European_Dogs	familiaris	0	modern	563	547190	0.248298	all_rohs
SmoothFoxTerrier02	European_Dogs	familiaris	0	modern	583	567015	0.257294	all_rohs
SoftCoatedWheatenTerrier01	European_Dogs	familiaris	0	modern	547	791892	0.359336	all_rohs
SoftCoatedWheatenTerrier02	European_Dogs	familiaris	0	modern	607	861018	0.390703	all_rohs
SpanishGalgo01	European_Dogs	familiaris	0	modern	262	316709	0.143713	all_rohs
SpanishWaterDog01	European_Dogs	familiaris	0	modern	136	132316	0.060041	all_rohs
SpinoneItaliano01	European_Dogs	familiaris	0	modern	389	434531	0.197177	all_rohs
SpinoneItaliano02	European_Dogs	familiaris	0	modern	205	179619	0.0815057	all_rohs
Stabyhoun01	European_Dogs	familiaris	0	modern	510	477593	0.216717	all_rohs
StaffordshireBullTerrier01	European_Dogs	familiaris	0	modern	477	443376	0.20119	all_rohs
StaffordshireBullTerrier02	European_Dogs	familiaris	0	modern	404	375082	0.170201	all_rohs
StandardPoodle01	European_Dogs	familiaris	0	modern	276	292395	0.13268	all_rohs
StandardPoodle02	European_Dogs	familiaris	0	modern	428	511097	0.23192	all_rohs
StandardSchnauzer01	European_Dogs	familiaris	0	modern	420	527724	0.239465	all_rohs
StandardSchnauzer02	European_Dogs	familiaris	0	modern	386	348449	0.158115	all_rohs
StdManchesterTerrier01	European_Dogs	familiaris	0	modern	668	642247	0.291432	all_rohs
StdManchesterTerrier02	European_Dogs	familiaris	0	modern	587	560968	0.25455	all_rohs
SussexSpaniel01	European_Dogs	familiaris	0	modern	652	558240	0.253312	all_rohs
SussexSpaniel02	European_Dogs	familiaris	0	modern	854	838973	0.3807	all_rohs
SwedishLapphund01	European_Dogs	familiaris	0	modern	320	400397	0.181688	all_rohs
SwedishVallhund01	European_Dogs	familiaris	0	modern	460	438975	0.199193	all_rohs
TeddyRooseveltTerrier01	American_European_Dogs	familiaris	0	modern	62	48419	0.021971	all_rohs
TeddyRooseveltTerrier02	American_European_Dogs	familiaris	0	modern	88	73836.6	0.0335048	all_rohs
TibetanMastiff01	East_Asian_Dogs	familiaris	0	modern	98	97745.1	0.0443537	all_rohs
TibetanMastiff02	East_Asian_Dogs	familiaris	0	modern	237	222399	0.100918	all_rohs
TibetanSpaniel01	East_Asian_Dogs	familiaris	0	modern	379	328324	0.148983	all_rohs
TibetanSpaniel02	East_Asian_Dogs	familiaris	0	modern	243	194152	0.0881001	all_rohs
TibetanTerrier01	East_Asian_Dogs	familiaris	0	modern	305	356210	0.161637	all_rohs
TibetanTerrier02	East_Asian_Dogs	familiaris	0	modern	355	408053	0.185162	all_rohs
TosaInu01	East_Asian_Dogs	familiaris	0	modern	281	298307	0.135363	all_rohs
TosaInu02	East_Asian_Dogs	familiaris	0	modern	313	295122	0.133917	all_rohs
ToyFoxTerrier01	American_European_Dogs	familiaris	0	modern	136	114680	0.0520382	all_rohs
ToyFoxTerrier02	American_European_Dogs	familiaris	0	modern	273	259043	0.117546	all_rohs
ToyPoodle01	European_Dogs	familiaris	0	modern	207	243148	0.110333	all_rohs
ToyPoodle02	European_Dogs	familiaris	0	modern	166	185164	0.0840215	all_rohs
TreeingWalkerCoonhound01	American_European_Dogs	familiaris	0	modern	110	79971	0.0362884	all_rohs
TreeingWalkerCoonhound02	American_European_Dogs	familiaris	0	modern	177	151529	0.0687593	all_rohs
UnknownBreed03	European_Dogs	familiaris	0	modern	23	15328.4	0.00695556	all_rohs
UnknownBreed10	European_Dogs	familiaris	0	modern	13	10290.6	0.00466955	all_rohs
UnknownBreed11	European_Dogs	familiaris	0	modern	305	416513	0.189001	all_rohs
UnknownBreed12	European_Dogs	familiaris	0	modern	34	24465.6	0.0111017	all_rohs
UnknownBreed13	European_Dogs	familiaris	0	modern	356	409511	0.185823	all_rohs
UnknownBreed14	European_Dogs	familiaris	0	modern	185	197024	0.0894034	all_rohs
UnknownBreed17	European_Dogs	familiaris	0	modern	214	256891	0.116569	all_rohs
UnknownBreed21	European_Dogs	familiaris	0	modern	376	416560	0.189022	all_rohs
UnknownBreed23	European_Dogs	familiaris	0	modern	313	406422	0.184422	all_rohs
UnknownBreed24	European_Dogs	familiaris	0	modern	307	408708	0.185459	all_rohs
UnknownBreed25	European_Dogs	familiaris	0	modern	185	194640	0.0883214	all_rohs
UnknownBreed26	European_Dogs	familiaris	0	modern	269	290010	0.131597	all_rohs
UnknownBreed27	European_Dogs	familiaris	0	modern	107	85321	0.038716	all_rohs
UnknownBreed29	European_Dogs	familiaris	0	modern	339	398557	0.180853	all_rohs
UnknownPoodle01	European_Dogs	familiaris	0	modern	56	42104.2	0.0191056	all_rohs
VillDog_Australia01	East_Asian_Dogs	familiaris	0	modern	142	162003	0.0735117	all_rohs
VillDog_Bali01	East_Asian_Dogs	familiaris	0	modern	85	75893.2	0.034438	all_rohs
VillDog_China01	East_Asian_Dogs	familiaris	0	modern	35	29989.6	0.0136083	all_rohs
VillDog_China02	East_Asian_Dogs	familiaris	0	modern	326	333506	0.151335	all_rohs
VillDog_China03	East_Asian_Dogs	familiaris	0	modern	140	174396	0.0791356	all_rohs
VillDog_China10	East_Asian_Dogs	familiaris	0	modern	544	557967	0.253188	all_rohs
VillDog_China11	East_Asian_Dogs	familiaris	0	modern	422	400217	0.181606	all_rohs
VillDog_China12	East_Asian_Dogs	familiaris	0	modern	500	504592	0.228968	all_rohs
VillDog_China13	East_Asian_Dogs	familiaris	0	modern	356	342595	0.155459	all_rohs
VillDog_China14	East_Asian_Dogs	familiaris	0	modern	328	312212	0.141672	all_rohs
VillDog_China15	East_Asian_Dogs	familiaris	0	modern	38	29366.6	0.0133256	all_rohs
VillDog_China16	East_Asian_Dogs	familiaris	0	modern	38	30706	0.0139334	all_rohs
VillDog_China17	East_Asian_Dogs	familiaris	0	modern	237	219155	0.0994457	all_rohs
VillDog_China18	East_Asian_Dogs	familiaris	0	modern	28	17510.7	0.00794579	all_rohs
VillDog_China19	East_Asian_Dogs	familiaris	0	modern	7	4792.66	0.00217476	all_rohs
VillDog_China20	East_Asian_Dogs	familiaris	0	modern	8	4840.47	0.00219645	all_rohs
VillDog_China21	East_Asian_Dogs	familiaris	0	modern	33	25154.1	0.0114142	all_rohs
VillDog_China22	East_Asian_Dogs	familiaris	0	modern	41	29324.1	0.0133064	all_rohs
VillDog_China23	East_Asian_Dogs	familiaris	0	modern	146	150853	0.0684522	all_rohs
VillDog_China24	East_Asian_Dogs	familiaris	0	modern	93	88728	0.040262	all_rohs
VillDog_China25	East_Asian_Dogs	familiaris	0	modern	27	19592.6	0.00889049	all_rohs
VillDog_China26	East_Asian_Dogs	familiaris	0	modern	34	24791.6	0.0112497	all_rohs
VillDog_China27	East_Asian_Dogs	familiaris	0	modern	51	44272.2	0.0200894	all_rohs
VillDog_China28	East_Asian_Dogs	familiaris	0	modern	20	12611	0.00572246	all_rohs
VillDog_China29	East_Asian_Dogs	familiaris	0	modern	48	36063.3	0.0163644	all_rohs
VillDog_China30	East_Asian_Dogs	familiaris	0	modern	118	105702	0.0479642	all_rohs
VillDog_China31	East_Asian_Dogs	familiaris	0	modern	72	57356	0.0260264	all_rohs
VillDog_China32	East_Asian_Dogs	familiaris	0	modern	47	36749.4	0.0166757	all_rohs
VillDog_China33	East_Asian_Dogs	familiaris	0	modern	108	95955.7	0.0435417	all_rohs
VillDog_China36	East_Asian_Dogs	familiaris	0	modern	9	5171.31	0.00234658	all_rohs
VillDog_China37	East_Asian_Dogs	familiaris	0	modern	10	7769.77	0.00352568	all_rohs
VillDog_China38	East_Asian_Dogs	familiaris	0	modern	96	93828.2	0.0425763	all_rohs
VillDog_China39	East_Asian_Dogs	familiaris	0	modern	32	27001	0.0122522	all_rohs
VillDog_China40	East_Asian_Dogs	familiaris	0	modern	169	145907	0.0662082	all_rohs
VillDog_China41	East_Asian_Dogs	familiaris	0	modern	139	124020	0.0562764	all_rohs
VillDog_China42	East_Asian_Dogs	familiaris	0	modern	30	26190.7	0.0118845	all_rohs
VillDog_China43	East_Asian_Dogs	familiaris	0	modern	156	147170	0.0667811	all_rohs
VillDog_China44	East_Asian_Dogs	familiaris	0	modern	193	186117	0.0844542	all_rohs
VillDog_China45	East_Asian_Dogs	familiaris	0	modern	152	154885	0.0702818	all_rohs
VillDog_China46	East_Asian_Dogs	familiaris	0	modern	119	110469	0.0501272	all_rohs
VillDog_China47	East_Asian_Dogs	familiaris	0	modern	130	117465	0.0533019	all_rohs
VillDog_China48	East_Asian_Dogs	familiaris	0	modern	41	41925.8	0.0190246	all_rohs
VillDog_China49	East_Asian_Dogs	familiaris	0	modern	41	32348.9	0.0146789	all_rohs
VillDog_China50	East_Asian_Dogs	familiaris	0	modern	503	732472	0.332373	all_rohs
VillDog_India01	African_NearEast_India_Dogs	familiaris	0	modern	52	43164.2	0.0195866	all_rohs
VillDog_India03	African_NearEast_India_Dogs	familiaris	0	modern	47	31404	0.0142501	all_rohs
VillDog_India04	African_NearEast_India_Dogs	familiaris	0	modern	209	274551	0.124583	all_rohs
VillDog_Namibia02	African_NearEast_India_Dogs	familiaris	0	modern	104	79688.2	0.0361601	all_rohs
VillDog_PapuaNG03	East_Asian_Dogs	familiaris	0	modern	70	59991.5	0.0272223	all_rohs
VillDog_Portugal01	European_Dogs	familiaris	0	modern	70	54677.5	0.0248109	all_rohs
VillDog_Portugal02	European_Dogs	familiaris	0	modern	70	60995.9	0.027678	all_rohs
VillDog_Portugal03	European_Dogs	familiaris	0	modern	523	685512	0.311064	all_rohs
VillDog_Qatar01	African_NearEast_India_Dogs	familiaris	0	modern	152	158642	0.0719867	all_rohs
VillDog_Taiwan01	East_Asian_Dogs	familiaris	0	modern	17	11817.7	0.00536252	all_rohs
VillDog_Vietnam03	East_Asian_Dogs	familiaris	0	modern	144	138095	0.0626631	all_rohs
Vizsla01	European_Dogs	familiaris	0	modern	468	571037	0.259119	all_rohs
Vizsla02	European_Dogs	familiaris	0	modern	242	208559	0.0946378	all_rohs
Weimaraner01	European_Dogs	familiaris	0	modern	568	564063	0.255954	all_rohs
Weimaraner02	European_Dogs	familiaris	0	modern	523	489308	0.222033	all_rohs
WelshSpringerSpaniel01	European_Dogs	familiaris	0	modern	248	186628	0.0846861	all_rohs
WelshSpringerSpaniel02	European_Dogs	familiaris	0	modern	421	389253	0.176631	all_rohs
WelshTerrier01	European_Dogs	familiaris	0	modern	349	452486	0.205324	all_rohs
WelshTerrier02	European_Dogs	familiaris	0	modern	380	394726	0.179115	all_rohs
WestHighlandWhiteTerr01	European_Dogs	familiaris	0	modern	461	595674	0.270298	all_rohs
WestHighlandWhiteTerr02	European_Dogs	familiaris	0	modern	588	829728	0.376505	all_rohs
Whippet01	European_Dogs	familiaris	0	modern	234	210001	0.0952917	all_rohs
Whippet02	European_Dogs	familiaris	0	modern	489	448545	0.203536	all_rohs
WireFoxTerrier01	European_Dogs	familiaris	0	modern	162	119935	0.0544226	all_rohs
WireFoxTerrier02	European_Dogs	familiaris	0	modern	675	681878	0.309415	all_rohs
WirehairedPointingGriffon01	European_Dogs	familiaris	0	modern	349	326570	0.148187	all_rohs
WirehairedPointingGriffon02	European_Dogs	familiaris	0	modern	376	371212	0.168444	all_rohs
Wolf01	Eastern_Eurasian_Wolves	lupus	0	modern	59	51355.1	0.0233033	all_rohs
Wolf02	Eastern_Eurasian_Wolves	lupus	0	modern	153	161236	0.0731638	all_rohs
Wolf03	Western_Eurasian_Wolves	lupus	0	modern	66	73402.7	0.0333079	all_rohs
Wolf05	Eastern_Eurasian_Wolves	lupus	0	modern	327	438216	0.198849	all_rohs
Wolf100	North_American_Wolves	lupus	0	modern	495	617717	0.280301	all_rohs
Wolf101	North_American_Wolves	lupus	0	modern	574	708774	0.32162	all_rohs
Wolf102	North_American_Wolves	lupus	0	modern	658	768930	0.348916	all_rohs
Wolf103	North_American_Wolves	lupus	0	modern	176	154389	0.070057	all_rohs
Wolf104	North_American_Wolves	lupus	0	modern	476	591871	0.268573	all_rohs
Wolf105	North_American_Wolves	lupus	0	modern	386	475230	0.215645	all_rohs
Wolf106	North_American_Wolves	lupus	0	modern	600	736018	0.333982	all_rohs
Wolf18	North_American_Wolves	lupus	0	modern	190	209869	0.0952319	all_rohs
Wolf19	Eastern_Eurasian_Wolves	lupus	0	modern	13	9703.74	0.00440326	all_rohs
Wolf20	Western_Eurasian_Wolves	lupus	0	modern	59	51743.2	0.0234794	all_rohs
Wolf22	North_American_Wolves	lupus	0	modern	969	1.36358e+06	0.618752	all_rohs
Wolf24	Western_Eurasian_Wolves	lupus	0	modern	484	620996	0.281789	all_rohs
Wolf27	Western_Eurasian_Wolves	lupus	0	modern	250	301986	0.137032	all_rohs
Wolf28	North_American_Wolves	lupus	0	modern	277	338421	0.153565	all_rohs
Wolf29	North_American_Wolves	lupus	0	modern	234	258561	0.117327	all_rohs
Wolf31	Eastern_Eurasian_Wolves	lupus	0	modern	57	50769.1	0.0230375	all_rohs
Wolf32	Eastern_Eurasian_Wolves	lupus	0	modern	45	44024.7	0.019977	all_rohs
Wolf33	Eastern_Eurasian_Wolves	lupus	0	modern	74	82875.9	0.0376065	all_rohs
Wolf34	Eastern_Eurasian_Wolves	lupus	0	modern	128	121880	0.0553052	all_rohs
Wolf35	Eastern_Eurasian_Wolves	lupus	0	modern	76	80870.4	0.0366965	all_rohs
Wolf36	Eastern_Eurasian_Wolves	lupus	0	modern	58	49561.2	0.0224893	all_rohs
Wolf37	Eastern_Eurasian_Wolves	lupus	0	modern	71	66277	0.0300744	all_rohs
Wolf39	Western_Eurasian_Wolves	lupus	0	modern	245	247454	0.112287	all_rohs
Wolf40	North_American_Wolves	lupus	0	modern	604	790336	0.35863	all_rohs
Wolf43	Western_Eurasian_Wolves	lupus	0	modern	71	1.40023e+06	0.635381	all_rohs
Wolf44	Western_Eurasian_Wolves	lupus	0	modern	68	1.10479e+06	0.501321	all_rohs
Wolf45	Western_Eurasian_Wolves	lupus	0	modern	82	1.04377e+06	0.473631	all_rohs
Wolf46	Western_Eurasian_Wolves	lupus	0	modern	67	1.32171e+06	0.59975	all_rohs
Wolf47	Western_Eurasian_Wolves	lupus	0	modern	194	149174	0.0676907	all_rohs
Wolf48	Western_Eurasian_Wolves	lupus	0	modern	277	228122	0.103515	all_rohs
Wolf49	Western_Eurasian_Wolves	lupus	0	modern	105	84536.4	0.03836	all_rohs
Wolf50	Western_Eurasian_Wolves	lupus	0	modern	120	1.44777e+06	0.656955	all_rohs
Wolf51	Western_Eurasian_Wolves	lupus	0	modern	106	859556	0.39004	all_rohs
Wolf53	Western_Eurasian_Wolves	lupus	0	modern	114	115348	0.0523413	all_rohs
Wolf54	Western_Eurasian_Wolves	lupus	0	modern	62	1.37909e+06	0.625788	all_rohs
Wolf55	Western_Eurasian_Wolves	lupus	0	modern	366	331774	0.150549	all_rohs
Wolf56	Western_Eurasian_Wolves	lupus	0	modern	353	357047	0.162017	all_rohs
Wolf57	North_American_Wolves	lupus	0	modern	559	539447	0.244784	all_rohs
Wolf58	North_American_Wolves	lupus	0	modern	109	79106.4	0.035896	all_rohs
Wolf59	North_American_Wolves	lupus	0	modern	179	142246	0.0645466	all_rohs
Wolf60	North_American_Wolves	lupus	0	modern	204	149821	0.0679841	all_rohs
Wolf61	North_American_Wolves	lupus	0	modern	405	325940	0.147901	all_rohs
Wolf62	North_American_Wolves	lupus	0	modern	312	265731	0.12058	all_rohs
Wolf63	North_American_Wolves	lupus	0	modern	179	148754	0.0674997	all_rohs
Wolf64	North_American_Wolves	lupus	0	modern	349	287217	0.13033	all_rohs
Wolf67	North_American_Wolves	lupus	0	modern	532	464665	0.210851	all_rohs
Wolf68	North_American_Wolves	lupus	0	modern	148	109038	0.049478	all_rohs
Wolf69	North_American_Wolves	lupus	0	modern	157	135180	0.0613403	all_rohs
Wolf70	Western_Eurasian_Wolves	lupus	0	modern	95	97696.8	0.0443318	all_rohs
Wolf71	Western_Eurasian_Wolves	lupus	0	modern	61	49849	0.0226199	all_rohs
Wolf72	Western_Eurasian_Wolves	lupus	0	modern	60	51188.4	0.0232277	all_rohs
Wolf73	Western_Eurasian_Wolves	lupus	0	modern	609	661469	0.300154	all_rohs
Wolf74	Western_Eurasian_Wolves	lupus	0	modern	497	538532	0.244369	all_rohs
Wolf75	Western_Eurasian_Wolves	lupus	0	modern	696	761059	0.345345	all_rohs
Wolf76	Western_Eurasian_Wolves	lupus	0	modern	644	747394	0.339144	all_rohs
Wolf77	Western_Eurasian_Wolves	lupus	0	modern	122	111027	0.0503805	all_rohs
Wolf78	Western_Eurasian_Wolves	lupus	0	modern	541	564643	0.256218	all_rohs
Wolf79	Western_Eurasian_Wolves	lupus	0	modern	116	90620.6	0.0411208	all_rohs
Wolf80	Western_Eurasian_Wolves	lupus	0	modern	165	146466	0.0664618	all_rohs
Wolf81	Western_Eurasian_Wolves	lupus	0	modern	118	99775.5	0.045275	all_rohs
Wolf82	Western_Eurasian_Wolves	lupus	0	modern	176	152533	0.0692148	all_rohs
Wolf83	Western_Eurasian_Wolves	lupus	0	modern	154	128349	0.0582409	all_rohs
Wolf84	Western_Eurasian_Wolves	lupus	0	modern	100	84002.7	0.0381178	all_rohs
Wolf85	Western_Eurasian_Wolves	lupus	0	modern	136	114695	0.0520448	all_rohs
Wolf86	Western_Eurasian_Wolves	lupus	0	modern	166	132149	0.0599651	all_rohs
Wolf87	Western_Eurasian_Wolves	lupus	0	modern	104	85955.2	0.0390038	all_rohs
Wolf88	Western_Eurasian_Wolves	lupus	0	modern	133	102255	0.0464003	all_rohs
Wolf89	Western_Eurasian_Wolves	lupus	0	modern	173	153428	0.0696209	all_rohs
Wolf90	Western_Eurasian_Wolves	lupus	0	modern	189	155817	0.0707051	all_rohs
Wolf91	North_American_Wolves	lupus	0	modern	635	722586	0.327887	all_rohs
Wolf93	North_American_Wolves	lupus	0	modern	815	906963	0.411552	all_rohs
Wolf94	North_American_Wolves	lupus	0	modern	129	108223	0.0491084	all_rohs
Wolf96	North_American_Wolves	lupus	0	modern	690	776757	0.352468	all_rohs
Wolf97	North_American_Wolves	lupus	0	modern	495	546049	0.24778	all_rohs
Wolf98	North_American_Wolves	lupus	0	modern	437	523105	0.237369	all_rohs
Wolf99	North_American_Wolves	lupus	0	modern	557	663670	0.301153	all_rohs
WolfTibetan01	Eastern_Eurasian_Wolves	lupus	0	modern	521	445473	0.202142	all_rohs
WolfTibetan02	Eastern_Eurasian_Wolves	lupus	0	modern	495	442458	0.200774	all_rohs
WolfTibetan03	Eastern_Eurasian_Wolves	lupus	0	modern	256	206872	0.093872	all_rohs
WolfTibetan04	Eastern_Eurasian_Wolves	lupus	0	modern	171	132040	0.0599157	all_rohs
WolfTibetan05	Eastern_Eurasian_Wolves	lupus	0	modern	87	102132	0.0463444	all_rohs
WolfTibetan06	Eastern_Eurasian_Wolves	lupus	0	modern	178	222130	0.100796	all_rohs
WolfTibetan07	Eastern_Eurasian_Wolves	lupus	0	modern	45	49838	0.0226149	all_rohs
WolfTibetan08	Eastern_Eurasian_Wolves	lupus	0	modern	17	17064.5	0.00774334	all_rohs
Xoloitzcuintli01	American_Dogs	familiaris	0	modern	72	66133.3	0.0300092	all_rohs
Xoloitzcuintli02	American_Dogs	familiaris	0	modern	218	251715	0.11422	all_rohs
YorkshireTerrier01	European_Dogs	familiaris	0	modern	241	233120	0.105783	all_rohs
YorkshireTerrier02	European_Dogs	familiaris	0	modern	238	240662	0.109205	all_rohs
Affenpinscher01	European_Dogs	familiaris	0	modern	45	91226.9	0.0413959	long_rohs
Affenpinscher02	European_Dogs	familiaris	0	modern	73	174110	0.0790057	long_rohs
AfghanHound01	African_NearEast_India_Dogs	familiaris	0	modern	120	287663	0.130532	long_rohs
AfghanHound04	African_NearEast_India_Dogs	familiaris	0	modern	24	54278.7	0.02463	long_rohs
AiredaleTerrier01	European_Dogs	familiaris	0	modern	102	240564	0.10916	long_rohs
AiredaleTerrier02	European_Dogs	familiaris	0	modern	139	335486	0.152233	long_rohs
Akbash01	African_NearEast_India_Dogs	familiaris	0	modern	16	42526.6	0.0192972	long_rohs
Akita01	East_Asian_Dogs	familiaris	0	modern	45	99853.9	0.0453106	long_rohs
AlapahaBlueBloodBulldog01	American_European_Dogs	familiaris	0	modern	43	111408	0.0505535	long_rohs
AlapahaBlueBloodBulldog02	American_European_Dogs	familiaris	0	modern	81	219776	0.0997276	long_rohs
AlaskanHusky01	Arctic_Dogs	familiaris	0	modern	25	56212.8	0.0255076	long_rohs
AlaskanHusky02	Arctic_Dogs	familiaris	0	modern	38	90122.4	0.0408947	long_rohs
AlaskanMalamute01	Arctic_Dogs	familiaris	0	modern	76	176592	0.080132	long_rohs
AlaskanMalamute02	Arctic_Dogs	familiaris	0	modern	35	82916.8	0.0376251	long_rohs
AlpineDachsbrake02	European_Dogs	familiaris	0	modern	77	178551	0.081021	long_rohs
AmericanEskimoDog01	American_European_Dogs	familiaris	0	modern	130	341976	0.155178	long_rohs
AmericanEskimoDog02	American_European_Dogs	familiaris	0	modern	38	85649.8	0.0388652	long_rohs
AmericanFoxhound01	American_European_Dogs	familiaris	0	modern	78	181921	0.08255	long_rohs
AmericanHairlessTerrier01	American_European_Dogs	familiaris	0	modern	144	359621	0.163185	long_rohs
AmericanHairlessTerrier02	American_European_Dogs	familiaris	0	modern	91	212420	0.0963894	long_rohs
AmericanStaffordshireTerrier01	American_European_Dogs	familiaris	0	modern	112	293250	0.133068	long_rohs
AmericanStaffordshireTerrier02	American_European_Dogs	familiaris	0	modern	26	55378.2	0.0251289	long_rohs
AmericanWaterSpaniel01	American_European_Dogs	familiaris	0	modern	68	140950	0.0639587	long_rohs
AmericanWaterSpaniel02	American_European_Dogs	familiaris	0	modern	54	114121	0.0517844	long_rohs
AnatolianShepherdDog01	European_Dogs	familiaris	0	modern	11	26200	0.0118887	long_rohs
AustralianCattleDog01	European_Dogs	familiaris	0	modern	33	82191	0.0372957	long_rohs
AustralianCattleDog02	European_Dogs	familiaris	0	modern	65	149872	0.0680071	long_rohs
AustralianShepherd01	European_Dogs	familiaris	0	modern	25	60320.1	0.0273714	long_rohs
AustralianShepherd02	European_Dogs	familiaris	0	modern	36	96488.2	0.0437834	long_rohs
AustralianTerrier01	European_Dogs	familiaris	0	modern	55	121720	0.0552329	long_rohs
AustralianTerrier02	European_Dogs	familiaris	0	modern	26	53058.4	0.0240762	long_rohs
Basenji02	African_NearEast_India_Dogs	familiaris	0	modern	95	232844	0.105657	long_rohs
Basenji03	African_NearEast_India_Dogs	familiaris	0	modern	94	214995	0.0975581	long_rohs
BassetHound01	European_Dogs	familiaris	0	modern	69	148760	0.0675028	long_rohs
BassetHound02	European_Dogs	familiaris	0	modern	49	106651	0.0483949	long_rohs
BavarianHound01	European_Dogs	familiaris	0	modern	41	96839.3	0.0439427	long_rohs
Beagle01	European_Dogs	familiaris	0	modern	10	20714.4	0.00939955	long_rohs
Beagle02	European_Dogs	familiaris	0	modern	59	132017	0.0599052	long_rohs
BeardedCollie01	European_Dogs	familiaris	0	modern	87	232576	0.105536	long_rohs
BeardedCollie02	European_Dogs	familiaris	0	modern	115	267197	0.121246	long_rohs
Beauceron01	European_Dogs	familiaris	0	modern	33	75943.7	0.0344609	long_rohs
Beauceron02	European_Dogs	familiaris	0	modern	29	66758.8	0.0302931	long_rohs
BedlingtonTerrier01	European_Dogs	familiaris	0	modern	26	52541.4	0.0238416	long_rohs
BedlingtonTerrier02	European_Dogs	familiaris	0	modern	59	123680	0.0561219	long_rohs
BelgianLaekenois01	European_Dogs	familiaris	0	modern	49	121231	0.055011	long_rohs
BelgianMalinois01	European_Dogs	familiaris	0	modern	55	134177	0.0608853	long_rohs
BelgianMalinois02	European_Dogs	familiaris	0	modern	18	41319.5	0.0187495	long_rohs
BelgianSheepdog01	European_Dogs	familiaris	0	modern	94	234756	0.106525	long_rohs
BelgianSheepdog02	European_Dogs	familiaris	0	modern	155	416522	0.189005	long_rohs
BelgianTervuren01	European_Dogs	familiaris	0	modern	125	323129	0.146626	long_rohs
BelgianTervuren02	European_Dogs	familiaris	0	modern	110	283140	0.12848	long_rohs
BergerBlancSuisse01	European_Dogs	familiaris	0	modern	62	145035	0.0658124	long_rohs
BergerPicard01	European_Dogs	familiaris	0	modern	188	470701	0.213589	long_rohs
BergerPicard02	European_Dogs	familiaris	0	modern	178	439481	0.199423	long_rohs
Bern_AlpineDachsbracke	European_Dogs	familiaris	0	modern	28	54913.4	0.024918	long_rohs
BerneseMountainDog01	European_Dogs	familiaris	0	modern	97	247199	0.112171	long_rohs
BerneseMountainDog02	European_Dogs	familiaris	0	modern	134	336524	0.152704	long_rohs
BichonFrise02	European_Dogs	familiaris	0	modern	22	42330.2	0.0192081	long_rohs
BichonFrise03	European_Dogs	familiaris	0	modern	33	70187.5	0.0318489	long_rohs
BiewerTerrier01	European_Dogs	familiaris	0	modern	75	177865	0.0807095	long_rohs
BiewerTerrier02	European_Dogs	familiaris	0	modern	20	42749.4	0.0193983	long_rohs
BlackRussianTerrier01	European_Dogs	familiaris	0	modern	103	247165	0.112156	long_rohs
Bloodhound01	European_Dogs	familiaris	0	modern	75	168120	0.0762876	long_rohs
Boerboel01	African_NearEast_India_Dogs	familiaris	0	modern	76	182325	0.0827333	long_rohs
Boerboel02	African_NearEast_India_Dogs	familiaris	0	modern	24	56282.8	0.0255394	long_rohs
BorderCollie01	European_Dogs	familiaris	0	modern	78	191423	0.0868617	long_rohs
BorderCollie02	European_Dogs	familiaris	0	modern	17	39359.8	0.0178603	long_rohs
BorderTerrier01	European_Dogs	familiaris	0	modern	129	315838	0.143317	long_rohs
BorderTerrier02	European_Dogs	familiaris	0	modern	109	272983	0.123871	long_rohs
Borzoi01	African_NearEast_India_Dogs	familiaris	0	modern	92	233426	0.105921	long_rohs
BostonTerrier01	American_European_Dogs	familiaris	0	modern	125	320975	0.145648	long_rohs
BostonTerrier02	American_European_Dogs	familiaris	0	modern	48	106737	0.0484341	long_rohs
BouvierDesFlandres01	European_Dogs	familiaris	0	modern	111	428055	0.194238	long_rohs
BouvierDesFlandres02	European_Dogs	familiaris	0	modern	84	203605	0.0923897	long_rohs
BoykinSpaniel01	American_European_Dogs	familiaris	0	modern	50	103507	0.046968	long_rohs
BoykinSpaniel02	American_European_Dogs	familiaris	0	modern	41	91495.2	0.0415177	long_rohs
Briard01	American_European_Dogs	familiaris	0	modern	60	140167	0.0636034	long_rohs
Briard02	American_European_Dogs	familiaris	0	modern	69	153810	0.0697942	long_rohs
BrittanySpaniel01	American_European_Dogs	familiaris	0	modern	60	138795	0.0629806	long_rohs
BrittanySpaniel02	American_European_Dogs	familiaris	0	modern	18	40767.1	0.0184988	long_rohs
BrusselsGriffon01	American_European_Dogs	familiaris	0	modern	31	69283.5	0.0314387	long_rohs
BrusselsGriffon02	American_European_Dogs	familiaris	0	modern	32	67431.5	0.0305983	long_rohs
Bulldog01	American_European_Dogs	familiaris	0	modern	230	615306	0.279207	long_rohs
BullMastiff01	American_European_Dogs	familiaris	0	modern	83	185455	0.0841539	long_rohs
BullMastiff02	American_European_Dogs	familiaris	0	modern	29	65508.1	0.0297255	long_rohs
BullTerrier01	American_European_Dogs	familiaris	0	modern	181	460369	0.208901	long_rohs
BullTerrier02	American_European_Dogs	familiaris	0	modern	168	400343	0.181663	long_rohs
CairnTerrier01	American_European_Dogs	familiaris	0	modern	60	145604	0.0660705	long_rohs
CairnTerrier02	American_European_Dogs	familiaris	0	modern	25	58948.6	0.026749	long_rohs
CaneCorso01	American_European_Dogs	familiaris	0	modern	54	131777	0.0597961	long_rohs
CaneCorso02	American_European_Dogs	familiaris	0	modern	44	93700.6	0.0425184	long_rohs
CardiganWelshCorgi01	American_European_Dogs	familiaris	0	modern	52	111647	0.0506622	long_rohs
CardiganWelshCorgi02	American_European_Dogs	familiaris	0	modern	43	88634.7	0.0402197	long_rohs
CarolinaDog01	American_Dogs	familiaris	0	modern	1	1938.08	0.000879441	long_rohs
CarolinaDog03	American_Dogs	familiaris	0	modern	109	277773	0.126045	long_rohs
CatahoulaLeopardDog01	American_Dogs	familiaris	0	modern	4	8300.62	0.00376656	long_rohs
CatahoulaLeopardDog02	American_Dogs	familiaris	0	modern	5	10654	0.00483445	long_rohs
CaucasianOvcharka02	African_NearEast_India_Dogs	familiaris	0	modern	5	10828.1	0.00491348	long_rohs
CavalierKingCharlesSpaniel01	European_Dogs	familiaris	0	modern	114	276756	0.125583	long_rohs
CavalierKingCharlesSpaniel02	European_Dogs	familiaris	0	modern	124	292438	0.132699	long_rohs
CeskyTerrier01	European_Dogs	familiaris	0	modern	9	18187.1	0.00825273	long_rohs
CeskyTerrier02	European_Dogs	familiaris	0	modern	71	145168	0.0658728	long_rohs
ChesapeakeBayRetriever01	American_European_Dogs	familiaris	0	modern	23	50994.1	0.0231396	long_rohs
ChesapeakeBayRetriever02	American_European_Dogs	familiaris	0	modern	82	187995	0.0853063	long_rohs
Chihuahua01	American_Dogs	familiaris	0	modern	27	64257.9	0.0291582	long_rohs
Chihuahua03	American_Dogs	familiaris	0	modern	40	95779.1	0.0434616	long_rohs
ChineseCrested01	East_Asian_Dogs	familiaris	0	modern	141	359291	0.163035	long_rohs
ChineseCrested05	East_Asian_Dogs	familiaris	0	modern	134	346364	0.157169	long_rohs
ChineseIndigenousDog01	East_Asian_Dogs	familiaris	0	modern	1	2860.04	0.0012978	long_rohs
ChineseIndigenousDog02	East_Asian_Dogs	familiaris	0	modern	1	2310.97	0.00104864	long_rohs
ChineseSharpei01	East_Asian_Dogs	familiaris	0	modern	27	58239.2	0.0264271	long_rohs
ChineseSharpei02	East_Asian_Dogs	familiaris	0	modern	3	7555.14	0.00342829	long_rohs
Chinook01	American_Dogs	familiaris	0	modern	126	299628	0.135962	long_rohs
Chinook02	American_Dogs	familiaris	0	modern	63	144983	0.0657889	long_rohs
ChowChow02	East_Asian_Dogs	familiaris	0	modern	103	255065	0.11574	long_rohs
ChowChow04	East_Asian_Dogs	familiaris	0	modern	22	46874.4	0.0212701	long_rohs
CirnecodellEtna01	European_Dogs	familiaris	0	modern	16	32480	0.0147384	long_rohs
CirnecodellEtna02	European_Dogs	familiaris	0	modern	65	139824	0.0634479	long_rohs
ClumberSpaniel01	European_Dogs	familiaris	0	modern	127	300852	0.136517	long_rohs
ClumberSpaniel02	European_Dogs	familiaris	0	modern	83	170914	0.0775554	long_rohs
CockerSpanielAmerican01	American_European_Dogs	familiaris	0	modern	143	338652	0.15367	long_rohs
CockerSpanielAmerican02	American_European_Dogs	familiaris	0	modern	87	221383	0.100457	long_rohs
CockerSpanielEnglish01	European_Dogs	familiaris	0	modern	161	419292	0.190262	long_rohs
CockerSpanielEnglish03	European_Dogs	familiaris	0	modern	113	288644	0.130978	long_rohs
Collie01	European_Dogs	familiaris	0	modern	64	137391	0.0623436	long_rohs
Collie02	European_Dogs	familiaris	0	modern	82	173904	0.0789124	long_rohs
Coonhound01	American_European_Dogs	familiaris	0	modern	24	66302.9	0.0300862	long_rohs
CotonDeTulear01	African_NearEast_India_Dogs	familiaris	0	modern	18	36341.9	0.0164908	long_rohs
CotonDeTulear02	African_NearEast_India_Dogs	familiaris	0	modern	29	72019.8	0.0326804	long_rohs
CretanTracer01	European_Dogs	familiaris	0	modern	18	40486.8	0.0183717	long_rohs
CretanTracer02	European_Dogs	familiaris	0	modern	6	11292.4	0.00512415	long_rohs
CurlyCoatedRetriever01	European_Dogs	familiaris	0	modern	68	147799	0.0670667	long_rohs
CurlyCoatedRetriever02	European_Dogs	familiaris	0	modern	120	295106	0.13391	long_rohs
Dachshund01	European_Dogs	familiaris	0	modern	135	325225	0.147577	long_rohs
Dachshund02	European_Dogs	familiaris	0	modern	80	181040	0.0821504	long_rohs
Dalmatian01	European_Dogs	familiaris	0	modern	66	159079	0.072185	long_rohs
Dalmatian02	European_Dogs	familiaris	0	modern	78	172852	0.0784347	long_rohs
DandieDinmontTerrier01	European_Dogs	familiaris	0	modern	54	110248	0.050027	long_rohs
DandieDinmontTerrier02	European_Dogs	familiaris	0	modern	97	205330	0.0931725	long_rohs
Doberman01	European_Dogs	familiaris	0	modern	120	287856	0.13062	long_rohs
Doberman02	European_Dogs	familiaris	0	modern	99	223654	0.101487	long_rohs
DogoArgentino01	American_European_Dogs	familiaris	0	modern	63	134882	0.061205	long_rohs
DogoArgentino02	American_European_Dogs	familiaris	0	modern	49	108378	0.0491786	long_rohs
DogueDeBordeaux01	European_Dogs	familiaris	0	modern	90	223637	0.101479	long_rohs
EastSiberianLaika01	Arctic_Dogs	familiaris	0	modern	1	1927.58	0.000874676	long_rohs
Elo01	European_Dogs	familiaris	0	modern	48	115910	0.0525962	long_rohs
EnglishFoxhound02	European_Dogs	familiaris	0	modern	20	43942.9	0.0199399	long_rohs
EnglishFoxhound03	European_Dogs	familiaris	0	modern	15	31833.8	0.0144452	long_rohs
EnglishMastiff01	European_Dogs	familiaris	0	modern	92	211823	0.0961189	long_rohs
EnglishMastiff02	European_Dogs	familiaris	0	modern	122	316606	0.143666	long_rohs
EnglishPointer01	European_Dogs	familiaris	0	modern	47	111556	0.0506205	long_rohs
EnglishPointer02	European_Dogs	familiaris	0	modern	141	328896	0.149243	long_rohs
EnglishSetter01	European_Dogs	familiaris	0	modern	82	186538	0.0846449	long_rohs
EnglishSetter02	European_Dogs	familiaris	0	modern	183	446840	0.202762	long_rohs
EnglishSpringerSpaniel01	European_Dogs	familiaris	0	modern	102	231319	0.104965	long_rohs
EnglishSpringerSpaniel03	European_Dogs	familiaris	0	modern	141	344084	0.156134	long_rohs
EntlebucherSennenhund01	European_Dogs	familiaris	0	modern	149	355500	0.161315	long_rohs
EntlebucherSennenhund02	European_Dogs	familiaris	0	modern	124	301794	0.136945	long_rohs
Eurasier01	European_Dogs	familiaris	0	modern	75	200328	0.0909026	long_rohs
Eurasier02	European_Dogs	familiaris	0	modern	52	118608	0.0538207	long_rohs
FieldSpaniel01	European_Dogs	familiaris	0	modern	79	170552	0.0773911	long_rohs
FieldSpaniel02	European_Dogs	familiaris	0	modern	89	193091	0.0876186	long_rohs
FinnishLapphund01	European_Dogs	familiaris	0	modern	18	41546.3	0.0188524	long_rohs
FinnishSpitz01	European_Dogs	familiaris	0	modern	49	99493.6	0.0451471	long_rohs
FlatCoatedRetriever01	European_Dogs	familiaris	0	modern	101	237249	0.107656	long_rohs
FlatCoatedRetriever02	European_Dogs	familiaris	0	modern	108	269898	0.122471	long_rohs
FonniDog01	European_Dogs	familiaris	0	modern	52	143110	0.0649387	long_rohs
FrenchBulldog01	European_Dogs	familiaris	0	modern	86	201957	0.0916419	long_rohs
FrenchBulldog02	European_Dogs	familiaris	0	modern	71	171564	0.0778505	long_rohs
GermanHuntingTerrier01	European_Dogs	familiaris	0	modern	77	181673	0.0824376	long_rohs
GermanShepherd01	European_Dogs	familiaris	0	modern	157	477028	0.21646	long_rohs
GermanShepherd02	European_Dogs	familiaris	0	modern	74	170964	0.0775783	long_rohs
GermanShorthairedPointer01	European_Dogs	familiaris	0	modern	8	17430.9	0.00790961	long_rohs
GermanShorthairedPointer02	European_Dogs	familiaris	0	modern	24	51877.2	0.0235403	long_rohs
GermanWirehairedPointer01	European_Dogs	familiaris	0	modern	74	184430	0.0836887	long_rohs
GermanWirehairedPointer02	European_Dogs	familiaris	0	modern	37	76358	0.0346489	long_rohs
GiantSchnauzer01	European_Dogs	familiaris	0	modern	91	243474	0.110481	long_rohs
GiantSchnauzer02	European_Dogs	familiaris	0	modern	64	141666	0.0642836	long_rohs
GlenofImaalTerrier01	European_Dogs	familiaris	0	modern	65	145268	0.0659182	long_rohs
GlenofImaalTerrier02	European_Dogs	familiaris	0	modern	36	73387.2	0.0333008	long_rohs
GoldenRetriever01	European_Dogs	familiaris	0	modern	53	125846	0.0571052	long_rohs
GoldenRetriever02	European_Dogs	familiaris	0	modern	50	115013	0.0521893	long_rohs
GordonSetter01	European_Dogs	familiaris	0	modern	131	362295	0.164398	long_rohs
GordonSetter02	European_Dogs	familiaris	0	modern	61	128824	0.0584563	long_rohs
GrandeBassetGriffonVendeen01	European_Dogs	familiaris	0	modern	33	88945.3	0.0403606	long_rohs
GrandeBassetGriffonVendeen02	European_Dogs	familiaris	0	modern	67	161462	0.0732665	long_rohs
GreatDane01	European_Dogs	familiaris	0	modern	112	262753	0.119229	long_rohs
GreatDane02	European_Dogs	familiaris	0	modern	54	121610	0.055183	long_rohs
GreaterSwissMountainDog01	European_Dogs	familiaris	0	modern	148	359827	0.163278	long_rohs
GreaterSwissMountainDog02	European_Dogs	familiaris	0	modern	47	100244	0.0454878	long_rohs
GreatPlainsWolf01	North_American_Wolves	lupus	0	modern	0	0	0	long_rohs
GreatPyrenees01	European_Dogs	familiaris	0	modern	36	76572.3	0.0347461	long_rohs
GreekTracer01	European_Dogs	familiaris	0	modern	11	24882	0.0112907	long_rohs
GreekTracer02	European_Dogs	familiaris	0	modern	5	10580.1	0.00480092	long_rohs
GreenlandDog01	Arctic_Dogs	familiaris	0	modern	61	136896	0.0621189	long_rohs
Greyhound01	European_Dogs	familiaris	0	modern	63	146233	0.0663559	long_rohs
Greyhound02	European_Dogs	familiaris	0	modern	56	125471	0.0569349	long_rohs
Grossspitz01	European_Dogs	familiaris	0	modern	20	44309.4	0.0201062	long_rohs
Havanese02	American_European_Dogs	familiaris	0	modern	27	52657.3	0.0238942	long_rohs
Havanese03	American_European_Dogs	familiaris	0	modern	27	53469.7	0.0242629	long_rohs
Heideterrier01	European_Dogs	familiaris	0	modern	38	81808	0.0371219	long_rohs
Hovawart01	European_Dogs	familiaris	0	modern	126	322880	0.146513	long_rohs
Hovawart02	European_Dogs	familiaris	0	modern	138	355424	0.161281	long_rohs
IbizanHound01	European_Dogs	familiaris	0	modern	35	70773.2	0.0321147	long_rohs
IbizanHound02	European_Dogs	familiaris	0	modern	16	31625.8	0.0143508	long_rohs
IcelandicSheepdog01	European_Dogs	familiaris	0	modern	27	54606.3	0.0247787	long_rohs
IcelandicSheepdog02	European_Dogs	familiaris	0	modern	75	165950	0.0753028	long_rohs
IndigenousDogNigeria01	African_NearEast_India_Dogs	familiaris	0	modern	4	9142.58	0.00414862	long_rohs
IndigenousDogNigeria02	African_NearEast_India_Dogs	familiaris	0	modern	0	0	0	long_rohs
IndigenousDogNigeria03	African_NearEast_India_Dogs	familiaris	0	modern	5	14268.2	0.00647446	long_rohs
IndigenousDogVietnam01	East_Asian_Dogs	familiaris	0	modern	2	4960.05	0.00225071	long_rohs
IndigenousDogVietnam02	East_Asian_Dogs	familiaris	0	modern	15	32098.1	0.0145651	long_rohs
IndigenousDogVietnam03	East_Asian_Dogs	familiaris	0	modern	7	18202	0.00825951	long_rohs
IndigenousDogVietnam04	East_Asian_Dogs	familiaris	0	modern	4	8186.15	0.00371462	long_rohs
IndigenousDogVietnam05	East_Asian_Dogs	familiaris	0	modern	8	16469.5	0.00747333	long_rohs
IrishRedandWhiteSetter01	European_Dogs	familiaris	0	modern	66	158915	0.0721106	long_rohs
IrishSetter01	European_Dogs	familiaris	0	modern	120	298103	0.13527	long_rohs
IrishTerrier01	European_Dogs	familiaris	0	modern	85	209930	0.0952595	long_rohs
IrishTerrier02	European_Dogs	familiaris	0	modern	127	281117	0.127562	long_rohs
IrishWaterSpaniel01	European_Dogs	familiaris	0	modern	97	268518	0.121845	long_rohs
IrishWaterSpaniel02	European_Dogs	familiaris	0	modern	108	274607	0.124608	long_rohs
IrishWolfhound01	European_Dogs	familiaris	0	modern	118	298013	0.135229	long_rohs
ItalianGreyhound01	European_Dogs	familiaris	0	modern	90	228407	0.103644	long_rohs
ItalianGreyhound02	European_Dogs	familiaris	0	modern	60	146132	0.0663102	long_rohs
JackRussellTerrier02	European_Dogs	familiaris	0	modern	27	58741.1	0.0266549	long_rohs
JackRussellTerrier03	European_Dogs	familiaris	0	modern	29	68463.1	0.0310664	long_rohs
Jamthund01	European_Dogs	familiaris	0	modern	43	103114	0.0467898	long_rohs
JapaneseChin01	East_Asian_Dogs	familiaris	0	modern	35	70151.7	0.0318327	long_rohs
JapaneseChin03	East_Asian_Dogs	familiaris	0	modern	102	225411	0.102284	long_rohs
Jindo01	East_Asian_Dogs	familiaris	0	modern	12	30085.7	0.0136519	long_rohs
Keeshond01	European_Dogs	familiaris	0	modern	80	183002	0.0830406	long_rohs
Keeshond02	European_Dogs	familiaris	0	modern	43	103839	0.0471189	long_rohs
KellyBlueTerrier03	European_Dogs	familiaris	0	modern	158	407618	0.184964	long_rohs
KerryBlueTerrier02	European_Dogs	familiaris	0	modern	101	238727	0.108327	long_rohs
KintamaniDog01	East_Asian_Dogs	familiaris	0	modern	5	11648.7	0.00528581	long_rohs
Komondor01	European_Dogs	familiaris	0	modern	106	249898	0.113396	long_rohs
Kromfohrlander01	European_Dogs	familiaris	0	modern	155	365697	0.165942	long_rohs
KunmingDog02	East_Asian_Dogs	familiaris	0	modern	14	29914.9	0.0135745	long_rohs
KunmingDog03	East_Asian_Dogs	familiaris	0	modern	11	22397.8	0.0101634	long_rohs
Kuvasz01	European_Dogs	familiaris	0	modern	41	109364	0.049626	long_rohs
Kuvasz02	European_Dogs	familiaris	0	modern	51	124658	0.0565658	long_rohs
LabradorRetriever01	American_European_Dogs	familiaris	0	modern	51	110301	0.0500511	long_rohs
LabradorRetriever02	American_European_Dogs	familiaris	0	modern	5	9009.98	0.00408845	long_rohs
LagottoRomagnolo02	European_Dogs	familiaris	0	modern	41	89219.8	0.0404852	long_rohs
LagottoRomagnolo03	European_Dogs	familiaris	0	modern	58	140580	0.0637908	long_rohs
LancashireHeeler01	European_Dogs	familiaris	0	modern	32	73761.6	0.0334707	long_rohs
LancashireHeeler02	European_Dogs	familiaris	0	modern	87	226712	0.102875	long_rohs
Landseer01	American_European_Dogs	familiaris	0	modern	85	207050	0.0939531	long_rohs
LapponianHerder01	European_Dogs	familiaris	0	modern	39	97031.1	0.0440297	long_rohs
Leonberger01	European_Dogs	familiaris	0	modern	104	259531	0.117767	long_rohs
Leonberger02	European_Dogs	familiaris	0	modern	39	80911.9	0.0367153	long_rohs
LhasaApso01	East_Asian_Dogs	familiaris	0	modern	20	41751.7	0.0189456	long_rohs
LhasaApso02	East_Asian_Dogs	familiaris	0	modern	28	53987.1	0.0244977	long_rohs
Lowchen01	European_Dogs	familiaris	0	modern	51	134460	0.0610137	long_rohs
Maltese01	European_Dogs	familiaris	0	modern	60	145524	0.0660345	long_rohs
Maltese02	European_Dogs	familiaris	0	modern	14	27889.8	0.0126555	long_rohs
Maremma01	European_Dogs	familiaris	0	modern	30	73824.4	0.0334992	long_rohs
MastinoAbruzzese01	European_Dogs	familiaris	0	modern	9	19230.1	0.00872603	long_rohs
MauritianDog01	African_NearEast_India_Dogs	familiaris	0	modern	16	380659	0.172731	long_rohs
MexicanHairless01	American_Dogs	familiaris	0	modern	5	10305.7	0.0046764	long_rohs
MiniatureBullTerrier01	European_Dogs	familiaris	0	modern	166	411567	0.186756	long_rohs
MiniatureBullTerrier02	European_Dogs	familiaris	0	modern	163	405012	0.183782	long_rohs
MiniaturePinscher01	European_Dogs	familiaris	0	modern	27	61490.7	0.0279025	long_rohs
MiniaturePoodle01	European_Dogs	familiaris	0	modern	94	242751	0.110153	long_rohs
MiniaturePoodle02	European_Dogs	familiaris	0	modern	10	24734.3	0.0112236	long_rohs
MiniatureSchnauzer02	European_Dogs	familiaris	0	modern	2	4507.65	0.00204543	long_rohs
MiniatureSchnauzer03	European_Dogs	familiaris	0	modern	42	87007.5	0.0394813	long_rohs
MIX_AmericanCocker_Beagle01	European_Dogs	familiaris	0	modern	8	15760	0.00715139	long_rohs
MIX_AmericanCocker_Beagle02	European_Dogs	familiaris	0	modern	0	0	0	long_rohs
MIX_Dachshund01	European_Dogs	familiaris	0	modern	77	170995	0.0775921	long_rohs
MIX_GoldenRetriever01	European_Dogs	familiaris	0	modern	4	9779.71	0.00443773	long_rohs
MIX_KerryBlueTerrier_Beagle01	European_Dogs	familiaris	0	modern	165	462529	0.209881	long_rohs
MIX_LabradorRetriever01	European_Dogs	familiaris	0	modern	1	1732.92	0.000786344	long_rohs
MIX_MiniatureSchnauzer_Beagle01	European_Dogs	familiaris	0	modern	75	161478	0.0732735	long_rohs
MixedBreed07	Arctic_Dogs	familiaris	0	modern	32	71365.6	0.0323835	long_rohs
MixedBreed08	European_Dogs	familiaris	0	modern	107	287172	0.13031	long_rohs
MixedBreed09	European_Dogs	familiaris	0	modern	3	6588.82	0.0029898	long_rohs
MixedBreed10	European_Dogs	familiaris	0	modern	13	32918.8	0.0149375	long_rohs
MountainCur01	American_European_Dogs	familiaris	0	modern	1	2161.19	0.000980681	long_rohs
MountainCur02	American_European_Dogs	familiaris	0	modern	0	0	0	long_rohs
Mudi01	European_Dogs	familiaris	0	modern	22	51711.5	0.0234651	long_rohs
Mudi02	European_Dogs	familiaris	0	modern	33	67903.2	0.0308123	long_rohs
NeapolitanMastiff01	European_Dogs	familiaris	0	modern	26	51148	0.0232094	long_rohs
NeapolitanMastiff02	European_Dogs	familiaris	0	modern	32	69595.5	0.0315803	long_rohs
Newfoundland01	American_European_Dogs	familiaris	0	modern	25	53974.2	0.0244918	long_rohs
Newfoundland02	American_European_Dogs	familiaris	0	modern	52	107742	0.04889	long_rohs
NorfolkTerrier01	American_European_Dogs	familiaris	0	modern	92	205866	0.0934156	long_rohs
NorfolkTerrier02	American_European_Dogs	familiaris	0	modern	88	186465	0.0846121	long_rohs
NorwegianBuhund01	European_Dogs	familiaris	0	modern	32	65908.4	0.0299072	long_rohs
NorwegianBuhund02	European_Dogs	familiaris	0	modern	55	122401	0.0555417	long_rohs
NorwegianElkhound01	European_Dogs	familiaris	0	modern	84	219836	0.0997546	long_rohs
NorwegianElkhound02	European_Dogs	familiaris	0	modern	61	145622	0.0660789	long_rohs
NorwegianLundehund01	European_Dogs	familiaris	0	modern	367	988770	0.448673	long_rohs
NorwegianLundehund02	European_Dogs	familiaris	0	modern	275	729251	0.330911	long_rohs
NorwichTerrier01	European_Dogs	familiaris	0	modern	152	397923	0.180565	long_rohs
NorwichTerrier02	European_Dogs	familiaris	0	modern	131	351158	0.159345	long_rohs
NovaScotiaDuckTollingRetriever01	American_European_Dogs	familiaris	0	modern	79	191007	0.086673	long_rohs
NovaScotiaDuckTollingRetriever02	American_European_Dogs	familiaris	0	modern	50	110718	0.0502406	long_rohs
OldEnglishSheepdog01	European_Dogs	familiaris	0	modern	71	151984	0.0689657	long_rohs
OldEnglishSheepdog02	European_Dogs	familiaris	0	modern	39	82073.5	0.0372424	long_rohs
Otterhound01	European_Dogs	familiaris	0	modern	4	8511.66	0.00386232	long_rohs
Otterhound02	European_Dogs	familiaris	0	modern	54	106366	0.0482656	long_rohs
Papillon01	European_Dogs	familiaris	0	modern	27	55046.4	0.0249783	long_rohs
Papillon02	European_Dogs	familiaris	0	modern	9	19795.5	0.00898259	long_rohs
ParsonsRussellTerrier01	European_Dogs	familiaris	0	modern	57	164387	0.0745935	long_rohs
ParsonsRussellTerrier02	European_Dogs	familiaris	0	modern	38	86618.7	0.0393049	long_rohs
Pekingese01	East_Asian_Dogs	familiaris	0	modern	152	371178	0.168429	long_rohs
Pekingese02	East_Asian_Dogs	familiaris	0	modern	75	178591	0.0810389	long_rohs
PembrokeWelshCorgi01	European_Dogs	familiaris	0	modern	71	158866	0.0720886	long_rohs
PembrokeWelshCorgi02	European_Dogs	familiaris	0	modern	85	211568	0.0960028	long_rohs
PeruvianHairless01	American_Dogs	familiaris	0	modern	3	5523.21	0.00250626	long_rohs
PeruvianVillageDog01	American_Dogs	familiaris	0	modern	1	2111.51	0.000958137	long_rohs
PeruvianVillageDog02	American_Dogs	familiaris	0	modern	0	0	0	long_rohs
PeruvianVillageDog03	American_Dogs	familiaris	0	modern	9	18357.2	0.00832995	long_rohs
PeruvianVillageDog05	American_Dogs	familiaris	0	modern	6	11883.7	0.00539247	long_rohs
PeruvianVillageDog06	American_Dogs	familiaris	0	modern	2	3553.69	0.00161256	long_rohs
PeruvianVillageDog07	American_Dogs	familiaris	0	modern	1	1649.54	0.000748509	long_rohs
PeruvianVillageDog08	American_Dogs	familiaris	0	modern	3	5949.88	0.00269987	long_rohs
PetitBassetGriffonVendeen01	European_Dogs	familiaris	0	modern	43	94016.8	0.0426619	long_rohs
PetitBassetGriffonVendeen02	European_Dogs	familiaris	0	modern	27	58906.1	0.0267297	long_rohs
PharaohHound01	European_Dogs	familiaris	0	modern	60	128948	0.0585128	long_rohs
PharaohHound02	European_Dogs	familiaris	0	modern	67	151212	0.0686151	long_rohs
PhuquocRidgeback01	East_Asian_Dogs	familiaris	0	modern	21	53039.6	0.0240677	long_rohs
PhuquocRidgeback02	East_Asian_Dogs	familiaris	0	modern	8	24475.7	0.0111063	long_rohs
PitBullTerrier01	European_Dogs	familiaris	0	modern	76	184757	0.0838368	long_rohs
PitBullTerrier02	European_Dogs	familiaris	0	modern	137	333659	0.151404	long_rohs
Pointer01	European_Dogs	familiaris	0	modern	19	38961.1	0.0176793	long_rohs
Pointer02	European_Dogs	familiaris	0	modern	63	136470	0.061926	long_rohs
Pomeranian01	European_Dogs	familiaris	0	modern	52	122689	0.0556726	long_rohs
Pomeranian02	European_Dogs	familiaris	0	modern	19	50622.6	0.022971	long_rohs
PortuguesePodengo01	European_Dogs	familiaris	0	modern	48	126430	0.0573699	long_rohs
PortuguesePodengoPequeno01	European_Dogs	familiaris	0	modern	14	27618.9	0.0125326	long_rohs
PortuguesePodengoPequeno02	European_Dogs	familiaris	0	modern	31	66725.8	0.0302781	long_rohs
PortugueseWaterDog01	European_Dogs	familiaris	0	modern	40	106698	0.0484164	long_rohs
PortugueseWaterDog02	European_Dogs	familiaris	0	modern	105	262482	0.119106	long_rohs
Pug05	East_Asian_Dogs	familiaris	0	modern	39	79805.9	0.0362135	long_rohs
Pug06	East_Asian_Dogs	familiaris	0	modern	208	557197	0.252839	long_rohs
Puli01	European_Dogs	familiaris	0	modern	46	100571	0.045636	long_rohs
Pumi01	European_Dogs	familiaris	0	modern	30	73646.1	0.0334183	long_rohs
Pumi02	European_Dogs	familiaris	0	modern	26	58444.3	0.0265202	long_rohs
RhodesianRidgeback01	African_NearEast_India_Dogs	familiaris	0	modern	59	131353	0.0596039	long_rohs
RhodesianRidgeback02	African_NearEast_India_Dogs	familiaris	0	modern	62	144554	0.065594	long_rohs
NA	North_American_Wolves	lupus	0	modern	12	24469.1	0.0111033	long_rohs
NA	North_American_Wolves	lupus	0	modern	5	11136.8	0.00505354	long_rohs
Rottweiler01	European_Dogs	familiaris	0	modern	74	183153	0.083109	long_rohs
Rottweiler02	European_Dogs	familiaris	0	modern	84	180185	0.0817624	long_rohs
NA	North_American_Wolves	lupus	0	modern	15	28089.8	0.0127463	long_rohs
NA	North_American_Wolves	lupus	0	modern	21	49898.3	0.0226423	long_rohs
NA	North_American_Wolves	lupus	0	modern	20	38471.9	0.0174574	long_rohs
NA	North_American_Wolves	lupus	0	modern	12	24956.6	0.0113245	long_rohs
SaintBernard01	European_Dogs	familiaris	0	modern	67	173219	0.0786015	long_rohs
SaintBernard02	European_Dogs	familiaris	0	modern	85	201159	0.0912797	long_rohs
Saluki01	African_NearEast_India_Dogs	familiaris	0	modern	61	281426	0.127703	long_rohs
Saluki02	African_NearEast_India_Dogs	familiaris	0	modern	52	139413	0.0632611	long_rohs
Samoyed01	Arctic_Dogs	familiaris	0	modern	124	326660	0.148228	long_rohs
Samoyed02	Arctic_Dogs	familiaris	0	modern	32	68385.8	0.0310313	long_rohs
Schipperke01	European_Dogs	familiaris	0	modern	63	137299	0.062302	long_rohs
Schipperke02	European_Dogs	familiaris	0	modern	31	63068.3	0.0286184	long_rohs
ScottishDeerhound01	European_Dogs	familiaris	0	modern	127	293307	0.133093	long_rohs
ScottishDeerhound02	European_Dogs	familiaris	0	modern	159	407280	0.184811	long_rohs
ScottishTerrier01	European_Dogs	familiaris	0	modern	130	303285	0.137621	long_rohs
ScottishTerrier02	European_Dogs	familiaris	0	modern	90	222705	0.101057	long_rohs
SealyhamTerrier02	European_Dogs	familiaris	0	modern	83	176575	0.0801243	long_rohs
SealyhamTerrier03	European_Dogs	familiaris	0	modern	58	125456	0.056928	long_rohs
ShetlandSheepdog01	European_Dogs	familiaris	0	modern	113	276956	0.125674	long_rohs
ShetlandSheepdog02	European_Dogs	familiaris	0	modern	174	419415	0.190317	long_rohs
ShetlandSheepdog03	European_Dogs	familiaris	0	modern	52	111977	0.0508116	long_rohs
ShibaInu01	East_Asian_Dogs	familiaris	0	modern	123	307730	0.139638	long_rohs
ShibaInu02	East_Asian_Dogs	familiaris	0	modern	91	207172	0.0940083	long_rohs
ShihTzu01	East_Asian_Dogs	familiaris	0	modern	4	8936.2	0.00405497	long_rohs
ShihTzu02	East_Asian_Dogs	familiaris	0	modern	22	41153.9	0.0186744	long_rohs
Shikoku01	East_Asian_Dogs	familiaris	0	modern	32	66859.1	0.0303386	long_rohs
SiberianHusky01	Arctic_Dogs	familiaris	0	modern	41	93518.1	0.0424356	long_rohs
SiberianHusky02	Arctic_Dogs	familiaris	0	modern	29	62669.2	0.0284374	long_rohs
SilkyTerrier01	European_Dogs	familiaris	0	modern	14	31322.2	0.0142131	long_rohs
SilkyTerrier02	European_Dogs	familiaris	0	modern	42	94612.3	0.0429321	long_rohs
SkyeTerrier01	European_Dogs	familiaris	0	modern	51	111436	0.0505663	long_rohs
SkyeTerrier02	European_Dogs	familiaris	0	modern	81	183418	0.0832292	long_rohs
Sloughi01	African_NearEast_India_Dogs	familiaris	0	modern	18	46678.4	0.0211812	long_rohs
Sloughi02	African_NearEast_India_Dogs	familiaris	0	modern	52	119230	0.0541028	long_rohs
SmallMunsterlander01	European_Dogs	familiaris	0	modern	23	54142.4	0.0245682	long_rohs
SmallMunsterlander02	European_Dogs	familiaris	0	modern	17	35416.3	0.0160708	long_rohs
SmoothFoxTerrier01	European_Dogs	familiaris	0	modern	52	112299	0.050958	long_rohs
SmoothFoxTerrier02	European_Dogs	familiaris	0	modern	56	121530	0.0551467	long_rohs
SoftCoatedWheatenTerrier01	European_Dogs	familiaris	0	modern	160	444989	0.201922	long_rohs
SoftCoatedWheatenTerrier02	European_Dogs	familiaris	0	modern	184	477023	0.216458	long_rohs
SpanishGalgo01	European_Dogs	familiaris	0	modern	56	138919	0.0630371	long_rohs
SpanishWaterDog01	European_Dogs	familiaris	0	modern	15	36072.1	0.0163684	long_rohs
SpinoneItaliano01	European_Dogs	familiaris	0	modern	67	157607	0.0715172	long_rohs
SpinoneItaliano02	European_Dogs	familiaris	0	modern	7	16939.7	0.00768673	long_rohs
Stabyhoun01	European_Dogs	familiaris	0	modern	45	94026.9	0.0426665	long_rohs
StaffordshireBullTerrier01	European_Dogs	familiaris	0	modern	40	85967	0.0390091	long_rohs
StaffordshireBullTerrier02	European_Dogs	familiaris	0	modern	31	68551.3	0.0311064	long_rohs
StandardPoodle01	European_Dogs	familiaris	0	modern	40	91738.3	0.041628	long_rohs
StandardPoodle02	European_Dogs	familiaris	0	modern	79	193495	0.0878022	long_rohs
StandardSchnauzer01	European_Dogs	familiaris	0	modern	101	254431	0.115453	long_rohs
StandardSchnauzer02	European_Dogs	familiaris	0	modern	32	66199.1	0.0300391	long_rohs
StdManchesterTerrier01	European_Dogs	familiaris	0	modern	67	147902	0.0671135	long_rohs
StdManchesterTerrier02	European_Dogs	familiaris	0	modern	52	111818	0.0507395	long_rohs
SussexSpaniel01	European_Dogs	familiaris	0	modern	36	68835.8	0.0312355	long_rohs
SussexSpaniel02	European_Dogs	familiaris	0	modern	95	195028	0.0884977	long_rohs
SwedishLapphund01	European_Dogs	familiaris	0	modern	69	177584	0.080582	long_rohs
SwedishVallhund01	European_Dogs	familiaris	0	modern	46	98022	0.0444793	long_rohs
TeddyRooseveltTerrier01	American_European_Dogs	familiaris	0	modern	2	3786.97	0.00171841	long_rohs
TeddyRooseveltTerrier02	American_European_Dogs	familiaris	0	modern	5	9811.29	0.00445206	long_rohs
TibetanMastiff01	East_Asian_Dogs	familiaris	0	modern	14	30517.4	0.0138478	long_rohs
TibetanMastiff02	East_Asian_Dogs	familiaris	0	modern	19	43119.6	0.0195663	long_rohs
TibetanSpaniel01	East_Asian_Dogs	familiaris	0	modern	17	33684.3	0.0152849	long_rohs
TibetanSpaniel02	East_Asian_Dogs	familiaris	0	modern	7	13052.8	0.00592295	long_rohs
TibetanTerrier01	East_Asian_Dogs	familiaris	0	modern	60	145075	0.0658305	long_rohs
TibetanTerrier02	East_Asian_Dogs	familiaris	0	modern	68	158315	0.0718385	long_rohs
TosaInu01	East_Asian_Dogs	familiaris	0	modern	36	80056.2	0.036327	long_rohs
TosaInu02	East_Asian_Dogs	familiaris	0	modern	26	49956	0.0226685	long_rohs
ToyFoxTerrier01	American_European_Dogs	familiaris	0	modern	7	13687.2	0.00621082	long_rohs
ToyFoxTerrier02	American_European_Dogs	familiaris	0	modern	21	43651.2	0.0198076	long_rohs
ToyPoodle01	European_Dogs	familiaris	0	modern	38	101516	0.0460647	long_rohs
ToyPoodle02	European_Dogs	familiaris	0	modern	27	66288.4	0.0300796	long_rohs
TreeingWalkerCoonhound01	American_European_Dogs	familiaris	0	modern	1	1713.91	0.000777721	long_rohs
TreeingWalkerCoonhound02	American_European_Dogs	familiaris	0	modern	9	21080.4	0.00956561	long_rohs
UnknownBreed03	European_Dogs	familiaris	0	modern	0	0	0	long_rohs
UnknownBreed10	European_Dogs	familiaris	0	modern	0	0	0	long_rohs
UnknownBreed11	European_Dogs	familiaris	0	modern	87	225713	0.102422	long_rohs
UnknownBreed12	European_Dogs	familiaris	0	modern	0	0	0	long_rohs
UnknownBreed13	European_Dogs	familiaris	0	modern	65	159731	0.072481	long_rohs
UnknownBreed14	European_Dogs	familiaris	0	modern	25	62750.9	0.0284744	long_rohs
UnknownBreed17	European_Dogs	familiaris	0	modern	45	115693	0.052498	long_rohs
UnknownBreed21	European_Dogs	familiaris	0	modern	65	150176	0.0681451	long_rohs
UnknownBreed23	European_Dogs	familiaris	0	modern	69	189639	0.0860522	long_rohs
UnknownBreed24	European_Dogs	familiaris	0	modern	80	206828	0.0938519	long_rohs
UnknownBreed25	European_Dogs	familiaris	0	modern	27	59274.5	0.0268969	long_rohs
UnknownBreed26	European_Dogs	familiaris	0	modern	39	92944.5	0.0421753	long_rohs
UnknownBreed27	European_Dogs	familiaris	0	modern	3	7028.68	0.0031894	long_rohs
UnknownBreed29	European_Dogs	familiaris	0	modern	60	155940	0.0707606	long_rohs
UnknownPoodle01	European_Dogs	familiaris	0	modern	1	2060.38	0.000934937	long_rohs
VillDog_Australia01	East_Asian_Dogs	familiaris	0	modern	21	56099.5	0.0254562	long_rohs
VillDog_Bali01	East_Asian_Dogs	familiaris	0	modern	4	10031.1	0.00455182	long_rohs
VillDog_China01	East_Asian_Dogs	familiaris	0	modern	3	6654.89	0.00301978	long_rohs
VillDog_China02	East_Asian_Dogs	familiaris	0	modern	45	102327	0.0464328	long_rohs
VillDog_China03	East_Asian_Dogs	familiaris	0	modern	32	88863.1	0.0403233	long_rohs
VillDog_China10	East_Asian_Dogs	familiaris	0	modern	72	158556	0.0719479	long_rohs
VillDog_China11	East_Asian_Dogs	familiaris	0	modern	41	84934.7	0.0385407	long_rohs
VillDog_China12	East_Asian_Dogs	familiaris	0	modern	59	121152	0.054975	long_rohs
VillDog_China13	East_Asian_Dogs	familiaris	0	modern	30	66251.4	0.0300628	long_rohs
VillDog_China14	East_Asian_Dogs	familiaris	0	modern	30	66915.3	0.0303641	long_rohs
VillDog_China15	East_Asian_Dogs	familiaris	0	modern	0	0	0	long_rohs
VillDog_China16	East_Asian_Dogs	familiaris	0	modern	1	2244.07	0.00101829	long_rohs
VillDog_China17	East_Asian_Dogs	familiaris	0	modern	19	40270.9	0.0182737	long_rohs
VillDog_China18	East_Asian_Dogs	familiaris	0	modern	0	0	0	long_rohs
VillDog_China19	East_Asian_Dogs	familiaris	0	modern	0	0	0	long_rohs
VillDog_China20	East_Asian_Dogs	familiaris	0	modern	0	0	0	long_rohs
VillDog_China21	East_Asian_Dogs	familiaris	0	modern	1	1790.7	0.000812564	long_rohs
VillDog_China22	East_Asian_Dogs	familiaris	0	modern	0	0	0	long_rohs
VillDog_China23	East_Asian_Dogs	familiaris	0	modern	20	47998.3	0.0217801	long_rohs
VillDog_China24	East_Asian_Dogs	familiaris	0	modern	12	24637.4	0.0111797	long_rohs
VillDog_China25	East_Asian_Dogs	familiaris	0	modern	0	0	0	long_rohs
VillDog_China26	East_Asian_Dogs	familiaris	0	modern	1	1625.02	0.000737383	long_rohs
VillDog_China27	East_Asian_Dogs	familiaris	0	modern	5	11819.8	0.00536347	long_rohs
VillDog_China28	East_Asian_Dogs	familiaris	0	modern	0	0	0	long_rohs
VillDog_China29	East_Asian_Dogs	familiaris	0	modern	1	1780.93	0.000808131	long_rohs
VillDog_China30	East_Asian_Dogs	familiaris	0	modern	7	14228.7	0.00645653	long_rohs
VillDog_China31	East_Asian_Dogs	familiaris	0	modern	2	4675.83	0.00212174	long_rohs
VillDog_China32	East_Asian_Dogs	familiaris	0	modern	2	3641.14	0.00165223	long_rohs
VillDog_China33	East_Asian_Dogs	familiaris	0	modern	9	19425.7	0.0088148	long_rohs
VillDog_China36	East_Asian_Dogs	familiaris	0	modern	0	0	0	long_rohs
VillDog_China37	East_Asian_Dogs	familiaris	0	modern	0	0	0	long_rohs
VillDog_China38	East_Asian_Dogs	familiaris	0	modern	10	23478	0.0106536	long_rohs
VillDog_China39	East_Asian_Dogs	familiaris	0	modern	1	2030.37	0.000921318	long_rohs
VillDog_China40	East_Asian_Dogs	familiaris	0	modern	5	10435.7	0.00473541	long_rohs
VillDog_China41	East_Asian_Dogs	familiaris	0	modern	12	22563.6	0.0102386	long_rohs
VillDog_China42	East_Asian_Dogs	familiaris	0	modern	2	4744.95	0.00215311	long_rohs
VillDog_China43	East_Asian_Dogs	familiaris	0	modern	11	25677.6	0.0116517	long_rohs
VillDog_China44	East_Asian_Dogs	familiaris	0	modern	19	45760.4	0.0207646	long_rohs
VillDog_China45	East_Asian_Dogs	familiaris	0	modern	17	37954.4	0.0172225	long_rohs
VillDog_China46	East_Asian_Dogs	familiaris	0	modern	8	19188.9	0.00870733	long_rohs
VillDog_China47	East_Asian_Dogs	familiaris	0	modern	9	18356.1	0.00832942	long_rohs
VillDog_China48	East_Asian_Dogs	familiaris	0	modern	6	14324	0.00649978	long_rohs
VillDog_China49	East_Asian_Dogs	familiaris	0	modern	2	3586.07	0.00162725	long_rohs
VillDog_China50	East_Asian_Dogs	familiaris	0	modern	154	422247	0.191603	long_rohs
VillDog_India01	African_NearEast_India_Dogs	familiaris	0	modern	3	6853.76	0.00311002	long_rohs
VillDog_India03	African_NearEast_India_Dogs	familiaris	0	modern	0	0	0	long_rohs
VillDog_India04	African_NearEast_India_Dogs	familiaris	0	modern	52	141442	0.0641818	long_rohs
VillDog_Namibia02	African_NearEast_India_Dogs	familiaris	0	modern	2	4169.2	0.00189186	long_rohs
VillDog_PapuaNG03	East_Asian_Dogs	familiaris	0	modern	6	11994.9	0.00544292	long_rohs
VillDog_Portugal01	European_Dogs	familiaris	0	modern	2	6429.35	0.00291744	long_rohs
VillDog_Portugal02	European_Dogs	familiaris	0	modern	6	13621.4	0.00618096	long_rohs
VillDog_Portugal03	European_Dogs	familiaris	0	modern	132	342611	0.155466	long_rohs
VillDog_Qatar01	African_NearEast_India_Dogs	familiaris	0	modern	23	51455.5	0.0233489	long_rohs
VillDog_Taiwan01	East_Asian_Dogs	familiaris	0	modern	0	0	0	long_rohs
VillDog_Vietnam03	East_Asian_Dogs	familiaris	0	modern	15	33386.3	0.0151497	long_rohs
Vizsla01	European_Dogs	familiaris	0	modern	101	245590	0.111441	long_rohs
Vizsla02	European_Dogs	familiaris	0	modern	15	32734.9	0.0148541	long_rohs
Weimaraner01	European_Dogs	familiaris	0	modern	67	148237	0.0672653	long_rohs
Weimaraner02	European_Dogs	familiaris	0	modern	43	91144.6	0.0413586	long_rohs
WelshSpringerSpaniel01	European_Dogs	familiaris	0	modern	6	11972	0.00543251	long_rohs
WelshSpringerSpaniel02	European_Dogs	familiaris	0	modern	39	90087.7	0.040879	long_rohs
WelshTerrier01	European_Dogs	familiaris	0	modern	90	219818	0.0997464	long_rohs
WelshTerrier02	European_Dogs	familiaris	0	modern	45	110505	0.0501437	long_rohs
WestHighlandWhiteTerr01	European_Dogs	familiaris	0	modern	110	285365	0.12949	long_rohs
WestHighlandWhiteTerr02	European_Dogs	familiaris	0	modern	179	457097	0.207416	long_rohs
Whippet01	European_Dogs	familiaris	0	modern	17	37101.1	0.0168353	long_rohs
Whippet02	European_Dogs	familiaris	0	modern	35	76575	0.0347473	long_rohs
WireFoxTerrier01	European_Dogs	familiaris	0	modern	3	5269.3	0.00239105	long_rohs
WireFoxTerrier02	European_Dogs	familiaris	0	modern	72	164002	0.0744192	long_rohs
WirehairedPointingGriffon01	European_Dogs	familiaris	0	modern	32	66621.2	0.0302306	long_rohs
WirehairedPointingGriffon02	European_Dogs	familiaris	0	modern	42	91124	0.0413492	long_rohs
Wolf01	Eastern_Eurasian_Wolves	lupus	0	modern	2	3642.37	0.00165279	long_rohs
Wolf02	Eastern_Eurasian_Wolves	lupus	0	modern	21	51733	0.0234748	long_rohs
Wolf03	Western_Eurasian_Wolves	lupus	0	modern	10	26712.2	0.0121212	long_rohs
Wolf05	Eastern_Eurasian_Wolves	lupus	0	modern	79	211714	0.0960692	long_rohs
Wolf100	North_American_Wolves	lupus	0	modern	110	266355	0.120864	long_rohs
Wolf101	North_American_Wolves	lupus	0	modern	125	307248	0.13942	long_rohs
Wolf102	North_American_Wolves	lupus	0	modern	114	275274	0.124911	long_rohs
Wolf103	North_American_Wolves	lupus	0	modern	11	24528.4	0.0111302	long_rohs
Wolf104	North_American_Wolves	lupus	0	modern	105	266305	0.120841	long_rohs
Wolf105	North_American_Wolves	lupus	0	modern	72	199851	0.090686	long_rohs
Wolf106	North_American_Wolves	lupus	0	modern	131	316604	0.143665	long_rohs
Wolf18	North_American_Wolves	lupus	0	modern	34	80130.1	0.0363605	long_rohs
Wolf19	Eastern_Eurasian_Wolves	lupus	0	modern	0	0	0	long_rohs
Wolf20	Western_Eurasian_Wolves	lupus	0	modern	5	9799.17	0.00444656	long_rohs
Wolf22	North_American_Wolves	lupus	0	modern	276	737856	0.334816	long_rohs
Wolf24	Western_Eurasian_Wolves	lupus	0	modern	118	296553	0.134567	long_rohs
Wolf27	Western_Eurasian_Wolves	lupus	0	modern	50	129432	0.0587322	long_rohs
Wolf28	North_American_Wolves	lupus	0	modern	62	152075	0.0690068	long_rohs
Wolf29	North_American_Wolves	lupus	0	modern	38	96549.6	0.0438112	long_rohs
Wolf31	Eastern_Eurasian_Wolves	lupus	0	modern	3	7356.47	0.00333814	long_rohs
Wolf32	Eastern_Eurasian_Wolves	lupus	0	modern	4	7393.34	0.00335487	long_rohs
Wolf33	Eastern_Eurasian_Wolves	lupus	0	modern	13	32150.6	0.0145889	long_rohs
Wolf34	Eastern_Eurasian_Wolves	lupus	0	modern	11	24796.4	0.0112518	long_rohs
Wolf35	Eastern_Eurasian_Wolves	lupus	0	modern	12	25654	0.011641	long_rohs
Wolf36	Eastern_Eurasian_Wolves	lupus	0	modern	4	8609.2	0.00390659	long_rohs
Wolf37	Eastern_Eurasian_Wolves	lupus	0	modern	7	15649.5	0.00710127	long_rohs
Wolf39	Western_Eurasian_Wolves	lupus	0	modern	33	66567	0.030206	long_rohs
Wolf40	North_American_Wolves	lupus	0	modern	148	378090	0.171565	long_rohs
Wolf43	Western_Eurasian_Wolves	lupus	0	modern	31	1.36726e+06	0.62042	long_rohs
Wolf44	Western_Eurasian_Wolves	lupus	0	modern	26	1.07106e+06	0.486012	long_rohs
Wolf45	Western_Eurasian_Wolves	lupus	0	modern	24	1.00016e+06	0.453843	long_rohs
Wolf46	Western_Eurasian_Wolves	lupus	0	modern	32	1.29286e+06	0.58666	long_rohs
Wolf47	Western_Eurasian_Wolves	lupus	0	modern	4	8571.25	0.00388937	long_rohs
Wolf48	Western_Eurasian_Wolves	lupus	0	modern	8	15525.5	0.007045	long_rohs
Wolf49	Western_Eurasian_Wolves	lupus	0	modern	3	5979.28	0.00271321	long_rohs
Wolf50	Western_Eurasian_Wolves	lupus	0	modern	43	1.38689e+06	0.629329	long_rohs
Wolf51	Western_Eurasian_Wolves	lupus	0	modern	33	798479	0.362325	long_rohs
Wolf53	Western_Eurasian_Wolves	lupus	0	modern	18	39899.3	0.0181051	long_rohs
Wolf54	Western_Eurasian_Wolves	lupus	0	modern	32	1.35544e+06	0.615056	long_rohs
Wolf55	Western_Eurasian_Wolves	lupus	0	modern	28	58902.4	0.0267281	long_rohs
Wolf56	Western_Eurasian_Wolves	lupus	0	modern	45	95017.6	0.043116	long_rohs
Wolf57	North_American_Wolves	lupus	0	modern	54	114403	0.0519125	long_rohs
Wolf58	North_American_Wolves	lupus	0	modern	1	1902.2	0.000863162	long_rohs
Wolf59	North_American_Wolves	lupus	0	modern	5	8934.76	0.00405432	long_rohs
Wolf60	North_American_Wolves	lupus	0	modern	2	5630.46	0.00255493	long_rohs
Wolf61	North_American_Wolves	lupus	0	modern	14	27535.4	0.0124947	long_rohs
Wolf62	North_American_Wolves	lupus	0	modern	19	40458.7	0.0183589	long_rohs
Wolf63	North_American_Wolves	lupus	0	modern	13	25344.8	0.0115007	long_rohs
Wolf64	North_American_Wolves	lupus	0	modern	15	29087	0.0131988	long_rohs
Wolf67	North_American_Wolves	lupus	0	modern	32	66351.4	0.0301082	long_rohs
Wolf68	North_American_Wolves	lupus	0	modern	2	3768.18	0.00170988	long_rohs
Wolf69	North_American_Wolves	lupus	0	modern	8	18885.3	0.00856957	long_rohs
Wolf70	Western_Eurasian_Wolves	lupus	0	modern	16	36501.3	0.0165632	long_rohs
Wolf71	Western_Eurasian_Wolves	lupus	0	modern	3	6118.4	0.00277634	long_rohs
Wolf72	Western_Eurasian_Wolves	lupus	0	modern	3	6377.41	0.00289387	long_rohs
Wolf73	Western_Eurasian_Wolves	lupus	0	modern	97	216822	0.0983871	long_rohs
Wolf74	Western_Eurasian_Wolves	lupus	0	modern	71	162644	0.073803	long_rohs
Wolf75	Western_Eurasian_Wolves	lupus	0	modern	107	242345	0.109969	long_rohs
Wolf76	Western_Eurasian_Wolves	lupus	0	modern	126	297174	0.134849	long_rohs
Wolf77	Western_Eurasian_Wolves	lupus	0	modern	9	19233.9	0.00872774	long_rohs
Wolf78	Western_Eurasian_Wolves	lupus	0	modern	73	166855	0.0757136	long_rohs
Wolf79	Western_Eurasian_Wolves	lupus	0	modern	4	7136.96	0.00323853	long_rohs
Wolf80	Western_Eurasian_Wolves	lupus	0	modern	14	27457.4	0.0124593	long_rohs
Wolf81	Western_Eurasian_Wolves	lupus	0	modern	6	12484	0.00566486	long_rohs
Wolf82	Western_Eurasian_Wolves	lupus	0	modern	12	23217.4	0.0105353	long_rohs
Wolf83	Western_Eurasian_Wolves	lupus	0	modern	6	13010.7	0.00590383	long_rohs
Wolf84	Western_Eurasian_Wolves	lupus	0	modern	4	8206.89	0.00372403	long_rohs
Wolf85	Western_Eurasian_Wolves	lupus	0	modern	6	12328.9	0.00559447	long_rohs
Wolf86	Western_Eurasian_Wolves	lupus	0	modern	7	13110.1	0.00594896	long_rohs
Wolf87	Western_Eurasian_Wolves	lupus	0	modern	7	13246.6	0.00601089	long_rohs
Wolf88	Western_Eurasian_Wolves	lupus	0	modern	6	10328.8	0.00468689	long_rohs
Wolf89	Western_Eurasian_Wolves	lupus	0	modern	10	21980.8	0.00997421	long_rohs
Wolf90	Western_Eurasian_Wolves	lupus	0	modern	8	16191.5	0.00734721	long_rohs
Wolf91	North_American_Wolves	lupus	0	modern	111	264020	0.119804	long_rohs
Wolf93	North_American_Wolves	lupus	0	modern	141	314031	0.142498	long_rohs
Wolf94	North_American_Wolves	lupus	0	modern	9	17481.1	0.0079324	long_rohs
Wolf96	North_American_Wolves	lupus	0	modern	107	262052	0.118911	long_rohs
Wolf97	North_American_Wolves	lupus	0	modern	77	187298	0.0849899	long_rohs
Wolf98	North_American_Wolves	lupus	0	modern	96	223048	0.101212	long_rohs
Wolf99	North_American_Wolves	lupus	0	modern	108	258256	0.117188	long_rohs
WolfTibetan01	Eastern_Eurasian_Wolves	lupus	0	modern	28	63347.9	0.0287453	long_rohs
WolfTibetan02	Eastern_Eurasian_Wolves	lupus	0	modern	31	75624.8	0.0343162	long_rohs
WolfTibetan03	Eastern_Eurasian_Wolves	lupus	0	modern	11	24806.2	0.0112563	long_rohs
WolfTibetan04	Eastern_Eurasian_Wolves	lupus	0	modern	6	13903.9	0.00630917	long_rohs
WolfTibetan05	Eastern_Eurasian_Wolves	lupus	0	modern	16	40997.5	0.0186034	long_rohs
WolfTibetan06	Eastern_Eurasian_Wolves	lupus	0	modern	37	95052	0.0431316	long_rohs
WolfTibetan07	Eastern_Eurasian_Wolves	lupus	0	modern	8	18972.5	0.00860912	long_rohs
WolfTibetan08	Eastern_Eurasian_Wolves	lupus	0	modern	1	2838.03	0.00128781	long_rohs
Xoloitzcuintli01	American_Dogs	familiaris	0	modern	10	20185.3	0.00915948	long_rohs
Xoloitzcuintli02	American_Dogs	familiaris	0	modern	42	100354	0.0455373	long_rohs
YorkshireTerrier01	European_Dogs	familiaris	0	modern	22	45213.7	0.0205166	long_rohs
YorkshireTerrier02	European_Dogs	familiaris	0	modern	32	75983.8	0.0344791	long_rohs
Affenpinscher01	European_Dogs	familiaris	0	modern	525	439796	0.199566	short_rohs
Affenpinscher02	European_Dogs	familiaris	0	modern	394	337661	0.15322	short_rohs
AfghanHound01	African_NearEast_India_Dogs	familiaris	0	modern	443	384424	0.17444	short_rohs
AfghanHound04	African_NearEast_India_Dogs	familiaris	0	modern	307	254178	0.115338	short_rohs
AiredaleTerrier01	European_Dogs	familiaris	0	modern	572	487567	0.221243	short_rohs
AiredaleTerrier02	European_Dogs	familiaris	0	modern	570	507021	0.23007	short_rohs
Akbash01	African_NearEast_India_Dogs	familiaris	0	modern	88	72778.1	0.0330244	short_rohs
Akita01	East_Asian_Dogs	familiaris	0	modern	247	211202	0.095837	short_rohs
AlapahaBlueBloodBulldog01	American_European_Dogs	familiaris	0	modern	203	177970	0.0807575	short_rohs
AlapahaBlueBloodBulldog02	American_European_Dogs	familiaris	0	modern	248	219571	0.0996345	short_rohs
AlaskanHusky01	Arctic_Dogs	familiaris	0	modern	168	137646	0.0624596	short_rohs
AlaskanHusky02	Arctic_Dogs	familiaris	0	modern	245	197976	0.0898356	short_rohs
AlaskanMalamute01	Arctic_Dogs	familiaris	0	modern	305	257972	0.11706	short_rohs
AlaskanMalamute02	Arctic_Dogs	familiaris	0	modern	308	250959	0.113877	short_rohs
AlpineDachsbrake02	European_Dogs	familiaris	0	modern	307	265880	0.120648	short_rohs
AmericanEskimoDog01	American_European_Dogs	familiaris	0	modern	406	364179	0.165253	short_rohs
AmericanEskimoDog02	American_European_Dogs	familiaris	0	modern	200	169032	0.0767016	short_rohs
AmericanFoxhound01	American_European_Dogs	familiaris	0	modern	424	370905	0.168305	short_rohs
AmericanHairlessTerrier01	American_European_Dogs	familiaris	0	modern	440	394791	0.179144	short_rohs
AmericanHairlessTerrier02	American_European_Dogs	familiaris	0	modern	344	305860	0.13879	short_rohs
AmericanStaffordshireTerrier01	American_European_Dogs	familiaris	0	modern	340	302551	0.137288	short_rohs
AmericanStaffordshireTerrier02	American_European_Dogs	familiaris	0	modern	264	212144	0.0962642	short_rohs
AmericanWaterSpaniel01	American_European_Dogs	familiaris	0	modern	670	563300	0.255608	short_rohs
AmericanWaterSpaniel02	American_European_Dogs	familiaris	0	modern	370	321127	0.145717	short_rohs
AnatolianShepherdDog01	European_Dogs	familiaris	0	modern	67	49439.1	0.0224339	short_rohs
AustralianCattleDog01	European_Dogs	familiaris	0	modern	185	148927	0.0675783	short_rohs
AustralianCattleDog02	European_Dogs	familiaris	0	modern	207	172139	0.0781111	short_rohs
AustralianShepherd01	European_Dogs	familiaris	0	modern	217	177039	0.080335	short_rohs
AustralianShepherd02	European_Dogs	familiaris	0	modern	158	129238	0.058644	short_rohs
AustralianTerrier01	European_Dogs	familiaris	0	modern	355	300855	0.136518	short_rohs
AustralianTerrier02	European_Dogs	familiaris	0	modern	324	268181	0.121692	short_rohs
Basenji02	African_NearEast_India_Dogs	familiaris	0	modern	380	324414	0.147209	short_rohs
Basenji03	African_NearEast_India_Dogs	familiaris	0	modern	558	476814	0.216363	short_rohs
BassetHound01	European_Dogs	familiaris	0	modern	464	392183	0.17796	short_rohs
BassetHound02	European_Dogs	familiaris	0	modern	388	330646	0.150037	short_rohs
BavarianHound01	European_Dogs	familiaris	0	modern	275	235819	0.107007	short_rohs
Beagle01	European_Dogs	familiaris	0	modern	146	118690	0.0538577	short_rohs
Beagle02	European_Dogs	familiaris	0	modern	363	311456	0.141329	short_rohs
BeardedCollie01	European_Dogs	familiaris	0	modern	287	252482	0.114569	short_rohs
BeardedCollie02	European_Dogs	familiaris	0	modern	389	337583	0.153185	short_rohs
Beauceron01	European_Dogs	familiaris	0	modern	313	262248	0.119	short_rohs
Beauceron02	European_Dogs	familiaris	0	modern	251	214424	0.0972989	short_rohs
BedlingtonTerrier01	European_Dogs	familiaris	0	modern	474	377878	0.171469	short_rohs
BedlingtonTerrier02	European_Dogs	familiaris	0	modern	554	458043	0.207846	short_rohs
BelgianLaekenois01	European_Dogs	familiaris	0	modern	196	174949	0.0793863	short_rohs
BelgianMalinois01	European_Dogs	familiaris	0	modern	144	123278	0.0559399	short_rohs
BelgianMalinois02	European_Dogs	familiaris	0	modern	160	125836	0.0571006	short_rohs
BelgianSheepdog01	European_Dogs	familiaris	0	modern	361	326364	0.148094	short_rohs
BelgianSheepdog02	European_Dogs	familiaris	0	modern	370	335745	0.15235	short_rohs
BelgianTervuren01	European_Dogs	familiaris	0	modern	441	406920	0.184648	short_rohs
BelgianTervuren02	European_Dogs	familiaris	0	modern	397	350392	0.158997	short_rohs
BergerBlancSuisse01	European_Dogs	familiaris	0	modern	318	267656	0.121454	short_rohs
BergerPicard01	European_Dogs	familiaris	0	modern	542	482426	0.21891	short_rohs
BergerPicard02	European_Dogs	familiaris	0	modern	477	436182	0.197926	short_rohs
Bern_AlpineDachsbracke	European_Dogs	familiaris	0	modern	355	291274	0.132171	short_rohs
BerneseMountainDog01	European_Dogs	familiaris	0	modern	344	314603	0.142757	short_rohs
BerneseMountainDog02	European_Dogs	familiaris	0	modern	381	330476	0.14996	short_rohs
BichonFrise02	European_Dogs	familiaris	0	modern	191	157047	0.0712631	short_rohs
BichonFrise03	European_Dogs	familiaris	0	modern	241	194383	0.0882049	short_rohs
BiewerTerrier01	European_Dogs	familiaris	0	modern	287	253775	0.115155	short_rohs
BiewerTerrier02	European_Dogs	familiaris	0	modern	292	229554	0.104165	short_rohs
BlackRussianTerrier01	European_Dogs	familiaris	0	modern	322	275868	0.12518	short_rohs
Bloodhound01	European_Dogs	familiaris	0	modern	421	351653	0.159569	short_rohs
Boerboel01	African_NearEast_India_Dogs	familiaris	0	modern	275	242919	0.110229	short_rohs
Boerboel02	African_NearEast_India_Dogs	familiaris	0	modern	172	146529	0.0664904	short_rohs
BorderCollie01	European_Dogs	familiaris	0	modern	236	200141	0.0908179	short_rohs
BorderCollie02	European_Dogs	familiaris	0	modern	283	222452	0.100942	short_rohs
BorderTerrier01	European_Dogs	familiaris	0	modern	449	397391	0.180324	short_rohs
BorderTerrier02	European_Dogs	familiaris	0	modern	373	343801	0.156006	short_rohs
Borzoi01	African_NearEast_India_Dogs	familiaris	0	modern	325	282871	0.128358	short_rohs
BostonTerrier01	American_European_Dogs	familiaris	0	modern	311	267081	0.121193	short_rohs
BostonTerrier02	American_European_Dogs	familiaris	0	modern	310	259145	0.117592	short_rohs
BouvierDesFlandres01	European_Dogs	familiaris	0	modern	301	267798	0.121518	short_rohs
BouvierDesFlandres02	European_Dogs	familiaris	0	modern	308	271598	0.123243	short_rohs
BoykinSpaniel01	American_European_Dogs	familiaris	0	modern	372	310216	0.140766	short_rohs
BoykinSpaniel02	American_European_Dogs	familiaris	0	modern	410	341899	0.155143	short_rohs
Briard01	American_European_Dogs	familiaris	0	modern	397	337611	0.153197	short_rohs
Briard02	American_European_Dogs	familiaris	0	modern	446	373819	0.169628	short_rohs
BrittanySpaniel01	American_European_Dogs	familiaris	0	modern	254	217771	0.0988179	short_rohs
BrittanySpaniel02	American_European_Dogs	familiaris	0	modern	329	270266	0.122638	short_rohs
BrusselsGriffon01	American_European_Dogs	familiaris	0	modern	321	261415	0.118622	short_rohs
BrusselsGriffon02	American_European_Dogs	familiaris	0	modern	357	291813	0.132416	short_rohs
Bulldog01	American_European_Dogs	familiaris	0	modern	611	559200	0.253748	short_rohs
BullMastiff01	American_European_Dogs	familiaris	0	modern	576	490235	0.222453	short_rohs
BullMastiff02	American_European_Dogs	familiaris	0	modern	355	289396	0.131319	short_rohs
BullTerrier01	American_European_Dogs	familiaris	0	modern	547	496947	0.225499	short_rohs
BullTerrier02	American_European_Dogs	familiaris	0	modern	565	501325	0.227486	short_rohs
CairnTerrier01	American_European_Dogs	familiaris	0	modern	334	290788	0.131951	short_rohs
CairnTerrier02	American_European_Dogs	familiaris	0	modern	297	239091	0.108492	short_rohs
CaneCorso01	American_European_Dogs	familiaris	0	modern	204	186577	0.0846627	short_rohs
CaneCorso02	American_European_Dogs	familiaris	0	modern	363	297769	0.135118	short_rohs
CardiganWelshCorgi01	American_European_Dogs	familiaris	0	modern	413	337308	0.15306	short_rohs
CardiganWelshCorgi02	American_European_Dogs	familiaris	0	modern	365	311835	0.141501	short_rohs
CarolinaDog01	American_Dogs	familiaris	0	modern	36	26082.6	0.0118355	short_rohs
CarolinaDog03	American_Dogs	familiaris	0	modern	306	279204	0.126694	short_rohs
CatahoulaLeopardDog01	American_Dogs	familiaris	0	modern	109	85792.5	0.03893	short_rohs
CatahoulaLeopardDog02	American_Dogs	familiaris	0	modern	114	88308.8	0.0400718	short_rohs
CaucasianOvcharka02	African_NearEast_India_Dogs	familiaris	0	modern	25	20426.1	0.00926873	short_rohs
CavalierKingCharlesSpaniel01	European_Dogs	familiaris	0	modern	606	537052	0.243698	short_rohs
CavalierKingCharlesSpaniel02	European_Dogs	familiaris	0	modern	496	431520	0.19581	short_rohs
CeskyTerrier01	European_Dogs	familiaris	0	modern	432	324483	0.14724	short_rohs
CeskyTerrier02	European_Dogs	familiaris	0	modern	604	513363	0.232948	short_rohs
ChesapeakeBayRetriever01	American_European_Dogs	familiaris	0	modern	249	205946	0.093452	short_rohs
ChesapeakeBayRetriever02	American_European_Dogs	familiaris	0	modern	310	276370	0.125408	short_rohs
Chihuahua01	American_Dogs	familiaris	0	modern	165	138341	0.0627749	short_rohs
Chihuahua03	American_Dogs	familiaris	0	modern	213	186362	0.0845655	short_rohs
ChineseCrested01	East_Asian_Dogs	familiaris	0	modern	442	394404	0.178968	short_rohs
ChineseCrested05	East_Asian_Dogs	familiaris	0	modern	447	389527	0.176755	short_rohs
ChineseIndigenousDog01	East_Asian_Dogs	familiaris	0	modern	27	18487.1	0.00838889	short_rohs
ChineseIndigenousDog02	East_Asian_Dogs	familiaris	0	modern	68	50221.5	0.022789	short_rohs
ChineseSharpei01	East_Asian_Dogs	familiaris	0	modern	188	163447	0.074167	short_rohs
ChineseSharpei02	East_Asian_Dogs	familiaris	0	modern	110	83282.5	0.037791	short_rohs
Chinook01	American_Dogs	familiaris	0	modern	447	394601	0.179057	short_rohs
Chinook02	American_Dogs	familiaris	0	modern	557	477385	0.216622	short_rohs
ChowChow02	East_Asian_Dogs	familiaris	0	modern	373	345076	0.156585	short_rohs
ChowChow04	East_Asian_Dogs	familiaris	0	modern	384	307955	0.139741	short_rohs
CirnecodellEtna01	European_Dogs	familiaris	0	modern	233	189694	0.0860771	short_rohs
CirnecodellEtna02	European_Dogs	familiaris	0	modern	445	370575	0.168155	short_rohs
ClumberSpaniel01	European_Dogs	familiaris	0	modern	598	516794	0.234505	short_rohs
ClumberSpaniel02	European_Dogs	familiaris	0	modern	604	505323	0.2293	short_rohs
CockerSpanielAmerican01	American_European_Dogs	familiaris	0	modern	478	419893	0.190535	short_rohs
CockerSpanielAmerican02	American_European_Dogs	familiaris	0	modern	317	279845	0.126985	short_rohs
CockerSpanielEnglish01	European_Dogs	familiaris	0	modern	568	520187	0.236045	short_rohs
CockerSpanielEnglish03	European_Dogs	familiaris	0	modern	290	256037	0.116182	short_rohs
Collie01	European_Dogs	familiaris	0	modern	703	582007	0.264097	short_rohs
Collie02	European_Dogs	familiaris	0	modern	671	579819	0.263104	short_rohs
Coonhound01	American_European_Dogs	familiaris	0	modern	162	132805	0.0602628	short_rohs
CotonDeTulear01	African_NearEast_India_Dogs	familiaris	0	modern	201	162589	0.0737777	short_rohs
CotonDeTulear02	African_NearEast_India_Dogs	familiaris	0	modern	106	89460.5	0.0405944	short_rohs
CretanTracer01	European_Dogs	familiaris	0	modern	240	189337	0.0859153	short_rohs
CretanTracer02	European_Dogs	familiaris	0	modern	67	50778.4	0.0230416	short_rohs
CurlyCoatedRetriever01	European_Dogs	familiaris	0	modern	371	323224	0.146669	short_rohs
CurlyCoatedRetriever02	European_Dogs	familiaris	0	modern	388	353126	0.160237	short_rohs
Dachshund01	European_Dogs	familiaris	0	modern	492	434802	0.1973	short_rohs
Dachshund02	European_Dogs	familiaris	0	modern	401	354357	0.160796	short_rohs
Dalmatian01	European_Dogs	familiaris	0	modern	308	263336	0.119494	short_rohs
Dalmatian02	European_Dogs	familiaris	0	modern	342	300657	0.136429	short_rohs
DandieDinmontTerrier01	European_Dogs	familiaris	0	modern	491	412489	0.187175	short_rohs
DandieDinmontTerrier02	European_Dogs	familiaris	0	modern	574	500472	0.227099	short_rohs
Doberman01	European_Dogs	familiaris	0	modern	505	446129	0.202439	short_rohs
Doberman02	European_Dogs	familiaris	0	modern	447	388763	0.176408	short_rohs
DogoArgentino01	American_European_Dogs	familiaris	0	modern	532	451339	0.204803	short_rohs
DogoArgentino02	American_European_Dogs	familiaris	0	modern	382	325033	0.14749	short_rohs
DogueDeBordeaux01	European_Dogs	familiaris	0	modern	375	324961	0.147457	short_rohs
EastSiberianLaika01	Arctic_Dogs	familiaris	0	modern	41	26775.9	0.0121501	short_rohs
Elo01	European_Dogs	familiaris	0	modern	180	158323	0.0718422	short_rohs
EnglishFoxhound02	European_Dogs	familiaris	0	modern	437	351203	0.159365	short_rohs
EnglishFoxhound03	European_Dogs	familiaris	0	modern	314	237878	0.107942	short_rohs
EnglishMastiff01	European_Dogs	familiaris	0	modern	342	308501	0.139988	short_rohs
EnglishMastiff02	European_Dogs	familiaris	0	modern	368	325309	0.147615	short_rohs
EnglishPointer01	European_Dogs	familiaris	0	modern	291	247233	0.112187	short_rohs
EnglishPointer02	European_Dogs	familiaris	0	modern	590	522735	0.237201	short_rohs
EnglishSetter01	European_Dogs	familiaris	0	modern	334	291592	0.132315	short_rohs
EnglishSetter02	European_Dogs	familiaris	0	modern	652	598615	0.271633	short_rohs
EnglishSpringerSpaniel01	European_Dogs	familiaris	0	modern	456	410171	0.186123	short_rohs
EnglishSpringerSpaniel03	European_Dogs	familiaris	0	modern	494	453880	0.205957	short_rohs
EntlebucherSennenhund01	European_Dogs	familiaris	0	modern	498	438462	0.198961	short_rohs
EntlebucherSennenhund02	European_Dogs	familiaris	0	modern	418	365695	0.165941	short_rohs
Eurasier01	European_Dogs	familiaris	0	modern	229	206026	0.0934883	short_rohs
Eurasier02	European_Dogs	familiaris	0	modern	212	181541	0.0823778	short_rohs
FieldSpaniel01	European_Dogs	familiaris	0	modern	624	532290	0.241537	short_rohs
FieldSpaniel02	European_Dogs	familiaris	0	modern	534	455222	0.206566	short_rohs
FinnishLapphund01	European_Dogs	familiaris	0	modern	98	76231.5	0.0345915	short_rohs
FinnishSpitz01	European_Dogs	familiaris	0	modern	534	454647	0.206305	short_rohs
FlatCoatedRetriever01	European_Dogs	familiaris	0	modern	411	379400	0.17216	short_rohs
FlatCoatedRetriever02	European_Dogs	familiaris	0	modern	448	409768	0.18594	short_rohs
FonniDog01	European_Dogs	familiaris	0	modern	129	109648	0.049755	short_rohs
FrenchBulldog01	European_Dogs	familiaris	0	modern	331	291059	0.132074	short_rohs
FrenchBulldog02	European_Dogs	familiaris	0	modern	346	303885	0.137893	short_rohs
GermanHuntingTerrier01	European_Dogs	familiaris	0	modern	428	368389	0.167163	short_rohs
GermanShepherd01	European_Dogs	familiaris	0	modern	289	263957	0.119775	short_rohs
GermanShepherd02	European_Dogs	familiaris	0	modern	497	426336	0.193458	short_rohs
GermanShorthairedPointer01	European_Dogs	familiaris	0	modern	183	148271	0.0672808	short_rohs
GermanShorthairedPointer02	European_Dogs	familiaris	0	modern	221	181303	0.0822698	short_rohs
GermanWirehairedPointer01	European_Dogs	familiaris	0	modern	293	262513	0.11912	short_rohs
GermanWirehairedPointer02	European_Dogs	familiaris	0	modern	369	308291	0.139893	short_rohs
GiantSchnauzer01	European_Dogs	familiaris	0	modern	347	307839	0.139688	short_rohs
GiantSchnauzer02	European_Dogs	familiaris	0	modern	284	239499	0.108677	short_rohs
GlenofImaalTerrier01	European_Dogs	familiaris	0	modern	589	511624	0.232159	short_rohs
GlenofImaalTerrier02	European_Dogs	familiaris	0	modern	481	401971	0.182402	short_rohs
GoldenRetriever01	European_Dogs	familiaris	0	modern	284	237753	0.107885	short_rohs
GoldenRetriever02	European_Dogs	familiaris	0	modern	288	258648	0.117367	short_rohs
GordonSetter01	European_Dogs	familiaris	0	modern	472	419844	0.190512	short_rohs
GordonSetter02	European_Dogs	familiaris	0	modern	649	547925	0.248632	short_rohs
GrandeBassetGriffonVendeen01	European_Dogs	familiaris	0	modern	255	215542	0.0978065	short_rohs
GrandeBassetGriffonVendeen02	European_Dogs	familiaris	0	modern	320	274059	0.124359	short_rohs
GreatDane01	European_Dogs	familiaris	0	modern	503	431487	0.195795	short_rohs
GreatDane02	European_Dogs	familiaris	0	modern	259	226893	0.102957	short_rohs
GreaterSwissMountainDog01	European_Dogs	familiaris	0	modern	505	456857	0.207307	short_rohs
GreaterSwissMountainDog02	European_Dogs	familiaris	0	modern	540	452990	0.205553	short_rohs
GreatPlainsWolf01	North_American_Wolves	lupus	0	modern	12	8569.27	0.00388847	short_rohs
GreatPyrenees01	European_Dogs	familiaris	0	modern	456	381624	0.173169	short_rohs
GreekTracer01	European_Dogs	familiaris	0	modern	135	109547	0.0497092	short_rohs
GreekTracer02	European_Dogs	familiaris	0	modern	55	37584.4	0.0170546	short_rohs
GreenlandDog01	Arctic_Dogs	familiaris	0	modern	479	391168	0.1775	short_rohs
Greyhound01	European_Dogs	familiaris	0	modern	334	276867	0.125634	short_rohs
Greyhound02	European_Dogs	familiaris	0	modern	357	293800	0.133317	short_rohs
Grossspitz01	European_Dogs	familiaris	0	modern	111	94316.2	0.0427978	short_rohs
Havanese02	American_European_Dogs	familiaris	0	modern	406	313558	0.142283	short_rohs
Havanese03	American_European_Dogs	familiaris	0	modern	322	259452	0.117731	short_rohs
Heideterrier01	European_Dogs	familiaris	0	modern	253	213299	0.0967886	short_rohs
Hovawart01	European_Dogs	familiaris	0	modern	364	326811	0.148297	short_rohs
Hovawart02	European_Dogs	familiaris	0	modern	303	268816	0.12198	short_rohs
IbizanHound01	European_Dogs	familiaris	0	modern	392	322181	0.146196	short_rohs
IbizanHound02	European_Dogs	familiaris	0	modern	284	230019	0.104375	short_rohs
IcelandicSheepdog01	European_Dogs	familiaris	0	modern	312	255766	0.116059	short_rohs
IcelandicSheepdog02	European_Dogs	familiaris	0	modern	516	417457	0.189429	short_rohs
IndigenousDogNigeria01	African_NearEast_India_Dogs	familiaris	0	modern	90	64266.5	0.0291621	short_rohs
IndigenousDogNigeria02	African_NearEast_India_Dogs	familiaris	0	modern	116	83221.3	0.0377632	short_rohs
IndigenousDogNigeria03	African_NearEast_India_Dogs	familiaris	0	modern	144	97543.4	0.0442622	short_rohs
IndigenousDogVietnam01	East_Asian_Dogs	familiaris	0	modern	43	32448	0.0147239	short_rohs
IndigenousDogVietnam02	East_Asian_Dogs	familiaris	0	modern	83	63585.9	0.0288533	short_rohs
IndigenousDogVietnam03	East_Asian_Dogs	familiaris	0	modern	51	36735.9	0.0166696	short_rohs
IndigenousDogVietnam04	East_Asian_Dogs	familiaris	0	modern	60	47680.3	0.0216358	short_rohs
IndigenousDogVietnam05	East_Asian_Dogs	familiaris	0	modern	76	62902.4	0.0285431	short_rohs
IrishRedandWhiteSetter01	European_Dogs	familiaris	0	modern	359	314839	0.142864	short_rohs
IrishSetter01	European_Dogs	familiaris	0	modern	351	313041	0.142048	short_rohs
IrishTerrier01	European_Dogs	familiaris	0	modern	397	342479	0.155406	short_rohs
IrishTerrier02	European_Dogs	familiaris	0	modern	750	653861	0.296702	short_rohs
IrishWaterSpaniel01	European_Dogs	familiaris	0	modern	296	265395	0.120428	short_rohs
IrishWaterSpaniel02	European_Dogs	familiaris	0	modern	348	314009	0.142488	short_rohs
IrishWolfhound01	European_Dogs	familiaris	0	modern	469	422640	0.191781	short_rohs
ItalianGreyhound01	European_Dogs	familiaris	0	modern	427	369594	0.16771	short_rohs
ItalianGreyhound02	European_Dogs	familiaris	0	modern	241	214375	0.0972766	short_rohs
JackRussellTerrier02	European_Dogs	familiaris	0	modern	142	114012	0.0517352	short_rohs
JackRussellTerrier03	European_Dogs	familiaris	0	modern	177	150717	0.0683908	short_rohs
Jamthund01	European_Dogs	familiaris	0	modern	234	198011	0.0898511	short_rohs
JapaneseChin01	East_Asian_Dogs	familiaris	0	modern	466	384908	0.174659	short_rohs
JapaneseChin03	East_Asian_Dogs	familiaris	0	modern	463	400164	0.181582	short_rohs
Jindo01	East_Asian_Dogs	familiaris	0	modern	95	76646.8	0.0347799	short_rohs
Keeshond01	European_Dogs	familiaris	0	modern	272	241527	0.109598	short_rohs
Keeshond02	European_Dogs	familiaris	0	modern	216	191696	0.0869859	short_rohs
KellyBlueTerrier03	European_Dogs	familiaris	0	modern	441	399687	0.181365	short_rohs
KerryBlueTerrier02	European_Dogs	familiaris	0	modern	397	351998	0.159726	short_rohs
KintamaniDog01	East_Asian_Dogs	familiaris	0	modern	78	63568.5	0.0288454	short_rohs
Komondor01	European_Dogs	familiaris	0	modern	357	327261	0.148501	short_rohs
Kromfohrlander01	European_Dogs	familiaris	0	modern	542	480953	0.218242	short_rohs
KunmingDog02	East_Asian_Dogs	familiaris	0	modern	209	157168	0.0713179	short_rohs
KunmingDog03	East_Asian_Dogs	familiaris	0	modern	153	116130	0.0526962	short_rohs
Kuvasz01	European_Dogs	familiaris	0	modern	157	134219	0.0609044	short_rohs
Kuvasz02	European_Dogs	familiaris	0	modern	247	213815	0.0970224	short_rohs
LabradorRetriever01	American_European_Dogs	familiaris	0	modern	440	372912	0.169216	short_rohs
LabradorRetriever02	American_European_Dogs	familiaris	0	modern	282	201156	0.0912781	short_rohs
LagottoRomagnolo02	European_Dogs	familiaris	0	modern	207	174545	0.0792033	short_rohs
LagottoRomagnolo03	European_Dogs	familiaris	0	modern	267	234348	0.10634	short_rohs
LancashireHeeler01	European_Dogs	familiaris	0	modern	165	133882	0.0607516	short_rohs
LancashireHeeler02	European_Dogs	familiaris	0	modern	288	257837	0.116998	short_rohs
Landseer01	American_European_Dogs	familiaris	0	modern	415	364925	0.165592	short_rohs
LapponianHerder01	European_Dogs	familiaris	0	modern	155	131791	0.0598025	short_rohs
Leonberger01	European_Dogs	familiaris	0	modern	332	299505	0.135906	short_rohs
Leonberger02	European_Dogs	familiaris	0	modern	413	331135	0.150259	short_rohs
LhasaApso01	East_Asian_Dogs	familiaris	0	modern	277	231802	0.105184	short_rohs
LhasaApso02	East_Asian_Dogs	familiaris	0	modern	292	240372	0.109073	short_rohs
Lowchen01	European_Dogs	familiaris	0	modern	177	152864	0.0693651	short_rohs
Maltese01	European_Dogs	familiaris	0	modern	244	211832	0.0961228	short_rohs
Maltese02	European_Dogs	familiaris	0	modern	223	191547	0.0869182	short_rohs
Maremma01	European_Dogs	familiaris	0	modern	124	111507	0.0505985	short_rohs
MastinoAbruzzese01	European_Dogs	familiaris	0	modern	75	55667.3	0.0252601	short_rohs
MauritianDog01	African_NearEast_India_Dogs	familiaris	0	modern	44	31164.6	0.0141415	short_rohs
MexicanHairless01	American_Dogs	familiaris	0	modern	62	52049.9	0.0236186	short_rohs
MiniatureBullTerrier01	European_Dogs	familiaris	0	modern	554	499323	0.226577	short_rohs
MiniatureBullTerrier02	European_Dogs	familiaris	0	modern	547	493589	0.223975	short_rohs
MiniaturePinscher01	European_Dogs	familiaris	0	modern	319	260709	0.118301	short_rohs
MiniaturePoodle01	European_Dogs	familiaris	0	modern	267	246624	0.11191	short_rohs
MiniaturePoodle02	European_Dogs	familiaris	0	modern	142	114566	0.0519863	short_rohs
MiniatureSchnauzer02	European_Dogs	familiaris	0	modern	98	64197.5	0.0291308	short_rohs
MiniatureSchnauzer03	European_Dogs	familiaris	0	modern	417	335237	0.15212	short_rohs
MIX_AmericanCocker_Beagle01	European_Dogs	familiaris	0	modern	201	156034	0.0708032	short_rohs
MIX_AmericanCocker_Beagle02	European_Dogs	familiaris	0	modern	43	29396	0.013339	short_rohs
MIX_Dachshund01	European_Dogs	familiaris	0	modern	336	281125	0.127566	short_rohs
MIX_GoldenRetriever01	European_Dogs	familiaris	0	modern	63	45747.6	0.0207588	short_rohs
MIX_KerryBlueTerrier_Beagle01	European_Dogs	familiaris	0	modern	374	345504	0.156779	short_rohs
MIX_LabradorRetriever01	European_Dogs	familiaris	0	modern	49	34799.2	0.0157908	short_rohs
MIX_MiniatureSchnauzer_Beagle01	European_Dogs	familiaris	0	modern	459	397007	0.180149	short_rohs
MixedBreed07	Arctic_Dogs	familiaris	0	modern	143	124167	0.056343	short_rohs
MixedBreed08	European_Dogs	familiaris	0	modern	321	287817	0.130602	short_rohs
MixedBreed09	European_Dogs	familiaris	0	modern	25	17822.1	0.0080871	short_rohs
MixedBreed10	European_Dogs	familiaris	0	modern	103	83921.7	0.0380811	short_rohs
MountainCur01	American_European_Dogs	familiaris	0	modern	71	57629.4	0.0261504	short_rohs
MountainCur02	American_European_Dogs	familiaris	0	modern	22	15265.7	0.0069271	short_rohs
Mudi01	European_Dogs	familiaris	0	modern	139	120610	0.0547292	short_rohs
Mudi02	European_Dogs	familiaris	0	modern	253	203269	0.0922373	short_rohs
NeapolitanMastiff01	European_Dogs	familiaris	0	modern	390	306405	0.139037	short_rohs
NeapolitanMastiff02	European_Dogs	familiaris	0	modern	369	300604	0.136405	short_rohs
Newfoundland01	American_European_Dogs	familiaris	0	modern	264	210641	0.0955825	short_rohs
Newfoundland02	American_European_Dogs	familiaris	0	modern	378	317005	0.143847	short_rohs
NorfolkTerrier01	American_European_Dogs	familiaris	0	modern	607	518868	0.235446	short_rohs
NorfolkTerrier02	American_European_Dogs	familiaris	0	modern	784	666147	0.302277	short_rohs
NorwegianBuhund01	European_Dogs	familiaris	0	modern	341	276831	0.125617	short_rohs
NorwegianBuhund02	European_Dogs	familiaris	0	modern	247	212337	0.0963518	short_rohs
NorwegianElkhound01	European_Dogs	familiaris	0	modern	298	268281	0.121738	short_rohs
NorwegianElkhound02	European_Dogs	familiaris	0	modern	235	204610	0.0928455	short_rohs
NorwegianLundehund01	European_Dogs	familiaris	0	modern	793	734545	0.333314	short_rohs
NorwegianLundehund02	European_Dogs	familiaris	0	modern	681	633861	0.287627	short_rohs
NorwichTerrier01	European_Dogs	familiaris	0	modern	455	416768	0.189116	short_rohs
NorwichTerrier02	European_Dogs	familiaris	0	modern	379	342125	0.155246	short_rohs
NovaScotiaDuckTollingRetriever01	American_European_Dogs	familiaris	0	modern	237	209775	0.0951894	short_rohs
NovaScotiaDuckTollingRetriever02	American_European_Dogs	familiaris	0	modern	336	282793	0.128323	short_rohs
OldEnglishSheepdog01	European_Dogs	familiaris	0	modern	484	410863	0.186437	short_rohs
OldEnglishSheepdog02	European_Dogs	familiaris	0	modern	372	302927	0.137459	short_rohs
Otterhound01	European_Dogs	familiaris	0	modern	184	128285	0.0582118	short_rohs
Otterhound02	European_Dogs	familiaris	0	modern	473	393489	0.178553	short_rohs
Papillon01	European_Dogs	familiaris	0	modern	338	281718	0.127835	short_rohs
Papillon02	European_Dogs	familiaris	0	modern	184	141749	0.0643214	short_rohs
ParsonsRussellTerrier01	European_Dogs	familiaris	0	modern	206	184694	0.0838085	short_rohs
ParsonsRussellTerrier02	European_Dogs	familiaris	0	modern	174	145324	0.0659436	short_rohs
Pekingese01	East_Asian_Dogs	familiaris	0	modern	452	409875	0.185988	short_rohs
Pekingese02	East_Asian_Dogs	familiaris	0	modern	316	272998	0.123878	short_rohs
PembrokeWelshCorgi01	European_Dogs	familiaris	0	modern	397	341317	0.154879	short_rohs
PembrokeWelshCorgi02	European_Dogs	familiaris	0	modern	439	392198	0.177967	short_rohs
PeruvianHairless01	American_Dogs	familiaris	0	modern	64	47239.4	0.0214358	short_rohs
PeruvianVillageDog01	American_Dogs	familiaris	0	modern	61	40707.3	0.0184717	short_rohs
PeruvianVillageDog02	American_Dogs	familiaris	0	modern	55	40495.9	0.0183758	short_rohs
PeruvianVillageDog03	American_Dogs	familiaris	0	modern	83	63999.4	0.0290409	short_rohs
PeruvianVillageDog05	American_Dogs	familiaris	0	modern	217	159774	0.0725004	short_rohs
PeruvianVillageDog06	American_Dogs	familiaris	0	modern	57	39039.9	0.0177151	short_rohs
PeruvianVillageDog07	American_Dogs	familiaris	0	modern	55	38685.6	0.0175543	short_rohs
PeruvianVillageDog08	American_Dogs	familiaris	0	modern	50	32718.2	0.0148465	short_rohs
PetitBassetGriffonVendeen01	European_Dogs	familiaris	0	modern	404	330315	0.149887	short_rohs
PetitBassetGriffonVendeen02	European_Dogs	familiaris	0	modern	292	242241	0.109921	short_rohs
PharaohHound01	European_Dogs	familiaris	0	modern	462	403001	0.182869	short_rohs
PharaohHound02	European_Dogs	familiaris	0	modern	509	429826	0.195042	short_rohs
PhuquocRidgeback01	East_Asian_Dogs	familiaris	0	modern	109	94239.8	0.0427631	short_rohs
PhuquocRidgeback02	East_Asian_Dogs	familiaris	0	modern	55	41716.8	0.0189298	short_rohs
PitBullTerrier01	European_Dogs	familiaris	0	modern	208	178800	0.0811337	short_rohs
PitBullTerrier02	European_Dogs	familiaris	0	modern	406	369882	0.167841	short_rohs
Pointer01	European_Dogs	familiaris	0	modern	324	254244	0.115368	short_rohs
Pointer02	European_Dogs	familiaris	0	modern	531	443454	0.201226	short_rohs
Pomeranian01	European_Dogs	familiaris	0	modern	263	218444	0.099123	short_rohs
Pomeranian02	European_Dogs	familiaris	0	modern	176	140885	0.0639291	short_rohs
PortuguesePodengo01	European_Dogs	familiaris	0	modern	181	153302	0.0695637	short_rohs
PortuguesePodengoPequeno01	European_Dogs	familiaris	0	modern	208	167948	0.0762094	short_rohs
PortuguesePodengoPequeno02	European_Dogs	familiaris	0	modern	191	166726	0.075655	short_rohs
PortugueseWaterDog01	European_Dogs	familiaris	0	modern	125	108456	0.0492139	short_rohs
PortugueseWaterDog02	European_Dogs	familiaris	0	modern	280	250771	0.113792	short_rohs
Pug05	East_Asian_Dogs	familiaris	0	modern	386	327699	0.1487	short_rohs
Pug06	East_Asian_Dogs	familiaris	0	modern	465	416710	0.18909	short_rohs
Puli01	European_Dogs	familiaris	0	modern	252	214781	0.0974608	short_rohs
Pumi01	European_Dogs	familiaris	0	modern	136	113436	0.0514738	short_rohs
Pumi02	European_Dogs	familiaris	0	modern	136	114256	0.0518458	short_rohs
RhodesianRidgeback01	African_NearEast_India_Dogs	familiaris	0	modern	427	358544	0.162696	short_rohs
RhodesianRidgeback02	African_NearEast_India_Dogs	familiaris	0	modern	276	248625	0.112818	short_rohs
NA	North_American_Wolves	lupus	0	modern	121	91320.7	0.0414385	short_rohs
NA	North_American_Wolves	lupus	0	modern	126	97668.8	0.0443191	short_rohs
Rottweiler01	European_Dogs	familiaris	0	modern	353	313789	0.142388	short_rohs
Rottweiler02	European_Dogs	familiaris	0	modern	489	418224	0.189777	short_rohs
NA	North_American_Wolves	lupus	0	modern	291	231996	0.105273	short_rohs
NA	North_American_Wolves	lupus	0	modern	154	131698	0.0597606	short_rohs
NA	North_American_Wolves	lupus	0	modern	185	149744	0.0679493	short_rohs
NA	North_American_Wolves	lupus	0	modern	170	137834	0.0625447	short_rohs
SaintBernard01	European_Dogs	familiaris	0	modern	279	247453	0.112286	short_rohs
SaintBernard02	European_Dogs	familiaris	0	modern	433	374496	0.169934	short_rohs
Saluki01	African_NearEast_India_Dogs	familiaris	0	modern	236	206689	0.0937892	short_rohs
Saluki02	African_NearEast_India_Dogs	familiaris	0	modern	279	249073	0.113022	short_rohs
Samoyed01	Arctic_Dogs	familiaris	0	modern	326	294137	0.13347	short_rohs
Samoyed02	Arctic_Dogs	familiaris	0	modern	487	377787	0.171428	short_rohs
Schipperke01	European_Dogs	familiaris	0	modern	402	347143	0.157523	short_rohs
Schipperke02	European_Dogs	familiaris	0	modern	524	433778	0.196835	short_rohs
ScottishDeerhound01	European_Dogs	familiaris	0	modern	537	464080	0.210585	short_rohs
ScottishDeerhound02	European_Dogs	familiaris	0	modern	456	392836	0.178257	short_rohs
ScottishTerrier01	European_Dogs	familiaris	0	modern	475	418539	0.18992	short_rohs
ScottishTerrier02	European_Dogs	familiaris	0	modern	327	292432	0.132696	short_rohs
SealyhamTerrier02	European_Dogs	familiaris	0	modern	626	534742	0.242649	short_rohs
SealyhamTerrier03	European_Dogs	familiaris	0	modern	532	451333	0.204801	short_rohs
ShetlandSheepdog01	European_Dogs	familiaris	0	modern	441	403509	0.1831	short_rohs
ShetlandSheepdog02	European_Dogs	familiaris	0	modern	525	467960	0.212346	short_rohs
ShetlandSheepdog03	European_Dogs	familiaris	0	modern	317	284882	0.12927	short_rohs
ShibaInu01	East_Asian_Dogs	familiaris	0	modern	384	346605	0.157279	short_rohs
ShibaInu02	East_Asian_Dogs	familiaris	0	modern	429	371675	0.168654	short_rohs
ShihTzu01	East_Asian_Dogs	familiaris	0	modern	226	170680	0.0774491	short_rohs
ShihTzu02	East_Asian_Dogs	familiaris	0	modern	302	241088	0.109398	short_rohs
Shikoku01	East_Asian_Dogs	familiaris	0	modern	534	438938	0.199176	short_rohs
SiberianHusky01	Arctic_Dogs	familiaris	0	modern	203	173627	0.0787863	short_rohs
SiberianHusky02	Arctic_Dogs	familiaris	0	modern	171	146309	0.0663904	short_rohs
SilkyTerrier01	European_Dogs	familiaris	0	modern	304	247037	0.112098	short_rohs
SilkyTerrier02	European_Dogs	familiaris	0	modern	288	239872	0.108847	short_rohs
SkyeTerrier01	European_Dogs	familiaris	0	modern	575	470509	0.213502	short_rohs
SkyeTerrier02	European_Dogs	familiaris	0	modern	673	562179	0.255099	short_rohs
Sloughi01	African_NearEast_India_Dogs	familiaris	0	modern	113	95470.8	0.0433217	short_rohs
Sloughi02	African_NearEast_India_Dogs	familiaris	0	modern	230	200761	0.091099	short_rohs
SmallMunsterlander01	European_Dogs	familiaris	0	modern	255	216649	0.0983087	short_rohs
SmallMunsterlander02	European_Dogs	familiaris	0	modern	248	200509	0.0909845	short_rohs
SmoothFoxTerrier01	European_Dogs	familiaris	0	modern	511	434890	0.19734	short_rohs
SmoothFoxTerrier02	European_Dogs	familiaris	0	modern	527	445485	0.202147	short_rohs
SoftCoatedWheatenTerrier01	European_Dogs	familiaris	0	modern	387	346903	0.157414	short_rohs
SoftCoatedWheatenTerrier02	European_Dogs	familiaris	0	modern	423	383995	0.174245	short_rohs
SpanishGalgo01	European_Dogs	familiaris	0	modern	206	177790	0.0806755	short_rohs
SpanishWaterDog01	European_Dogs	familiaris	0	modern	121	96244.3	0.0436727	short_rohs
SpinoneItaliano01	European_Dogs	familiaris	0	modern	322	276924	0.12566	short_rohs
SpinoneItaliano02	European_Dogs	familiaris	0	modern	198	162680	0.0738189	short_rohs
Stabyhoun01	European_Dogs	familiaris	0	modern	465	383566	0.174051	short_rohs
StaffordshireBullTerrier01	European_Dogs	familiaris	0	modern	437	357409	0.162181	short_rohs
StaffordshireBullTerrier02	European_Dogs	familiaris	0	modern	373	306531	0.139094	short_rohs
StandardPoodle01	European_Dogs	familiaris	0	modern	236	200656	0.0910517	short_rohs
StandardPoodle02	European_Dogs	familiaris	0	modern	349	317601	0.144118	short_rohs
StandardSchnauzer01	European_Dogs	familiaris	0	modern	319	273293	0.124012	short_rohs
StandardSchnauzer02	European_Dogs	familiaris	0	modern	354	282249	0.128076	short_rohs
StdManchesterTerrier01	European_Dogs	familiaris	0	modern	601	494344	0.224318	short_rohs
StdManchesterTerrier02	European_Dogs	familiaris	0	modern	535	449150	0.20381	short_rohs
SussexSpaniel01	European_Dogs	familiaris	0	modern	616	489405	0.222077	short_rohs
SussexSpaniel02	European_Dogs	familiaris	0	modern	759	643945	0.292202	short_rohs
SwedishLapphund01	European_Dogs	familiaris	0	modern	251	222813	0.101106	short_rohs
SwedishVallhund01	European_Dogs	familiaris	0	modern	414	340953	0.154714	short_rohs
TeddyRooseveltTerrier01	American_European_Dogs	familiaris	0	modern	60	44632	0.0202526	short_rohs
TeddyRooseveltTerrier02	American_European_Dogs	familiaris	0	modern	83	64025.3	0.0290527	short_rohs
TibetanMastiff01	East_Asian_Dogs	familiaris	0	modern	84	67227.8	0.0305059	short_rohs
TibetanMastiff02	East_Asian_Dogs	familiaris	0	modern	218	179279	0.0813514	short_rohs
TibetanSpaniel01	East_Asian_Dogs	familiaris	0	modern	362	294640	0.133698	short_rohs
TibetanSpaniel02	East_Asian_Dogs	familiaris	0	modern	236	181099	0.0821771	short_rohs
TibetanTerrier01	East_Asian_Dogs	familiaris	0	modern	245	211135	0.0958064	short_rohs
TibetanTerrier02	East_Asian_Dogs	familiaris	0	modern	287	249737	0.113323	short_rohs
TosaInu01	East_Asian_Dogs	familiaris	0	modern	245	218251	0.0990356	short_rohs
TosaInu02	East_Asian_Dogs	familiaris	0	modern	287	245166	0.111249	short_rohs
ToyFoxTerrier01	American_European_Dogs	familiaris	0	modern	129	100993	0.0458274	short_rohs
ToyFoxTerrier02	American_European_Dogs	familiaris	0	modern	252	215392	0.0977383	short_rohs
ToyPoodle01	European_Dogs	familiaris	0	modern	169	141632	0.0642682	short_rohs
ToyPoodle02	European_Dogs	familiaris	0	modern	139	118875	0.0539419	short_rohs
TreeingWalkerCoonhound01	American_European_Dogs	familiaris	0	modern	109	78257.1	0.0355106	short_rohs
TreeingWalkerCoonhound02	American_European_Dogs	familiaris	0	modern	168	130449	0.0591937	short_rohs
UnknownBreed03	European_Dogs	familiaris	0	modern	23	15328.4	0.00695556	short_rohs
UnknownBreed10	European_Dogs	familiaris	0	modern	13	10290.6	0.00466955	short_rohs
UnknownBreed11	European_Dogs	familiaris	0	modern	218	190800	0.0865791	short_rohs
UnknownBreed12	European_Dogs	familiaris	0	modern	34	24465.6	0.0111017	short_rohs
UnknownBreed13	European_Dogs	familiaris	0	modern	291	249780	0.113342	short_rohs
UnknownBreed14	European_Dogs	familiaris	0	modern	160	134273	0.0609289	short_rohs
UnknownBreed17	European_Dogs	familiaris	0	modern	169	141198	0.0640712	short_rohs
UnknownBreed21	European_Dogs	familiaris	0	modern	311	266384	0.120877	short_rohs
UnknownBreed23	European_Dogs	familiaris	0	modern	244	216783	0.0983695	short_rohs
UnknownBreed24	European_Dogs	familiaris	0	modern	227	201881	0.0916071	short_rohs
UnknownBreed25	European_Dogs	familiaris	0	modern	158	135365	0.0614245	short_rohs
UnknownBreed26	European_Dogs	familiaris	0	modern	230	197065	0.089422	short_rohs
UnknownBreed27	European_Dogs	familiaris	0	modern	104	78292.3	0.0355266	short_rohs
UnknownBreed29	European_Dogs	familiaris	0	modern	279	242617	0.110092	short_rohs
UnknownPoodle01	European_Dogs	familiaris	0	modern	55	40043.8	0.0181706	short_rohs
VillDog_Australia01	East_Asian_Dogs	familiaris	0	modern	121	105903	0.0480555	short_rohs
VillDog_Bali01	East_Asian_Dogs	familiaris	0	modern	81	65862	0.0298861	short_rohs
VillDog_China01	East_Asian_Dogs	familiaris	0	modern	32	23334.7	0.0105885	short_rohs
VillDog_China02	East_Asian_Dogs	familiaris	0	modern	281	231179	0.104902	short_rohs
VillDog_China03	East_Asian_Dogs	familiaris	0	modern	108	85533.3	0.0388123	short_rohs
VillDog_China10	East_Asian_Dogs	familiaris	0	modern	472	399411	0.18124	short_rohs
VillDog_China11	East_Asian_Dogs	familiaris	0	modern	381	315282	0.143065	short_rohs
VillDog_China12	East_Asian_Dogs	familiaris	0	modern	441	383440	0.173993	short_rohs
VillDog_China13	East_Asian_Dogs	familiaris	0	modern	326	276343	0.125396	short_rohs
VillDog_China14	East_Asian_Dogs	familiaris	0	modern	298	245297	0.111308	short_rohs
VillDog_China15	East_Asian_Dogs	familiaris	0	modern	38	29366.6	0.0133256	short_rohs
VillDog_China16	East_Asian_Dogs	familiaris	0	modern	37	28461.9	0.0129151	short_rohs
VillDog_China17	East_Asian_Dogs	familiaris	0	modern	218	178884	0.081172	short_rohs
VillDog_China18	East_Asian_Dogs	familiaris	0	modern	28	17510.7	0.00794579	short_rohs
VillDog_China19	East_Asian_Dogs	familiaris	0	modern	7	4792.66	0.00217476	short_rohs
VillDog_China20	East_Asian_Dogs	familiaris	0	modern	8	4840.47	0.00219645	short_rohs
VillDog_China21	East_Asian_Dogs	familiaris	0	modern	32	23363.4	0.0106016	short_rohs
VillDog_China22	East_Asian_Dogs	familiaris	0	modern	41	29324.1	0.0133064	short_rohs
VillDog_China23	East_Asian_Dogs	familiaris	0	modern	126	102854	0.0466721	short_rohs
VillDog_China24	East_Asian_Dogs	familiaris	0	modern	81	64090.6	0.0290823	short_rohs
VillDog_China25	East_Asian_Dogs	familiaris	0	modern	27	19592.6	0.00889049	short_rohs
VillDog_China26	East_Asian_Dogs	familiaris	0	modern	33	23166.6	0.0105123	short_rohs
VillDog_China27	East_Asian_Dogs	familiaris	0	modern	46	32452.4	0.0147259	short_rohs
VillDog_China28	East_Asian_Dogs	familiaris	0	modern	20	12611	0.00572246	short_rohs
VillDog_China29	East_Asian_Dogs	familiaris	0	modern	47	34282.4	0.0155563	short_rohs
VillDog_China30	East_Asian_Dogs	familiaris	0	modern	111	91473.1	0.0415077	short_rohs
VillDog_China31	East_Asian_Dogs	familiaris	0	modern	70	52680.2	0.0239046	short_rohs
VillDog_China32	East_Asian_Dogs	familiaris	0	modern	45	33108.3	0.0150235	short_rohs
VillDog_China33	East_Asian_Dogs	familiaris	0	modern	99	76529.9	0.0347269	short_rohs
VillDog_China36	East_Asian_Dogs	familiaris	0	modern	9	5171.31	0.00234658	short_rohs
VillDog_China37	East_Asian_Dogs	familiaris	0	modern	10	7769.77	0.00352568	short_rohs
VillDog_China38	East_Asian_Dogs	familiaris	0	modern	86	70350.2	0.0319227	short_rohs
VillDog_China39	East_Asian_Dogs	familiaris	0	modern	31	24970.6	0.0113309	short_rohs
VillDog_China40	East_Asian_Dogs	familiaris	0	modern	164	135472	0.0614728	short_rohs
VillDog_China41	East_Asian_Dogs	familiaris	0	modern	127	101456	0.0460377	short_rohs
VillDog_China42	East_Asian_Dogs	familiaris	0	modern	28	21445.8	0.00973142	short_rohs
VillDog_China43	East_Asian_Dogs	familiaris	0	modern	145	121492	0.0551294	short_rohs
VillDog_China44	East_Asian_Dogs	familiaris	0	modern	174	140357	0.0636895	short_rohs
VillDog_China45	East_Asian_Dogs	familiaris	0	modern	135	116930	0.0530593	short_rohs
VillDog_China46	East_Asian_Dogs	familiaris	0	modern	111	91279.7	0.0414199	short_rohs
VillDog_China47	East_Asian_Dogs	familiaris	0	modern	121	99108.7	0.0449724	short_rohs
VillDog_China48	East_Asian_Dogs	familiaris	0	modern	35	27601.8	0.0125248	short_rohs
VillDog_China49	East_Asian_Dogs	familiaris	0	modern	39	28762.8	0.0130517	short_rohs
VillDog_China50	East_Asian_Dogs	familiaris	0	modern	349	310225	0.14077	short_rohs
VillDog_India01	African_NearEast_India_Dogs	familiaris	0	modern	49	36310.5	0.0164766	short_rohs
VillDog_India03	African_NearEast_India_Dogs	familiaris	0	modern	47	31404	0.0142501	short_rohs
VillDog_India04	African_NearEast_India_Dogs	familiaris	0	modern	157	133109	0.0604008	short_rohs
VillDog_Namibia02	African_NearEast_India_Dogs	familiaris	0	modern	102	75519	0.0342682	short_rohs
VillDog_PapuaNG03	East_Asian_Dogs	familiaris	0	modern	64	47996.5	0.0217793	short_rohs
VillDog_Portugal01	European_Dogs	familiaris	0	modern	68	48248.1	0.0218935	short_rohs
VillDog_Portugal02	European_Dogs	familiaris	0	modern	64	47374.5	0.0214971	short_rohs
VillDog_Portugal03	European_Dogs	familiaris	0	modern	391	342901	0.155598	short_rohs
VillDog_Qatar01	African_NearEast_India_Dogs	familiaris	0	modern	129	107186	0.0486378	short_rohs
VillDog_Taiwan01	East_Asian_Dogs	familiaris	0	modern	17	11817.7	0.00536252	short_rohs
VillDog_Vietnam03	East_Asian_Dogs	familiaris	0	modern	129	104708	0.0475135	short_rohs
Vizsla01	European_Dogs	familiaris	0	modern	367	325447	0.147678	short_rohs
Vizsla02	European_Dogs	familiaris	0	modern	227	175825	0.0797837	short_rohs
Weimaraner01	European_Dogs	familiaris	0	modern	501	415826	0.188689	short_rohs
Weimaraner02	European_Dogs	familiaris	0	modern	480	398163	0.180674	short_rohs
WelshSpringerSpaniel01	European_Dogs	familiaris	0	modern	242	174656	0.0792536	short_rohs
WelshSpringerSpaniel02	European_Dogs	familiaris	0	modern	382	299166	0.135752	short_rohs
WelshTerrier01	European_Dogs	familiaris	0	modern	259	232668	0.105578	short_rohs
WelshTerrier02	European_Dogs	familiaris	0	modern	335	284221	0.128971	short_rohs
WestHighlandWhiteTerr01	European_Dogs	familiaris	0	modern	351	310308	0.140808	short_rohs
WestHighlandWhiteTerr02	European_Dogs	familiaris	0	modern	409	372631	0.169088	short_rohs
Whippet01	European_Dogs	familiaris	0	modern	217	172899	0.0784564	short_rohs
Whippet02	European_Dogs	familiaris	0	modern	454	371970	0.168788	short_rohs
WireFoxTerrier01	European_Dogs	familiaris	0	modern	159	114665	0.0520316	short_rohs
WireFoxTerrier02	European_Dogs	familiaris	0	modern	603	517875	0.234996	short_rohs
WirehairedPointingGriffon01	European_Dogs	familiaris	0	modern	317	259949	0.117957	short_rohs
WirehairedPointingGriffon02	European_Dogs	familiaris	0	modern	334	280088	0.127095	short_rohs
Wolf01	Eastern_Eurasian_Wolves	lupus	0	modern	57	47712.7	0.0216505	short_rohs
Wolf02	Eastern_Eurasian_Wolves	lupus	0	modern	132	109503	0.049689	short_rohs
Wolf03	Western_Eurasian_Wolves	lupus	0	modern	56	46690.4	0.0211867	short_rohs
Wolf05	Eastern_Eurasian_Wolves	lupus	0	modern	248	226503	0.10278	short_rohs
Wolf100	North_American_Wolves	lupus	0	modern	385	351361	0.159437	short_rohs
Wolf101	North_American_Wolves	lupus	0	modern	449	401527	0.1822	short_rohs
Wolf102	North_American_Wolves	lupus	0	modern	544	493655	0.224005	short_rohs
Wolf103	North_American_Wolves	lupus	0	modern	165	129861	0.0589267	short_rohs
Wolf104	North_American_Wolves	lupus	0	modern	371	325566	0.147732	short_rohs
Wolf105	North_American_Wolves	lupus	0	modern	314	275380	0.124959	short_rohs
Wolf106	North_American_Wolves	lupus	0	modern	469	419414	0.190317	short_rohs
Wolf18	North_American_Wolves	lupus	0	modern	156	129739	0.0588714	short_rohs
Wolf19	Eastern_Eurasian_Wolves	lupus	0	modern	13	9703.74	0.00440326	short_rohs
Wolf20	Western_Eurasian_Wolves	lupus	0	modern	54	41944	0.0190329	short_rohs
Wolf22	North_American_Wolves	lupus	0	modern	693	625729	0.283936	short_rohs
Wolf24	Western_Eurasian_Wolves	lupus	0	modern	366	324442	0.147222	short_rohs
Wolf27	Western_Eurasian_Wolves	lupus	0	modern	200	172554	0.0782998	short_rohs
Wolf28	North_American_Wolves	lupus	0	modern	215	186347	0.0845583	short_rohs
Wolf29	North_American_Wolves	lupus	0	modern	196	162011	0.0735156	short_rohs
Wolf31	Eastern_Eurasian_Wolves	lupus	0	modern	54	43412.7	0.0196993	short_rohs
Wolf32	Eastern_Eurasian_Wolves	lupus	0	modern	41	36631.4	0.0166222	short_rohs
Wolf33	Eastern_Eurasian_Wolves	lupus	0	modern	61	50725.3	0.0230176	short_rohs
Wolf34	Eastern_Eurasian_Wolves	lupus	0	modern	117	97083.4	0.0440534	short_rohs
Wolf35	Eastern_Eurasian_Wolves	lupus	0	modern	64	55216.4	0.0250555	short_rohs
Wolf36	Eastern_Eurasian_Wolves	lupus	0	modern	54	40952	0.0185827	short_rohs
Wolf37	Eastern_Eurasian_Wolves	lupus	0	modern	64	50627.4	0.0229732	short_rohs
Wolf39	Western_Eurasian_Wolves	lupus	0	modern	212	180887	0.0820809	short_rohs
Wolf40	North_American_Wolves	lupus	0	modern	456	412246	0.187064	short_rohs
Wolf43	Western_Eurasian_Wolves	lupus	0	modern	40	32971.6	0.0149615	short_rohs
Wolf44	Western_Eurasian_Wolves	lupus	0	modern	42	33736.7	0.0153087	short_rohs
[truncated: 62 more rows]
