# Supplementary material for: Imputation of ancient canid genomes reveals inbreeding history over the past 10,000 years
Source: Proc Natl Acad Sci U S A. 2025 Nov 24;122(48):e2416980122. doi: 10.1073/pnas.2416980122 (PMC12684900; doi:10.1073/pnas.2416980122)
Supplement: Supplementary file 7 — Dataset S06 (XLSX) [file pnas.2416980122.sd06.xlsx]

## Sheet: DatasetS6A-Gene_Ontology
ontology	node_id	node_name	raw_p_underrep	raw_p_overrep	FWER_underrep	FWER_overrep
biological_process	GO:0019882	antigen processing and presentation	1	4.36744e-06	1	0.059
cellular_component	GO:0042613	MHC class II protein complex	1	5.65204e-06	1	0.068
biological_process	GO:0006959	humoral immune response	0.999999	6.34418e-06	1	0.071
biological_process	GO:0002250	adaptive immune response	0.999999	8.13174e-06	1	0.077
cellular_component	GO:0042611	MHC protein complex	1	9.94258e-06	1	0.079
biological_process	GO:0002504	antigen processing and presentation of peptide or polysaccharide antigen via MHC class II	0.999999	2.77867e-05	1	0.156
molecular_function	GO:0033038	bitter taste receptor activity	0.999999	2.71785e-05	1	0.167
molecular_function	GO:0008527	taste receptor activity	0.999997	4.35405e-05	1	0.192
biological_process	GO:0009617	response to bacterium	0.999991	5.45326e-05	1	0.198
biological_process	GO:0006955	immune response	0.999982	6.77557e-05	1	0.213
biological_process	GO:0019730	antimicrobial humoral response	0.999991	8.99662e-05	1	0.234
biological_process	GO:0002376	immune system process	0.999965	0.000120778	1	0.256
molecular_function	GO:0004984	olfactory receptor activity	0.999981	0.000174006	1	0.27
biological_process	GO:0032496	response to lipopolysaccharide	0.999948	0.000480479	1	0.45
biological_process	GO:0043122	regulation of I-kappaB kinase/NF-kappaB signaling	0.999936	0.000723387	1	0.537
cellular_component	GO:0019774	proteasome core complex, beta-subunit complex	0.999874	0.00738609	1	0.603
biological_process	GO:0002237	response to molecule of bacterial origin	0.999852	0.00112639	1	0.619
biological_process	GO:0019731	antibacterial humoral response	0.999918	0.00123181	1	0.638
biological_process	GO:0007249	I-kappaB kinase/NF-kappaB signaling	0.999832	0.00155465	1	0.677
biological_process	GO:0002439	chronic inflammatory response to antigenic stimulus	1	0.0018704	1	0.709
biological_process	GO:0002544	chronic inflammatory response	1	0.0018704	1	0.709
biological_process	GO:0002676	regulation of chronic inflammatory response	1	0.0018704	1	0.709
biological_process	GO:0002678	positive regulation of chronic inflammatory response	1	0.0018704	1	0.709
biological_process	GO:0002874	regulation of chronic inflammatory response to antigenic stimulus	1	0.0018704	1	0.709
biological_process	GO:0002876	positive regulation of chronic inflammatory response to antigenic stimulus	1	0.0018704	1	0.709
biological_process	GO:0002923	regulation of humoral immune response mediated by circulating immunoglobulin	1	0.0018704	1	0.709
biological_process	GO:0002925	positive regulation of humoral immune response mediated by circulating immunoglobulin	1	0.0018704	1	0.709
biological_process	GO:0006405	RNA export from nucleus	1	0.0018704	1	0.709
biological_process	GO:0007252	I-kappaB phosphorylation	1	0.0018704	1	0.709
biological_process	GO:0014009	glial cell proliferation	1	0.0018704	1	0.709
biological_process	GO:1903719	regulation of I-kappaB phosphorylation	1	0.0018704	1	0.709
biological_process	GO:1903721	positive regulation of I-kappaB phosphorylation	1	0.0018704	1	0.709
biological_process	GO:0042742	defense response to bacterium	0.999664	0.0019015	1	0.714
molecular_function	GO:0004867	serine-type endopeptidase inhibitor activity	0.999621	0.00392573	1	0.734
cellular_component	GO:0016020	membrane	0.993605	0.0131363	1	0.739
molecular_function	GO:0004930	G protein-coupled receptor activity	0.998462	0.00462186	1	0.755
cellular_component	GO:0005839	proteasome core complex	0.999516	0.0142882	1	0.756
molecular_function	GO:0004298	threonine-type endopeptidase activity	0.99988	0.00718896	1	0.812
molecular_function	GO:0015020	glucuronosyltransferase activity	0.99988	0.00718896	1	0.812
molecular_function	GO:0070003	threonine-type peptidase activity	0.99988	0.00718896	1	0.812
molecular_function	GO:0005164	tumor necrosis factor receptor binding	0.999402	0.00812369	1	0.834
biological_process	GO:0001580	detection of chemical stimulus involved in sensory perception of bitter taste	0.999801	0.00376214	1	0.844
biological_process	GO:0050913	sensory perception of bitter taste	0.999801	0.00376214	1	0.844
biological_process	GO:0043123	positive regulation of I-kappaB kinase/NF-kappaB signaling	0.999606	0.0039761	1	0.845
biological_process	GO:0071222	cellular response to lipopolysaccharide	0.999606	0.0039761	1	0.845
biological_process	GO:0009607	response to biotic stimulus	0.998623	0.00441208	1	0.863
biological_process	GO:0043207	response to external biotic stimulus	0.998623	0.00441208	1	0.863
biological_process	GO:0051707	response to other organism	0.998623	0.00441208	1	0.863
biological_process	GO:0002861	regulation of inflammatory response to antigenic stimulus	0.999921	0.00545411	1	0.886
biological_process	GO:0002863	positive regulation of inflammatory response to antigenic stimulus	0.999921	0.00545411	1	0.886
biological_process	GO:0010524	positive regulation of calcium ion transport into cytosol	0.999921	0.00545411	1	0.886
biological_process	GO:0031664	regulation of lipopolysaccharide-mediated signaling pathway	0.999921	0.00545411	1	0.886
biological_process	GO:0048535	lymph node development	0.999921	0.00545411	1	0.886
biological_process	GO:0051281	positive regulation of release of sequestered calcium ion into cytosol	0.999921	0.00545411	1	0.886
biological_process	GO:0071166	ribonucleoprotein complex localization	0.999921	0.00545411	1	0.886
biological_process	GO:0071426	ribonucleoprotein complex export from nucleus	0.999921	0.00545411	1	0.886
biological_process	GO:1904427	positive regulation of calcium ion transmembrane transport	0.999921	0.00545411	1	0.886
biological_process	GO:0050912	detection of chemical stimulus involved in sensory perception of taste	0.999654	0.00547031	1	0.886
biological_process	GO:0044419	biological process involved in interspecies interaction between organisms	0.998124	0.00578754	1	0.894
molecular_function	GO:0003796	lysozyme activity	0.999536	0.0139142	1	0.914
molecular_function	GO:0015440	ABC-type peptide transporter activity	0.999536	0.0139142	1	0.914
molecular_function	GO:0045236	CXCR chemokine receptor binding	0.999536	0.0139142	1	0.914
molecular_function	GO:0061783	peptidoglycan muralytic activity	0.999536	0.0139142	1	0.914
biological_process	GO:0032609	interferon-gamma production	0.999442	0.00757566	1	0.917
biological_process	GO:0032649	regulation of interferon-gamma production	0.999442	0.00757566	1	0.917
biological_process	GO:0001818	negative regulation of cytokine production	0.99905	0.0076821	1	0.925
biological_process	GO:0071216	cellular response to biotic stimulus	0.99905	0.0076821	1	0.925
biological_process	GO:0071219	cellular response to molecule of bacterial origin	0.99905	0.0076821	1	0.925
biological_process	GO:0001817	regulation of cytokine production	0.998118	0.00798097	1	0.928
biological_process	GO:0001816	cytokine production	0.997877	0.00881789	1	0.945
biological_process	GO:0010629	negative regulation of gene expression	0.998099	0.0090289	1	0.947
biological_process	GO:0031349	positive regulation of defense response	0.998775	0.00929647	1	0.948
biological_process	GO:0031503	protein-containing complex localization	0.999152	0.0100984	1	0.954
biological_process	GO:0050909	sensory perception of taste	0.999152	0.0100984	1	0.954
biological_process	GO:0060401	cytosolic calcium ion transport	0.999152	0.0100984	1	0.954
biological_process	GO:0060402	calcium ion transport into cytosol	0.999152	0.0100984	1	0.954
biological_process	GO:0097553	calcium ion transmembrane import into cytosol	0.999152	0.0100984	1	0.954
biological_process	GO:0002437	inflammatory response to antigenic stimulus	0.999696	0.0106037	1	0.954
biological_process	GO:0002455	humoral immune response mediated by circulating immunoglobulin	0.999696	0.0106037	1	0.954
biological_process	GO:0002922	positive regulation of humoral immune response	0.999696	0.0106037	1	0.954
biological_process	GO:0006123	mitochondrial electron transport, cytochrome c to oxygen	0.999696	0.0106037	1	0.954
biological_process	GO:0006403	RNA localization	0.999696	0.0106037	1	0.954
biological_process	GO:0031663	lipopolysaccharide-mediated signaling pathway	0.999696	0.0106037	1	0.954
biological_process	GO:0050657	nucleic acid transport	0.999696	0.0106037	1	0.954
biological_process	GO:0050658	RNA transport	0.999696	0.0106037	1	0.954
biological_process	GO:0051168	nuclear export	0.999696	0.0106037	1	0.954
biological_process	GO:0051236	establishment of RNA localization	0.999696	0.0106037	1	0.954
biological_process	GO:0060055	angiogenesis involved in wound healing	0.999696	0.0106037	1	0.954
molecular_function	GO:0004888	transmembrane signaling receptor activity	0.992289	0.0185586	1	0.973
biological_process	GO:0033993	response to lipid	0.996758	0.0139047	1	0.974
cellular_component	GO:0098796	membrane protein complex	0.988086	0.0306318	1	0.988
molecular_function	GO:0016887	ATPase	0.995265	0.0215125	1	0.989
biological_process	GO:0048002	antigen processing and presentation of peptide antigen	0.998278	0.0164534	1	0.992
biological_process	GO:0050729	positive regulation of inflammatory response	0.998278	0.0164534	1	0.992
biological_process	GO:0050830	defense response to Gram-positive bacterium	0.998278	0.0164534	1	0.992
biological_process	GO:0070588	calcium ion transmembrane transport	0.998278	0.0164534	1	0.992
cellular_component	GO:0000502	proteasome complex	0.997753	0.033431	1	0.993
biological_process	GO:0002712	regulation of B cell mediated immunity	0.999262	0.017181	1	0.994
biological_process	GO:0002714	positive regulation of B cell mediated immunity	0.999262	0.017181	1	0.994
biological_process	GO:0002889	regulation of immunoglobulin mediated immune response	0.999262	0.017181	1	0.994
biological_process	GO:0002891	positive regulation of immunoglobulin mediated immune response	0.999262	0.017181	1	0.994
biological_process	GO:0002920	regulation of humoral immune response	0.999262	0.017181	1	0.994
biological_process	GO:0010522	regulation of calcium ion transport into cytosol	0.999262	0.017181	1	0.994
biological_process	GO:0043900	regulation of multi-organism process	0.999262	0.017181	1	0.994
biological_process	GO:0051279	regulation of release of sequestered calcium ion into cytosol	0.999262	0.017181	1	0.994
biological_process	GO:0140374	antiviral innate immune response	0.999262	0.017181	1	0.994
biological_process	GO:1901099	negative regulation of signal transduction in absence of ligand	0.999262	0.017181	1	0.994
biological_process	GO:1903169	regulation of calcium ion transmembrane transport	0.999262	0.017181	1	0.994
biological_process	GO:2001238	positive regulation of extrinsic apoptotic signaling pathway	0.999262	0.017181	1	0.994
biological_process	GO:2001240	negative regulation of extrinsic apoptotic signaling pathway in absence of ligand	0.999262	0.017181	1	0.994
biological_process	GO:0002831	regulation of response to biotic stimulus	0.997666	0.0203042	1	0.996
biological_process	GO:0045069	regulation of viral genome replication	0.997666	0.0203042	1	0.996
biological_process	GO:0045071	negative regulation of viral genome replication	0.997666	0.0203042	1	0.996
biological_process	GO:0048525	negative regulation of viral process	0.997666	0.0203042	1	0.996
biological_process	GO:0050792	regulation of viral process	0.997666	0.0203042	1	0.996
biological_process	GO:0050907	detection of chemical stimulus involved in sensory perception	0.997666	0.0203042	1	0.996
biological_process	GO:1903900	regulation of viral life cycle	0.997666	0.0203042	1	0.996
biological_process	GO:0034762	regulation of transmembrane transport	0.996447	0.0206516	1	0.996
molecular_function	GO:0008194	UDP-glycosyltransferase activity	0.997088	0.023956	1	0.998
molecular_function	GO:0032813	tumor necrosis factor receptor superfamily binding	0.997088	0.023956	1	0.998
biological_process	GO:0050778	positive regulation of immune response	0.994473	0.0242176	1	0.998
biological_process	GO:0002821	positive regulation of adaptive immune response	0.996919	0.0246101	1	0.998
biological_process	GO:0002824	positive regulation of adaptive immune response based on somatic recombination of immune receptors built from immunoglobulin superfamily domains	0.996919	0.0246101	1	0.998
biological_process	GO:0019079	viral genome replication	0.996919	0.0246101	1	0.998
biological_process	GO:0043161	proteasome-mediated ubiquitin-dependent protein catabolic process	0.996919	0.0246101	1	0.998
biological_process	GO:0070098	chemokine-mediated signaling pathway	0.996919	0.0246101	1	0.998
biological_process	GO:0002483	antigen processing and presentation of endogenous peptide antigen	0.99857	0.0250565	1	0.998
biological_process	GO:0019646	aerobic electron transport chain	0.99857	0.0250565	1	0.998
biological_process	GO:0019883	antigen processing and presentation of endogenous antigen	0.99857	0.0250565	1	0.998
biological_process	GO:0019885	antigen processing and presentation of endogenous peptide antigen via MHC class I	0.99857	0.0250565	1	0.998
biological_process	GO:0042773	ATP synthesis coupled electron transport	0.99857	0.0250565	1	0.998
biological_process	GO:0042775	mitochondrial ATP synthesis coupled electron transport	0.99857	0.0250565	1	0.998
biological_process	GO:0043525	positive regulation of neuron apoptotic process	0.99857	0.0250565	1	0.998
biological_process	GO:0051928	positive regulation of calcium ion transport	0.99857	0.0250565	1	0.998
biological_process	GO:1901216	positive regulation of neuron death	0.99857	0.0250565	1	0.998
biological_process	GO:1904064	positive regulation of cation transmembrane transport	0.99857	0.0250565	1	0.998
biological_process	GO:0002699	positive regulation of immune effector process	0.994948	0.0268641	1	0.999
biological_process	GO:0010628	positive regulation of gene expression	0.991222	0.0283996	1	0.999
biological_process	GO:0098542	defense response to other organism	0.99035	0.0286701	1	0.999
biological_process	GO:0002708	positive regulation of lymphocyte mediated immunity	0.996024	0.0293717	1	0.999
biological_process	GO:0019058	viral life cycle	0.996024	0.0293717	1	0.999
biological_process	GO:1990868	response to chemokine	0.996024	0.0293717	1	0.999
biological_process	GO:1990869	cellular response to chemokine	0.996024	0.0293717	1	0.999
biological_process	GO:2001236	regulation of extrinsic apoptotic signaling pathway	0.996024	0.0293717	1	0.999
biological_process	GO:0001819	positive regulation of cytokine production	0.992878	0.0295092	1	0.999
cellular_component	GO:0098797	plasma membrane protein complex	0.985677	0.04209	1	0.999
cellular_component	GO:0043197	dendritic spine	0.99621	0.0452873	1	0.999
cellular_component	GO:0044309	neuron spine	0.99621	0.0452873	1	0.999
cellular_component	GO:0000221	vacuolar proton-transporting V-type ATPase, V1 domain	1	0.050834	1	0.999
cellular_component	GO:0016442	RISC complex	1	0.050834	1	0.999
cellular_component	GO:0016471	vacuolar proton-transporting V-type ATPase complex	1	0.050834	1	0.999
cellular_component	GO:0031332	RNAi effector complex	1	0.050834	1	0.999
cellular_component	GO:0032591	dendritic spine membrane	1	0.050834	1	0.999
cellular_component	GO:0033178	proton-transporting two-sector ATPase complex, catalytic domain	1	0.050834	1	0.999
cellular_component	GO:0033180	proton-transporting V-type ATPase, V1 domain	1	0.050834	1	0.999
cellular_component	GO:0042825	TAP complex	1	0.050834	1	0.999
cellular_component	GO:1990111	spermatoproteasome complex	1	0.050834	1	0.999
cellular_component	GO:1905369	endopeptidase complex	0.994155	0.0584346	1	0.999
molecular_function	GO:0042605	peptide antigen binding	0.997844	0.0325896	1	1
molecular_function	GO:0004866	endopeptidase inhibitor activity	0.993439	0.0327898	1	1
molecular_function	GO:0030414	peptidase inhibitor activity	0.993439	0.0327898	1	1
biological_process	GO:0006119	oxidative phosphorylation	0.997574	0.0341088	1	1
biological_process	GO:0022900	electron transport chain	0.997574	0.0341088	1	1
biological_process	GO:0022904	respiratory electron transport chain	0.997574	0.0341088	1	1
biological_process	GO:0034767	positive regulation of ion transmembrane transport	0.997574	0.0341088	1	1
biological_process	GO:0045639	positive regulation of myeloid cell differentiation	0.997574	0.0341088	1	1
biological_process	GO:0051495	positive regulation of cytoskeleton organization	0.997574	0.0341088	1	1
biological_process	GO:2001239	regulation of extrinsic apoptotic signaling pathway in absence of ligand	0.997574	0.0341088	1	1
biological_process	GO:0006511	ubiquitin-dependent protein catabolic process	0.994967	0.0345871	1	1
biological_process	GO:0010498	proteasomal protein catabolic process	0.994967	0.0345871	1	1
biological_process	GO:0016032	viral process	0.994967	0.0345871	1	1
biological_process	GO:0031331	positive regulation of cellular catabolic process	0.994967	0.0345871	1	1
biological_process	GO:0034765	regulation of ion transmembrane transport	0.994967	0.0345871	1	1
biological_process	GO:0051235	maintenance of location	0.994967	0.0345871	1	1
molecular_function	GO:0061135	endopeptidase regulator activity	0.992186	0.0373309	1	1
biological_process	GO:0019221	cytokine-mediated signaling pathway	0.989891	0.0387414	1	1
biological_process	GO:0007606	sensory perception of chemical stimulus	0.993735	0.0402516	1	1
biological_process	GO:0009593	detection of chemical stimulus	0.993735	0.0402516	1	1
biological_process	GO:0043523	regulation of neuron apoptotic process	0.993735	0.0402516	1	1
biological_process	GO:1901214	regulation of neuron death	0.993735	0.0402516	1	1
biological_process	GO:0050896	response to stimulus	0.979571	0.0402635	1	1
biological_process	GO:0045087	innate immune response	0.987173	0.041954	1	1
molecular_function	GO:0042626	ATPase-coupled transmembrane transporter activity	0.993383	0.0421467	1	1
biological_process	GO:0030001	metal ion transport	0.990688	0.0423605	1	1
biological_process	GO:0002941	synoviocyte proliferation	1	0.0436681	1	1
biological_process	GO:0005988	lactose metabolic process	1	0.0436681	1	1
biological_process	GO:0005989	lactose biosynthetic process	1	0.0436681	1	1
biological_process	GO:0006020	inositol metabolic process	1	0.0436681	1	1
biological_process	GO:0006404	RNA import into nucleus	1	0.0436681	1	1
biological_process	GO:0006406	mRNA export from nucleus	1	0.0436681	1	1
biological_process	GO:0006447	regulation of translational initiation by iron	1	0.0436681	1	1
biological_process	GO:0006611	protein export from nucleus	1	0.0436681	1	1
biological_process	GO:0008347	glial cell migration	1	0.0436681	1	1
biological_process	GO:0010968	regulation of microtubule nucleation	1	0.0436681	1	1
biological_process	GO:0015750	pentose transmembrane transport	1	0.0436681	1	1
biological_process	GO:0015756	fucose transmembrane transport	1	0.0436681	1	1
biological_process	GO:0015798	myo-inositol transport	1	0.0436681	1	1
biological_process	GO:0016188	synaptic vesicle maturation	1	0.0436681	1	1
biological_process	GO:0030730	sequestering of triglyceride	1	0.0436681	1	1
biological_process	GO:0032914	positive regulation of transforming growth factor beta1 production	1	0.0436681	1	1
biological_process	GO:0034116	positive regulation of heterotypic cell-cell adhesion	1	0.0436681	1	1
biological_process	GO:0034122	negative regulation of toll-like receptor signaling pathway	1	0.0436681	1	1
biological_process	GO:0035281	pre-miRNA export from nucleus	1	0.0436681	1	1
biological_process	GO:0042634	regulation of hair cycle	1	0.0436681	1	1
biological_process	GO:0043506	regulation of JUN kinase activity	1	0.0436681	1	1
biological_process	GO:0043507	positive regulation of JUN kinase activity	1	0.0436681	1	1
biological_process	GO:0045948	positive regulation of translational initiation	1	0.0436681	1	1
biological_process	GO:0045994	positive regulation of translational initiation by iron	1	0.0436681	1	1
biological_process	GO:0046351	disaccharide biosynthetic process	1	0.0436681	1	1
biological_process	GO:0046596	regulation of viral entry into host cell	1	0.0436681	1	1
biological_process	GO:0046825	regulation of protein export from nucleus	1	0.0436681	1	1
biological_process	GO:0046827	positive regulation of protein export from nucleus	1	0.0436681	1	1
biological_process	GO:0051030	snRNA transport	1	0.0436681	1	1
biological_process	GO:0051040	regulation of calcium-independent cell-cell adhesion	1	0.0436681	1	1
biological_process	GO:0051041	positive regulation of calcium-independent cell-cell adhesion	1	0.0436681	1	1
biological_process	GO:0051797	regulation of hair follicle development	1	0.0436681	1	1
biological_process	GO:0051798	positive regulation of hair follicle development	1	0.0436681	1	1
biological_process	GO:0052372	modulation by symbiont of entry into host	1	0.0436681	1	1
biological_process	GO:0060236	regulation of mitotic spindle organization	1	0.0436681	1	1
biological_process	GO:0060251	regulation of glial cell proliferation	1	0.0436681	1	1
biological_process	GO:0060252	positive regulation of glial cell proliferation	1	0.0436681	1	1
biological_process	GO:0060693	regulation of branching involved in salivary gland morphogenesis	1	0.0436681	1	1
biological_process	GO:0061015	snRNA import into nucleus	1	0.0436681	1	1
biological_process	GO:0061048	negative regulation of branching involved in lung morphogenesis	1	0.0436681	1	1
biological_process	GO:0061517	macrophage proliferation	1	0.0436681	1	1
biological_process	GO:0061518	microglial cell proliferation	1	0.0436681	1	1
biological_process	GO:0061757	leukocyte adhesion to arterial endothelial cell	1	0.0436681	1	1
biological_process	GO:0070936	protein K48-linked ubiquitination	1	0.0436681	1	1
biological_process	GO:0071427	mRNA-containing ribonucleoprotein complex export from nucleus	1	0.0436681	1	1
biological_process	GO:0072017	distal tubule development	1	0.0436681	1	1
biological_process	GO:0072564	blood microparticle formation	1	0.0436681	1	1
biological_process	GO:0072567	chemokine (C-X-C motif) ligand 2 production	1	0.0436681	1	1
biological_process	GO:0072639	interleukin-33 production	1	0.0436681	1	1
biological_process	GO:0090063	positive regulation of microtubule nucleation	1	0.0436681	1	1
biological_process	GO:0090169	regulation of spindle assembly	1	0.0436681	1	1
biological_process	GO:0090224	regulation of spindle organization	1	0.0436681	1	1
biological_process	GO:0090374	oligopeptide export from mitochondrion	1	0.0436681	1	1
biological_process	GO:0097401	synaptic vesicle lumen acidification	1	0.0436681	1	1
biological_process	GO:0097527	necroptotic signaling pathway	1	0.0436681	1	1
biological_process	GO:0110088	hippocampal neuron apoptotic process	1	0.0436681	1	1
biological_process	GO:0110089	regulation of hippocampal neuron apoptotic process	1	0.0436681	1	1
biological_process	GO:0110091	negative regulation of hippocampal neuron apoptotic process	1	0.0436681	1	1
biological_process	GO:0150127	regulation of interleukin-33 production	1	0.0436681	1	1
biological_process	GO:0150129	positive regulation of interleukin-33 production	1	0.0436681	1	1
biological_process	GO:1900221	regulation of amyloid-beta clearance	1	0.0436681	1	1
biological_process	GO:1900222	negative regulation of amyloid-beta clearance	1	0.0436681	1	1
biological_process	GO:1901594	response to capsazepine	1	0.0436681	1	1
biological_process	GO:1901645	regulation of synoviocyte proliferation	1	0.0436681	1	1
biological_process	GO:1901647	positive regulation of synoviocyte proliferation	1	0.0436681	1	1
biological_process	GO:1901673	regulation of mitotic spindle assembly	1	0.0436681	1	1
biological_process	GO:1903347	negative regulation of bicellular tight junction assembly	1	0.0436681	1	1
biological_process	GO:1903975	regulation of glial cell migration	1	0.0436681	1	1
biological_process	GO:1903977	positive regulation of glial cell migration	1	0.0436681	1	1
biological_process	GO:1904124	microglial cell migration	1	0.0436681	1	1
biological_process	GO:1904139	regulation of microglial cell migration	1	0.0436681	1	1
biological_process	GO:1904141	positive regulation of microglial cell migration	1	0.0436681	1	1
biological_process	GO:1904997	regulation of leukocyte adhesion to arterial endothelial cell	1	0.0436681	1	1
biological_process	GO:1904999	positive regulation of leukocyte adhesion to arterial endothelial cell	1	0.0436681	1	1
biological_process	GO:2000010	positive regulation of protein localization to cell surface	1	0.0436681	1	1
biological_process	GO:2000332	regulation of blood microparticle formation	1	0.0436681	1	1
biological_process	GO:2000334	positive regulation of blood microparticle formation	1	0.0436681	1	1
biological_process	GO:2000341	regulation of chemokine (C-X-C motif) ligand 2 production	1	0.0436681	1	1
biological_process	GO:2000343	positive regulation of chemokine (C-X-C motif) ligand 2 production	1	0.0436681	1	1
biological_process	GO:2000369	regulation of clathrin-dependent endocytosis	1	0.0436681	1	1
biological_process	GO:2000737	negative regulation of stem cell differentiation	1	0.0436681	1	1
biological_process	GO:2000810	regulation of bicellular tight junction assembly	1	0.0436681	1	1
molecular_function	GO:0003823	antigen binding	0.996361	0.04417	1	1
biological_process	GO:0002367	cytokine production involved in immune response	0.996238	0.0442243	1	1
biological_process	GO:0002474	antigen processing and presentation of peptide antigen via MHC class I	0.996238	0.0442243	1	1
biological_process	GO:0002718	regulation of cytokine production involved in immune response	0.996238	0.0442243	1	1
biological_process	GO:0016064	immunoglobulin mediated immune response	0.996238	0.0442243	1	1
biological_process	GO:0019724	B cell mediated immunity	0.996238	0.0442243	1	1
biological_process	GO:0032720	negative regulation of tumor necrosis factor production	0.996238	0.0442243	1	1
biological_process	GO:0032729	positive regulation of interferon-gamma production	0.996238	0.0442243	1	1
biological_process	GO:0051209	release of sequestered calcium ion into cytosol	0.996238	0.0442243	1	1
biological_process	GO:0051282	regulation of sequestering of calcium ion	0.996238	0.0442243	1	1
biological_process	GO:0051283	negative regulation of sequestering of calcium ion	0.996238	0.0442243	1	1
biological_process	GO:1902115	regulation of organelle assembly	0.996238	0.0442243	1	1
biological_process	GO:1903556	negative regulation of tumor necrosis factor superfamily cytokine production	0.996238	0.0442243	1	1
biological_process	GO:0010817	regulation of hormone levels	0.987457	0.0457877	1	1
biological_process	GO:0098662	inorganic cation transmembrane transport	0.987457	0.0457877	1	1
biological_process	GO:0002705	positive regulation of leukocyte mediated immunity	0.992318	0.0463584	1	1
biological_process	GO:0019941	modification-dependent protein catabolic process	0.992318	0.0463584	1	1
biological_process	GO:0043632	modification-dependent macromolecule catabolic process	0.992318	0.0463584	1	1
biological_process	GO:0071396	cellular response to lipid	0.989324	0.0468868	1	1
biological_process	GO:0055085	transmembrane transport	0.981836	0.0483912	1	1
molecular_function	GO:0015399	primary active transmembrane transporter activity	0.991667	0.0493926	1	1
biological_process	GO:0005975	carbohydrate metabolic process	0.986095	0.0495833	1	1
molecular_function	GO:0004461	lactose synthase activity	1	0.0501701	1	1
molecular_function	GO:0005049	nuclear export signal receptor activity	1	0.0501701	1	1
molecular_function	GO:0005153	interleukin-8 receptor binding	1	0.0501701	1	1
molecular_function	GO:0005365	myo-inositol transmembrane transporter activity	1	0.0501701	1	1
molecular_function	GO:0005367	myo-inositol:sodium symporter activity	1	0.0501701	1	1
molecular_function	GO:0015146	pentose transmembrane transporter activity	1	0.0501701	1	1
molecular_function	GO:0015150	fucose transmembrane transporter activity	1	0.0501701	1	1
molecular_function	GO:0015278	calcium-release channel activity	1	0.0501701	1	1
molecular_function	GO:0019828	aspartic-type endopeptidase inhibitor activity	1	0.0501701	1	1
molecular_function	GO:0030395	lactose binding	1	0.0501701	1	1
molecular_function	GO:0031737	CX3C chemokine receptor binding	1	0.0501701	1	1
molecular_function	GO:0038177	death receptor agonist activity	1	0.0501701	1	1
molecular_function	GO:0045237	CXCR1 chemokine receptor binding	1	0.0501701	1	1
molecular_function	GO:0048030	disaccharide binding	1	0.0501701	1	1
molecular_function	GO:0048248	CXCR3 chemokine receptor binding	1	0.0501701	1	1
molecular_function	GO:0070883	pre-miRNA binding	1	0.0501701	1	1
molecular_function	GO:0106256	hydroperoxy icosatetraenoate dehydratase activity	1	0.0501701	1	1
molecular_function	GO:0140142	nucleocytoplasmic carrier activity	1	0.0501701	1	1
molecular_function	GO:0140416	transcription regulator inhibitor activity	1	0.0501701	1	1
molecular_function	GO:0140597	protein carrier activity	1	0.0501701	1	1
molecular_function	GO:1905172	RISC complex binding	1	0.0501701	1	1
biological_process	GO:0002682	regulation of immune system process	0.980627	0.0510293	1	1
biological_process	GO:0002697	regulation of immune effector process	0.987827	0.0516749	1	1
biological_process	GO:0032103	positive regulation of response to external stimulus	0.987827	0.0516749	1	1
biological_process	GO:0044281	small molecule metabolic process	0.978785	0.0524852	1	1
biological_process	GO:0002706	regulation of lymphocyte mediated immunity	0.990704	0.0528987	1	1
biological_process	GO:0002819	regulation of adaptive immune response	0.990704	0.0528987	1	1
biological_process	GO:0002822	regulation of adaptive immune response based on somatic recombination of immune receptors built from immunoglobulin superfamily domains	0.990704	0.0528987	1	1
biological_process	GO:0009896	positive regulation of catabolic process	0.990704	0.0528987	1	1
biological_process	GO:0010638	positive regulation of organelle organization	0.990704	0.0528987	1	1
biological_process	GO:0050906	detection of stimulus involved in sensory perception	0.990704	0.0528987	1	1
molecular_function	GO:0061134	peptidase regulator activity	0.987439	0.0530372	1	1
biological_process	GO:0050776	regulation of immune response	0.984633	0.0535619	1	1
biological_process	GO:0008645	hexose transmembrane transport	0.99453	0.0552969	1	1
biological_process	GO:0009060	aerobic respiration	0.99453	0.0552969	1	1
biological_process	GO:0045333	cellular respiration	0.99453	0.0552969	1	1
biological_process	GO:0051208	sequestering of calcium ion	0.99453	0.0552969	1	1
biological_process	GO:1902905	positive regulation of supramolecular fiber organization	0.99453	0.0552969	1	1
biological_process	GO:1904659	glucose transmembrane transport	0.99453	0.0552969	1	1
biological_process	GO:0051649	establishment of localization in cell	0.978033	0.056587	1	1
molecular_function	GO:0042887	amide transmembrane transporter activity	0.994385	0.0570216	1	1
molecular_function	GO:0140098	catalytic activity, acting on RNA	0.994385	0.0570216	1	1
molecular_function	GO:1904680	peptide transmembrane transporter activity	0.994385	0.0570216	1	1
molecular_function	GO:0038023	signaling receptor activity	0.971097	0.0586815	1	1
molecular_function	GO:0060089	molecular transducer activity	0.971097	0.0586815	1	1
biological_process	GO:0044089	positive regulation of cellular component biogenesis	0.988882	0.0598621	1	1
biological_process	GO:0051402	neuron apoptotic process	0.988882	0.0598621	1	1
biological_process	GO:0070997	neuron death	0.988882	0.0598621	1	1
biological_process	GO:0031329	regulation of cellular catabolic process	0.984416	0.0620323	1	1
molecular_function	GO:0016758	hexosyltransferase activity	0.987416	0.0655748	1	1
biological_process	GO:0071345	cellular response to cytokine stimulus	0.979605	0.0666004	1	1
biological_process	GO:0098660	inorganic ion transmembrane transport	0.979605	0.0666004	1	1
biological_process	GO:0006913	nucleocytoplasmic transport	0.992424	0.0672272	1	1
biological_process	GO:0015749	monosaccharide transmembrane transport	0.992424	0.0672272	1	1
biological_process	GO:0015931	nucleobase-containing compound transport	0.992424	0.0672272	1	1
biological_process	GO:0030593	neutrophil chemotaxis	0.992424	0.0672272	1	1
biological_process	GO:0034219	carbohydrate transmembrane transport	0.992424	0.0672272	1	1
biological_process	GO:0034754	cellular hormone metabolic process	0.992424	0.0672272	1	1
biological_process	GO:0045732	positive regulation of protein catabolic process	0.992424	0.0672272	1	1
biological_process	GO:0051169	nuclear transport	0.992424	0.0672272	1	1
biological_process	GO:1904062	regulation of cation transmembrane transport	0.992424	0.0672272	1	1
biological_process	GO:0042445	hormone metabolic process	0.986844	0.0672367	1	1
biological_process	GO:0006952	defense response	0.968259	0.0687468	1	1
molecular_function	GO:0019003	GDP binding	0.991876	0.0709925	1	1
biological_process	GO:0060341	regulation of cellular localization	0.980414	0.0734173	1	1
biological_process	GO:0002684	positive regulation of immune system process	0.973562	0.0744203	1	1
molecular_function	GO:0005125	cytokine activity	0.973488	0.074435	1	1
biological_process	GO:0002703	regulation of leukocyte mediated immunity	0.98458	0.0750093	1	1
biological_process	GO:0061844	antimicrobial humoral immune response mediated by antimicrobial peptide	0.98458	0.0750093	1	1
biological_process	GO:0098655	cation transmembrane transport	0.975687	0.0762096	1	1
biological_process	GO:0030336	negative regulation of cell migration	0.989902	0.0799225	1	1
biological_process	GO:0031334	positive regulation of protein-containing complex assembly	0.989902	0.0799225	1	1
biological_process	GO:0033138	positive regulation of peptidyl-serine phosphorylation	0.989902	0.0799225	1	1
biological_process	GO:0045637	regulation of myeloid cell differentiation	0.989902	0.0799225	1	1
biological_process	GO:0051897	positive regulation of protein kinase B signaling	0.989902	0.0799225	1	1
biological_process	GO:0006816	calcium ion transport	0.982084	0.0831655	1	1
biological_process	GO:0015833	peptide transport	0.982084	0.0831655	1	1
biological_process	GO:0000054	ribosomal subunit export from nucleus	0.99813	0.0854658	1	1
biological_process	GO:0002230	positive regulation of defense response to virus by host	0.99813	0.0854658	1	1
biological_process	GO:0005984	disaccharide metabolic process	0.99813	0.0854658	1	1
biological_process	GO:0006171	cAMP biosynthetic process	0.99813	0.0854658	1	1
biological_process	GO:0006458	de novo' protein folding	0.99813	0.0854658	1	1
biological_process	GO:0006775	fat-soluble vitamin metabolic process	0.99813	0.0854658	1	1
biological_process	GO:0007431	salivary gland development	0.99813	0.0854658	1	1
biological_process	GO:0007435	salivary gland morphogenesis	0.99813	0.0854658	1	1
biological_process	GO:0009110	vitamin biosynthetic process	0.99813	0.0854658	1	1
biological_process	GO:0009268	response to pH	0.99813	0.0854658	1	1
biological_process	GO:0009312	oligosaccharide biosynthetic process	0.99813	0.0854658	1	1
biological_process	GO:0010447	response to acidic pH	0.99813	0.0854658	1	1
biological_process	GO:0010799	regulation of peptidyl-threonine phosphorylation	0.99813	0.0854658	1	1
biological_process	GO:0010800	positive regulation of peptidyl-threonine phosphorylation	0.99813	0.0854658	1	1
biological_process	GO:0010829	negative regulation of glucose transmembrane transport	0.99813	0.0854658	1	1
biological_process	GO:0010992	ubiquitin recycling	0.99813	0.0854658	1	1
biological_process	GO:0010994	free ubiquitin chain polymerization	0.99813	0.0854658	1	1
biological_process	GO:0014013	regulation of gliogenesis	0.99813	0.0854658	1	1
biological_process	GO:0014015	positive regulation of gliogenesis	0.99813	0.0854658	1	1
biological_process	GO:0015791	polyol transport	0.99813	0.0854658	1	1
biological_process	GO:0016338	calcium-independent cell-cell adhesion via plasma membrane cell-adhesion molecules	0.99813	0.0854658	1	1
biological_process	GO:0018107	peptidyl-threonine phosphorylation	0.99813	0.0854658	1	1
biological_process	GO:0019371	cyclooxygenase pathway	0.99813	0.0854658	1	1
biological_process	GO:0030656	regulation of vitamin metabolic process	0.99813	0.0854658	1	1
biological_process	GO:0031622	positive regulation of fever generation	0.99813	0.0854658	1	1
biological_process	GO:0031652	positive regulation of heat generation	0.99813	0.0854658	1	1
biological_process	GO:0031665	negative regulation of lipopolysaccharide-mediated signaling pathway	0.99813	0.0854658	1	1
biological_process	GO:0032905	transforming growth factor beta1 production	0.99813	0.0854658	1	1
biological_process	GO:0032908	regulation of transforming growth factor beta1 production	0.99813	0.0854658	1	1
biological_process	GO:0033622	integrin activation	0.99813	0.0854658	1	1
biological_process	GO:0033750	ribosome localization	0.99813	0.0854658	1	1
biological_process	GO:0034114	regulation of heterotypic cell-cell adhesion	0.99813	0.0854658	1	1
biological_process	GO:0034340	response to type I interferon	0.99813	0.0854658	1	1
biological_process	GO:0035094	response to nicotine	0.99813	0.0854658	1	1
biological_process	GO:0035136	forelimb morphogenesis	0.99813	0.0854658	1	1
biological_process	GO:0035456	response to interferon-beta	0.99813	0.0854658	1	1
biological_process	GO:0035458	cellular response to interferon-beta	0.99813	0.0854658	1	1
biological_process	GO:0042359	vitamin D metabolic process	0.99813	0.0854658	1	1
biological_process	GO:0042362	fat-soluble vitamin biosynthetic process	0.99813	0.0854658	1	1
biological_process	GO:0042368	vitamin D biosynthetic process	0.99813	0.0854658	1	1
biological_process	GO:0042448	progesterone metabolic process	0.99813	0.0854658	1	1
biological_process	GO:0042572	retinol metabolic process	0.99813	0.0854658	1	1
biological_process	GO:0043243	positive regulation of protein-containing complex disassembly	0.99813	0.0854658	1	1
biological_process	GO:0043406	positive regulation of MAP kinase activity	0.99813	0.0854658	1	1
biological_process	GO:0043537	negative regulation of blood vessel endothelial cell migration	0.99813	0.0854658	1	1
biological_process	GO:0043903	regulation of biological process involved in symbiotic interaction	0.99813	0.0854658	1	1
biological_process	GO:0044409	entry into host	0.99813	0.0854658	1	1
biological_process	GO:0045646	regulation of erythrocyte differentiation	0.99813	0.0854658	1	1
biological_process	GO:0045648	positive regulation of erythrocyte differentiation	0.99813	0.0854658	1	1
biological_process	GO:0045727	positive regulation of translation	0.99813	0.0854658	1	1
biological_process	GO:0046058	cAMP metabolic process	0.99813	0.0854658	1	1
biological_process	GO:0046136	positive regulation of vitamin metabolic process	0.99813	0.0854658	1	1
biological_process	GO:0046325	negative regulation of glucose import	0.99813	0.0854658	1	1
biological_process	GO:0046718	viral entry into host cell	0.99813	0.0854658	1	1
biological_process	GO:0048485	sympathetic nervous system development	0.99813	0.0854658	1	1
biological_process	GO:0050688	regulation of defense response to virus	0.99813	0.0854658	1	1
biological_process	GO:0050691	regulation of defense response to virus by host	0.99813	0.0854658	1	1
biological_process	GO:0051044	positive regulation of membrane protein ectodomain proteolysis	0.99813	0.0854658	1	1
biological_process	GO:0051084	de novo' posttranslational protein folding	0.99813	0.0854658	1	1
biological_process	GO:0051085	chaperone cofactor-dependent protein refolding	0.99813	0.0854658	1	1
biological_process	GO:0051701	biological process involved in interaction with host	0.99813	0.0854658	1	1
biological_process	GO:0051923	sulfation	0.99813	0.0854658	1	1
biological_process	GO:0052126	movement in host environment	0.99813	0.0854658	1	1
biological_process	GO:0060337	type I interferon signaling pathway	0.99813	0.0854658	1	1
biological_process	GO:0060338	regulation of type I interferon-mediated signaling pathway	0.99813	0.0854658	1	1
biological_process	GO:0060340	positive regulation of type I interferon-mediated signaling pathway	0.99813	0.0854658	1	1
biological_process	GO:0060445	branching involved in salivary gland morphogenesis	0.99813	0.0854658	1	1
biological_process	GO:0060556	regulation of vitamin D biosynthetic process	0.99813	0.0854658	1	1
biological_process	GO:0060557	positive regulation of vitamin D biosynthetic process	0.99813	0.0854658	1	1
biological_process	GO:0060664	epithelial cell proliferation involved in salivary gland morphogenesis	0.99813	0.0854658	1	1
biological_process	GO:0061043	regulation of vascular wound healing	0.99813	0.0854658	1	1
biological_process	GO:0061044	negative regulation of vascular wound healing	0.99813	0.0854658	1	1
biological_process	GO:0061046	regulation of branching involved in lung morphogenesis	0.99813	0.0854658	1	1
biological_process	GO:0062237	protein localization to postsynapse	0.99813	0.0854658	1	1
biological_process	GO:0070886	positive regulation of calcineurin-NFAT signaling cascade	0.99813	0.0854658	1	1
biological_process	GO:0071316	cellular response to nicotine	0.99813	0.0854658	1	1
biological_process	GO:0071318	cellular response to ATP	0.99813	0.0854658	1	1
biological_process	GO:0071357	cellular response to type I interferon	0.99813	0.0854658	1	1
biological_process	GO:0071428	rRNA-containing ribonucleoprotein complex export from nucleus	0.99813	0.0854658	1	1
biological_process	GO:0071467	cellular response to pH	0.99813	0.0854658	1	1
biological_process	GO:0071468	cellular response to acidic pH	0.99813	0.0854658	1	1
biological_process	GO:0071636	positive regulation of transforming growth factor beta production	0.99813	0.0854658	1	1
biological_process	GO:0071801	regulation of podosome assembly	0.99813	0.0854658	1	1
biological_process	GO:0071803	positive regulation of podosome assembly	0.99813	0.0854658	1	1
biological_process	GO:0072044	collecting duct development	0.99813	0.0854658	1	1
biological_process	GO:0090594	inflammatory response to wounding	0.99813	0.0854658	1	1
biological_process	GO:0097070	ductus arteriosus closure	0.99813	0.0854658	1	1
biological_process	GO:0097623	potassium ion export across plasma membrane	0.99813	0.0854658	1	1
biological_process	GO:0098703	calcium ion import across plasma membrane	0.99813	0.0854658	1	1
biological_process	GO:0098877	neurotransmitter receptor transport to plasma membrane	0.99813	0.0854658	1	1
biological_process	GO:0098969	neurotransmitter receptor transport to postsynaptic membrane	0.99813	0.0854658	1	1
biological_process	GO:0099637	neurotransmitter receptor transport	0.99813	0.0854658	1	1
biological_process	GO:0106058	positive regulation of calcineurin-mediated signaling	0.99813	0.0854658	1	1
biological_process	GO:1901550	regulation of endothelial cell development	0.99813	0.0854658	1	1
biological_process	GO:1901889	negative regulation of cell junction assembly	0.99813	0.0854658	1	1
biological_process	GO:1902003	regulation of amyloid-beta formation	0.99813	0.0854658	1	1
biological_process	GO:1902004	positive regulation of amyloid-beta formation	0.99813	0.0854658	1	1
biological_process	GO:1902656	calcium ion import into cytosol	0.99813	0.0854658	1	1
biological_process	GO:1902991	regulation of amyloid precursor protein catabolic process	0.99813	0.0854658	1	1
biological_process	GO:1902993	positive regulation of amyloid precursor protein catabolic process	0.99813	0.0854658	1	1
biological_process	GO:1903140	regulation of establishment of endothelial barrier	0.99813	0.0854658	1	1
biological_process	GO:1903539	protein localization to postsynaptic membrane	0.99813	0.0854658	1	1
biological_process	GO:1903540	establishment of protein localization to postsynaptic membrane	0.99813	0.0854658	1	1
biological_process	GO:1904996	positive regulation of leukocyte adhesion to vascular endothelial cell	0.99813	0.0854658	1	1
biological_process	GO:1905038	regulation of membrane lipid metabolic process	0.99813	0.0854658	1	1
molecular_function	GO:0004553	hydrolase activity, hydrolyzing O-glycosyl compounds	0.988806	0.085942	1	1
molecular_function	GO:0140359	ABC-type transporter activity	0.988806	0.085942	1	1
biological_process	GO:0010605	negative regulation of macromolecule metabolic process	0.965533	0.0860447	1	1
biological_process	GO:1901700	response to oxygen-containing compound	0.963152	0.0863821	1	1
biological_process	GO:0002449	lymphocyte mediated immunity	0.979348	0.0916901	1	1
biological_process	GO:0009306	protein secretion	0.979348	0.0916901	1	1
biological_process	GO:0035592	establishment of protein localization to extracellular region	0.979348	0.0916901	1	1
biological_process	GO:0071692	protein localization to extracellular region	0.979348	0.0916901	1	1
biological_process	GO:0065003	protein-containing complex assembly	0.965118	0.092526	1	1
biological_process	GO:0008643	carbohydrate transport	0.986946	0.0932962	1	1
biological_process	GO:0034764	positive regulation of transmembrane transport	0.986946	0.0932962	1	1
biological_process	GO:0040013	negative regulation of locomotion	0.986946	0.0932962	1	1
biological_process	GO:0042063	gliogenesis	0.986946	0.0932962	1	1
biological_process	GO:0051271	negative regulation of cellular component movement	0.986946	0.0932962	1	1
biological_process	GO:0051651	maintenance of location in cell	0.986946	0.0932962	1	1
biological_process	GO:2000146	negative regulation of cell motility	0.986946	0.0932962	1	1
biological_process	GO:2001237	negative regulation of extrinsic apoptotic signaling pathway	0.986946	0.0932962	1	1
molecular_function	GO:0004062	aryl sulfotransferase activity	0.997524	0.0978637	1	1
molecular_function	GO:0004508	steroid 17-alpha-monooxygenase activity	0.997524	0.0978637	1	1
molecular_function	GO:0004666	prostaglandin-endoperoxide synthase activity	0.997524	0.0978637	1	1
molecular_function	GO:0008395	steroid hydroxylase activity	0.997524	0.0978637	1	1
molecular_function	GO:0015018	galactosylgalactosylxylosylprotein 3-beta-glucuronosyltransferase activity	0.997524	0.0978637	1	1
molecular_function	GO:0015459	potassium channel regulator activity	0.997524	0.0978637	1	1
molecular_function	GO:0042625	ATPase-coupled ion transmembrane transporter activity	0.997524	0.0978637	1	1
molecular_function	GO:0044183	protein folding chaperone	0.997524	0.0978637	1	1
molecular_function	GO:0044769	ATPase activity, coupled to transmembrane movement of ions, rotational mechanism	0.997524	0.0978637	1	1
molecular_function	GO:0046961	proton-transporting ATPase activity, rotational mechanism	0.997524	0.0978637	1	1
molecular_function	GO:0086008	voltage-gated potassium channel activity involved in cardiac muscle cell action potential repolarization	0.997524	0.0978637	1	1
molecular_function	GO:1902282	voltage-gated potassium channel activity involved in ventricular cardiac muscle cell action potential repolarization	0.997524	0.0978637	1	1
cellular_component	GO:0001891	phagocytic cup	0.997454	0.0991222	1	1
cellular_component	GO:0016469	proton-transporting two-sector ATPase complex	0.997454	0.0991222	1	1
cellular_component	GO:0030176	integral component of endoplasmic reticulum membrane	0.997454	0.0991222	1	1
cellular_component	GO:0031227	intrinsic component of endoplasmic reticulum membrane	0.997454	0.0991222	1	1
cellular_component	GO:0031300	intrinsic component of organelle membrane	0.997454	0.0991222	1	1
cellular_component	GO:0031301	integral component of organelle membrane	0.997454	0.0991222	1	1
cellular_component	GO:0032589	neuron projection membrane	0.997454	0.0991222	1	1
cellular_component	GO:0032590	dendrite membrane	0.997454	0.0991222	1	1
cellular_component	GO:0033176	proton-transporting V-type ATPase complex	0.997454	0.0991222	1	1
cellular_component	GO:0042824	MHC class I peptide loading complex	0.997454	0.0991222	1	1
biological_process	GO:0031347	regulation of defense response	0.970491	0.0991572	1	1
biological_process	GO:0042886	amide transport	0.976367	0.100567	1	1
cellular_component	GO:0030670	phagocytic vesicle membrane	0.984571	0.104108	1	1
molecular_function	GO:0008009	chemokine activity	0.975263	0.104133	1	1
molecular_function	GO:0098772	molecular function regulator	0.95589	0.104417	1	1
molecular_function	GO:0005126	cytokine receptor binding	0.957819	0.107091	1	1
biological_process	GO:0043270	positive regulation of ion transport	0.983547	0.107268	1	1
biological_process	GO:0045862	positive regulation of proteolysis	0.983547	0.107268	1	1
biological_process	GO:0051258	protein polymerization	0.983547	0.107268	1	1
biological_process	GO:0051924	regulation of calcium ion transport	0.983547	0.107268	1	1
biological_process	GO:1990266	neutrophil migration	0.983547	0.107268	1	1
biological_process	GO:0051641	cellular localization	0.949621	0.107277	1	1
biological_process	GO:0002460	adaptive immune response based on somatic recombination of immune receptors built from immunoglobulin superfamily domains	0.973136	0.10978	1	1
biological_process	GO:0051603	proteolysis involved in cellular protein catabolic process	0.973136	0.10978	1	1
molecular_function	GO:0035639	purine ribonucleoside triphosphate binding	0.943042	0.117924	1	1
molecular_function	GO:0003729	mRNA binding	0.9809	0.118269	1	1
molecular_function	GO:0016798	hydrolase activity, acting on glycosyl bonds	0.9809	0.118269	1	1
biological_process	GO:0051223	regulation of protein transport	0.96965	0.119312	1	1
biological_process	GO:0051606	detection of stimulus	0.96965	0.119312	1	1
biological_process	GO:0032880	regulation of protein localization	0.961259	0.120903	1	1
biological_process	GO:1901615	organic hydroxy compound metabolic process	0.961259	0.120903	1	1
biological_process	GO:0002700	regulation of production of molecular mediator of immune response	0.979696	0.121762	1	1
biological_process	GO:0033135	regulation of peptidyl-serine phosphorylation	0.979696	0.121762	1	1
biological_process	GO:0038034	signal transduction in absence of ligand	0.979696	0.121762	1	1
biological_process	GO:0050796	regulation of insulin secretion	0.979696	0.121762	1	1
biological_process	GO:0097192	extrinsic apoptotic signaling pathway in absence of ligand	0.979696	0.121762	1	1
biological_process	GO:0140014	mitotic nuclear division	0.979696	0.121762	1	1
biological_process	GO:2001235	positive regulation of apoptotic signaling pathway	0.979696	0.121762	1	1
biological_process	GO:0002399	MHC class II protein complex assembly	0.994546	0.125472	1	1
biological_process	GO:0002503	peptide antigen assembly with MHC class II protein complex	0.994546	0.125472	1	1
biological_process	GO:0002523	leukocyte migration involved in inflammatory response	0.994546	0.125472	1	1
biological_process	GO:0002675	positive regulation of acute inflammatory response	0.994546	0.125472	1	1
biological_process	GO:0002719	negative regulation of cytokine production involved in immune response	0.994546	0.125472	1	1
biological_process	GO:0006766	vitamin metabolic process	0.994546	0.125472	1	1
biological_process	GO:0006857	oligopeptide transport	0.994546	0.125472	1	1
biological_process	GO:0007020	microtubule nucleation	0.994546	0.125472	1	1
biological_process	GO:0010596	negative regulation of endothelial cell migration	0.994546	0.125472	1	1
biological_process	GO:0016441	posttranscriptional gene silencing	0.994546	0.125472	1	1
biological_process	GO:0016458	gene silencing	0.994546	0.125472	1	1
biological_process	GO:0018210	peptidyl-threonine modification	0.994546	0.125472	1	1
biological_process	GO:0031047	gene silencing by RNA	0.994546	0.125472	1	1
biological_process	GO:0031112	positive regulation of microtubule polymerization or depolymerization	0.994546	0.125472	1	1
biological_process	GO:0031113	regulation of microtubule polymerization	0.994546	0.125472	1	1
biological_process	GO:0031116	positive regulation of microtubule polymerization	0.994546	0.125472	1	1
biological_process	GO:0031620	regulation of fever generation	0.994546	0.125472	1	1
biological_process	GO:0031650	regulation of heat generation	0.994546	0.125472	1	1
biological_process	GO:0032233	positive regulation of actin filament bundle assembly	0.994546	0.125472	1	1
biological_process	GO:0032735	positive regulation of interleukin-12 production	0.994546	0.125472	1	1
biological_process	GO:0033198	response to ATP	0.994546	0.125472	1	1
biological_process	GO:0034113	heterotypic cell-cell adhesion	0.994546	0.125472	1	1
biological_process	GO:0034121	regulation of toll-like receptor signaling pathway	0.994546	0.125472	1	1
biological_process	GO:0034250	positive regulation of cellular amide metabolic process	0.994546	0.125472	1	1
biological_process	GO:0035194	post-transcriptional gene silencing by RNA	0.994546	0.125472	1	1
biological_process	GO:0035195	gene silencing by miRNA	0.994546	0.125472	1	1
biological_process	GO:0035418	protein localization to synapse	0.994546	0.125472	1	1
biological_process	GO:0035672	oligopeptide transmembrane transport	0.994546	0.125472	1	1
biological_process	GO:0035739	CD4-positive, alpha-beta T cell proliferation	0.994546	0.125472	1	1
biological_process	GO:0042026	protein refolding	0.994546	0.125472	1	1
biological_process	GO:0043124	negative regulation of I-kappaB kinase/NF-kappaB signaling	0.994546	0.125472	1	1
biological_process	GO:0043200	response to amino acid	0.994546	0.125472	1	1
biological_process	GO:0045428	regulation of nitric oxide biosynthetic process	0.994546	0.125472	1	1
biological_process	GO:0045429	positive regulation of nitric oxide biosynthetic process	0.994546	0.125472	1	1
biological_process	GO:0045601	regulation of endothelial cell differentiation	0.994546	0.125472	1	1
biological_process	GO:0045662	negative regulation of myoblast differentiation	0.994546	0.125472	1	1
biological_process	GO:0045668	negative regulation of osteoblast differentiation	0.994546	0.125472	1	1
biological_process	GO:0045672	positive regulation of osteoclast differentiation	0.994546	0.125472	1	1
biological_process	GO:0046039	GTP metabolic process	0.994546	0.125472	1	1
biological_process	GO:0048247	lymphocyte chemotaxis	0.994546	0.125472	1	1
biological_process	GO:0048566	embryonic digestive tract development	0.994546	0.125472	1	1
biological_process	GO:0050901	leukocyte tethering or rolling	0.994546	0.125472	1	1
biological_process	GO:0051028	mRNA transport	0.994546	0.125472	1	1
biological_process	GO:0060306	regulation of membrane repolarization	0.994546	0.125472	1	1
biological_process	GO:0060307	regulation of ventricular cardiac muscle cell membrane repolarization	0.994546	0.125472	1	1
biological_process	GO:0060441	epithelial tube branching involved in lung morphogenesis	0.994546	0.125472	1	1
biological_process	GO:0061042	vascular wound healing	0.994546	0.125472	1	1
biological_process	GO:0062207	regulation of pattern recognition receptor signaling pathway	0.994546	0.125472	1	1
biological_process	GO:0070050	neuron cellular homeostasis	0.994546	0.125472	1	1
biological_process	GO:0070884	regulation of calcineurin-NFAT signaling cascade	0.994546	0.125472	1	1
biological_process	GO:0071230	cellular response to amino acid stimulus	0.994546	0.125472	1	1
biological_process	GO:0071800	podosome assembly	0.994546	0.125472	1	1
biological_process	GO:0072577	endothelial cell apoptotic process	0.994546	0.125472	1	1
biological_process	GO:0080164	regulation of nitric oxide metabolic process	0.994546	0.125472	1	1
biological_process	GO:0086091	regulation of heart rate by cardiac conduction	0.994546	0.125472	1	1
biological_process	GO:0090307	mitotic spindle assembly	0.994546	0.125472	1	1
biological_process	GO:0097120	receptor localization to synapse	0.994546	0.125472	1	1
biological_process	GO:0099622	cardiac muscle cell membrane repolarization	0.994546	0.125472	1	1
biological_process	GO:0099623	regulation of cardiac muscle cell membrane repolarization	0.994546	0.125472	1	1
biological_process	GO:0099625	ventricular cardiac muscle cell membrane repolarization	0.994546	0.125472	1	1
biological_process	GO:0106056	regulation of calcineurin-mediated signaling	0.994546	0.125472	1	1
biological_process	GO:1900017	positive regulation of cytokine production involved in inflammatory response	0.994546	0.125472	1	1
biological_process	GO:1902117	positive regulation of organelle assembly	0.994546	0.125472	1	1
biological_process	GO:1902600	proton transmembrane transport	0.994546	0.125472	1	1
biological_process	GO:1904407	positive regulation of nitric oxide metabolic process	0.994546	0.125472	1	1
biological_process	GO:1904994	regulation of leukocyte adhesion to vascular endothelial cell	0.994546	0.125472	1	1
biological_process	GO:1905331	negative regulation of morphogenesis of an epithelium	0.994546	0.125472	1	1
biological_process	GO:1905521	regulation of macrophage migration	0.994546	0.125472	1	1
biological_process	GO:1905523	positive regulation of macrophage migration	0.994546	0.125472	1	1
biological_process	GO:2000008	regulation of protein localization to cell surface	0.994546	0.125472	1	1
biological_process	GO:2000351	regulation of endothelial cell apoptotic process	0.994546	0.125472	1	1
biological_process	GO:2000561	regulation of CD4-positive, alpha-beta T cell proliferation	0.994546	0.125472	1	1
biological_process	GO:2000562	negative regulation of CD4-positive, alpha-beta T cell proliferation	0.994546	0.125472	1	1
biological_process	GO:2000736	regulation of stem cell differentiation	0.994546	0.125472	1	1
biological_process	GO:0032101	regulation of response to external stimulus	0.951811	0.128204	1	1
biological_process	GO:0034097	response to cytokine	0.951811	0.128204	1	1
biological_process	GO:0030163	protein catabolic process	0.957826	0.128584	1	1
biological_process	GO:0044257	cellular protein catabolic process	0.965907	0.129145	1	1
biological_process	GO:0070201	regulation of establishment of protein localization	0.965907	0.129145	1	1
biological_process	GO:0043933	protein-containing complex subunit organization	0.94316	0.135343	1	1
molecular_function	GO:0004601	peroxidase activity	0.976044	0.135416	1	1
molecular_function	GO:0004857	enzyme inhibitor activity	0.95442	0.136072	1	1
biological_process	GO:0009894	regulation of catabolic process	0.954212	0.136469	1	1
biological_process	GO:0022407	regulation of cell-cell adhesion	0.954212	0.136469	1	1
biological_process	GO:0006006	glucose metabolic process	0.97539	0.136708	1	1
biological_process	GO:0010608	posttranscriptional regulation of gene expression	0.97539	0.136708	1	1
biological_process	GO:0010959	regulation of metal ion transport	0.97539	0.136708	1	1
biological_process	GO:0018105	peptidyl-serine phosphorylation	0.97539	0.136708	1	1
biological_process	GO:0018209	peptidyl-serine modification	0.97539	0.136708	1	1
biological_process	GO:0032640	tumor necrosis factor production	0.97539	0.136708	1	1
biological_process	GO:0032680	regulation of tumor necrosis factor production	0.97539	0.136708	1	1
biological_process	GO:0051896	regulation of protein kinase B signaling	0.97539	0.136708	1	1
biological_process	GO:0120254	olefinic compound metabolic process	0.97539	0.136708	1	1
cellular_component	GO:0005774	vacuolar membrane	0.975138	0.138436	1	1
cellular_component	GO:0030666	endocytic vesicle membrane	0.975138	0.138436	1	1
cellular_component	GO:1905368	peptidase complex	0.975138	0.138436	1	1
biological_process	GO:0097191	extrinsic apoptotic signaling pathway	0.961904	0.139261	1	1
molecular_function	GO:0003724	RNA helicase activity	0.992811	0.143201	1	1
molecular_function	GO:0004016	adenylate cyclase activity	0.992811	0.143201	1	1
molecular_function	GO:0005412	glucose:sodium symporter activity	0.992811	0.143201	1	1
molecular_function	GO:0008483	transaminase activity	0.992811	0.143201	1	1
molecular_function	GO:0009678	pyrophosphate hydrolysis-driven proton transmembrane transporter activity	0.992811	0.143201	1	1
molecular_function	GO:0015166	polyol transmembrane transporter activity	0.992811	0.143201	1	1
molecular_function	GO:0015421	ABC-type oligopeptide transporter activity	0.992811	0.143201	1	1
molecular_function	GO:0016769	transferase activity, transferring nitrogenous groups	0.992811	0.143201	1	1
molecular_function	GO:0030276	clathrin binding	0.992811	0.143201	1	1
molecular_function	GO:0035250	UDP-galactosyltransferase activity	0.992811	0.143201	1	1
molecular_function	GO:0042287	MHC protein binding	0.992811	0.143201	1	1
molecular_function	GO:0070330	aromatase activity	0.992811	0.143201	1	1
molecular_function	GO:0070492	oligosaccharide binding	0.992811	0.143201	1	1
molecular_function	GO:0099604	ligand-gated calcium channel activity	0.992811	0.143201	1	1
biological_process	GO:0051049	regulation of transport	0.93436	0.143611	1	1
cellular_component	GO:0030140	trans-Golgi network transport vesicle	0.992614	0.14499	1	1
biological_process	GO:0009892	negative regulation of metabolic process	0.931149	0.14912	1	1
molecular_function	GO:0016705	oxidoreductase activity, acting on paired donors, with incorporation or reduction of molecular oxygen	0.957781	0.149642	1	1
molecular_function	GO:0016757	glycosyltransferase activity	0.957781	0.149642	1	1
molecular_function	GO:0042379	chemokine receptor binding	0.957781	0.149642	1	1
biological_process	GO:0002443	leukocyte mediated immunity	0.95764	0.149643	1	1
biological_process	GO:0050727	regulation of inflammatory response	0.95764	0.149643	1	1
biological_process	GO:0002791	regulation of peptide secretion	0.970628	0.152042	1	1
biological_process	GO:0010506	regulation of autophagy	0.970628	0.152042	1	1
biological_process	GO:0030073	insulin secretion	0.970628	0.152042	1	1
biological_process	GO:0044262	cellular carbohydrate metabolic process	0.970628	0.152042	1	1
biological_process	GO:0051222	positive regulation of protein transport	0.970628	0.152042	1	1
biological_process	GO:0071706	tumor necrosis factor superfamily cytokine production	0.970628	0.152042	1	1
biological_process	GO:0090087	regulation of peptide transport	0.970628	0.152042	1	1
biological_process	GO:0090276	regulation of peptide hormone secretion	0.970628	0.152042	1	1
biological_process	GO:1903555	regulation of tumor necrosis factor superfamily cytokine production	0.970628	0.152042	1	1
biological_process	GO:1904951	positive regulation of establishment of protein localization	0.970628	0.152042	1	1
molecular_function	GO:0016684	oxidoreductase activity, acting on peroxide as acceptor	0.970581	0.153083	1	1
molecular_function	GO:0048020	CCR chemokine receptor binding	0.970581	0.153083	1	1
molecular_function	GO:0017076	purine nucleotide binding	0.91732	0.159672	1	1
molecular_function	GO:0032555	purine ribonucleotide binding	0.91732	0.159672	1	1
biological_process	GO:0002252	immune effector process	0.942276	0.161277	1	1
biological_process	GO:0001101	response to acid chemical	0.989396	0.163761	1	1
biological_process	GO:0001774	microglial cell activation	0.989396	0.163761	1	1
biological_process	GO:0001961	positive regulation of cytokine-mediated signaling pathway	0.989396	0.163761	1	1
biological_process	GO:0002281	macrophage activation involved in immune response	0.989396	0.163761	1	1
biological_process	GO:0002396	MHC protein complex assembly	0.989396	0.163761	1	1
biological_process	GO:0002428	antigen processing and presentation of peptide antigen via MHC class Ib	0.989396	0.163761	1	1
biological_process	GO:0002475	antigen processing and presentation via MHC class Ib	0.989396	0.163761	1	1
biological_process	GO:0002476	antigen processing and presentation of endogenous peptide antigen via MHC class Ib	0.989396	0.163761	1	1
biological_process	GO:0002484	antigen processing and presentation of endogenous peptide antigen via MHC class I via ER pathway	0.989396	0.163761	1	1
biological_process	GO:0002486	antigen processing and presentation of endogenous peptide antigen via MHC class I via ER pathway, TAP-independent	0.989396	0.163761	1	1
biological_process	GO:0002501	peptide antigen assembly with MHC protein complex	0.989396	0.163761	1	1
biological_process	GO:0002673	regulation of acute inflammatory response	0.989396	0.163761	1	1
biological_process	GO:0002701	negative regulation of production of molecular mediator of immune response	0.989396	0.163761	1	1
biological_process	GO:0007052	mitotic spindle organization	0.989396	0.163761	1	1
biological_process	GO:0009144	purine nucleoside triphosphate metabolic process	0.989396	0.163761	1	1
biological_process	GO:0009199	ribonucleoside triphosphate metabolic process	0.989396	0.163761	1	1
biological_process	GO:0009205	purine ribonucleoside triphosphate metabolic process	0.989396	0.163761	1	1
biological_process	GO:0010633	negative regulation of epithelial cell migration	0.989396	0.163761	1	1
biological_process	GO:0010893	positive regulation of steroid biosynthetic process	0.989396	0.163761	1	1
biological_process	GO:0030316	osteoclast differentiation	0.989396	0.163761	1	1
biological_process	GO:0030510	regulation of BMP signaling pathway	0.989396	0.163761	1	1
biological_process	GO:0030866	cortical actin cytoskeleton organization	0.989396	0.163761	1	1
biological_process	GO:0032273	positive regulation of protein polymerization	0.989396	0.163761	1	1
biological_process	GO:0032436	positive regulation of proteasomal ubiquitin-dependent protein catabolic process	0.989396	0.163761	1	1
biological_process	GO:0032615	interleukin-12 production	0.989396	0.163761	1	1
biological_process	GO:0032655	regulation of interleukin-12 production	0.989396	0.163761	1	1
biological_process	GO:0032689	negative regulation of interferon-gamma production	0.989396	0.163761	1	1
biological_process	GO:0033173	calcineurin-NFAT signaling cascade	0.989396	0.163761	1	1
biological_process	GO:0033209	tumor necrosis factor-mediated signaling pathway	0.989396	0.163761	1	1
biological_process	GO:0034205	amyloid-beta formation	0.989396	0.163761	1	1
biological_process	GO:0034394	protein localization to cell surface	0.989396	0.163761	1	1
biological_process	GO:0034605	cellular response to heat	0.989396	0.163761	1	1
biological_process	GO:0035137	hindlimb morphogenesis	0.989396	0.163761	1	1
biological_process	GO:0035272	exocrine system development	0.989396	0.163761	1	1
biological_process	GO:0035904	aorta development	0.989396	0.163761	1	1
biological_process	GO:0035909	aorta morphogenesis	0.989396	0.163761	1	1
biological_process	GO:0043405	regulation of MAP kinase activity	0.989396	0.163761	1	1
biological_process	GO:0043901	negative regulation of multi-organism process	0.989396	0.163761	1	1
biological_process	GO:0045670	regulation of osteoclast differentiation	0.989396	0.163761	1	1
biological_process	GO:0045940	positive regulation of steroid metabolic process	0.989396	0.163761	1	1
biological_process	GO:0046328	regulation of JNK cascade	0.989396	0.163761	1	1
biological_process	GO:0046330	positive regulation of JNK cascade	0.989396	0.163761	1	1
biological_process	GO:0046633	alpha-beta T cell proliferation	0.989396	0.163761	1	1
biological_process	GO:0046640	regulation of alpha-beta T cell proliferation	0.989396	0.163761	1	1
biological_process	GO:0046642	negative regulation of alpha-beta T cell proliferation	0.989396	0.163761	1	1
biological_process	GO:0046824	positive regulation of nucleocytoplasmic transport	0.989396	0.163761	1	1
biological_process	GO:0048016	inositol phosphate-mediated signaling	0.989396	0.163761	1	1
biological_process	GO:0050650	chondroitin sulfate proteoglycan biosynthetic process	0.989396	0.163761	1	1
biological_process	GO:0050654	chondroitin sulfate proteoglycan metabolic process	0.989396	0.163761	1	1
biological_process	GO:0050850	positive regulation of calcium-mediated signaling	0.989396	0.163761	1	1
biological_process	GO:0060760	positive regulation of response to cytokine stimulus	0.989396	0.163761	1	1
biological_process	GO:0061077	chaperone-mediated protein folding	0.989396	0.163761	1	1
biological_process	GO:0061756	leukocyte adhesion to vascular endothelial cell	0.989396	0.163761	1	1
biological_process	GO:0071229	cellular response to acid chemical	0.989396	0.163761	1	1
biological_process	GO:0071902	positive regulation of protein serine/threonine kinase activity	0.989396	0.163761	1	1
biological_process	GO:0072583	clathrin-dependent endocytosis	0.989396	0.163761	1	1
biological_process	GO:0086009	membrane repolarization	0.989396	0.163761	1	1
biological_process	GO:0097720	calcineurin-mediated signaling	0.989396	0.163761	1	1
biological_process	GO:0099072	regulation of postsynaptic membrane neurotransmitter receptor levels	0.989396	0.163761	1	1
biological_process	GO:1901800	positive regulation of proteasomal protein catabolic process	0.989396	0.163761	1	1
biological_process	GO:1903078	positive regulation of protein localization to plasma membrane	0.989396	0.163761	1	1
biological_process	GO:1904707	positive regulation of vascular associated smooth muscle cell proliferation	0.989396	0.163761	1	1
biological_process	GO:1905477	positive regulation of protein localization to membrane	0.989396	0.163761	1	1
biological_process	GO:1990542	mitochondrial transmembrane transport	0.989396	0.163761	1	1
biological_process	GO:2000515	negative regulation of CD4-positive, alpha-beta T cell activation	0.989396	0.163761	1	1
biological_process	GO:0002440	production of molecular mediator of immune response	0.965413	0.167702	1	1
biological_process	GO:0015980	energy derivation by oxidation of organic compounds	0.965413	0.167702	1	1
biological_process	GO:0043491	protein kinase B signaling	0.965413	0.167702	1	1
biological_process	GO:0072659	protein localization to plasma membrane	0.965413	0.167702	1	1
cellular_component	GO:0005886	plasma membrane	0.889081	0.169076	1	1
biological_process	GO:0034220	ion transmembrane transport	0.929752	0.170108	1	1
biological_process	GO:0043065	positive regulation of apoptotic process	0.948325	0.171133	1	1
biological_process	GO:0043269	regulation of ion transport	0.948325	0.171133	1	1
biological_process	GO:1901701	cellular response to oxygen-containing compound	0.921952	0.172796	1	1
molecular_function	GO:0003924	GTPase activity	0.946963	0.174466	1	1
cellular_component	GO:0045335	phagocytic vesicle	0.963216	0.174829	1	1
molecular_function	GO:0030234	enzyme regulator activity	0.925565	0.177348	1	1
biological_process	GO:0009057	macromolecule catabolic process	0.9334	0.178695	1	1
biological_process	GO:0007204	positive regulation of cytosolic calcium ion concentration	0.943276	0.182205	1	1
biological_process	GO:0010942	positive regulation of cell death	0.943276	0.182205	1	1
biological_process	GO:0043068	positive regulation of programmed cell death	0.943276	0.182205	1	1
biological_process	GO:0044265	cellular macromolecule catabolic process	0.943276	0.182205	1	1
molecular_function	GO:0032553	ribonucleotide binding	0.902081	0.183023	1	1
biological_process	GO:0006066	alcohol metabolic process	0.959748	0.183634	1	1
biological_process	GO:0019318	hexose metabolic process	0.959748	0.183634	1	1
molecular_function	GO:0004386	helicase activity	0.986086	0.186297	1	1
molecular_function	GO:0004519	endonuclease activity	0.986086	0.186297	1	1
molecular_function	GO:0004540	ribonuclease activity	0.986086	0.186297	1	1
molecular_function	GO:0004602	glutathione peroxidase activity	0.986086	0.186297	1	1
molecular_function	GO:0005231	excitatory extracellular ligand-gated ion channel activity	0.986086	0.186297	1	1
molecular_function	GO:0005355	glucose transmembrane transporter activity	0.986086	0.186297	1	1
molecular_function	GO:0008094	ATPase, acting on DNA	0.986086	0.186297	1	1
molecular_function	GO:0008146	sulfotransferase activity	0.986086	0.186297	1	1
molecular_function	GO:0008378	galactosyltransferase activity	0.986086	0.186297	1	1
molecular_function	GO:0016701	oxidoreductase activity, acting on single donors with incorporation of molecular oxygen	0.986086	0.186297	1	1
molecular_function	GO:0016702	oxidoreductase activity, acting on single donors with incorporation of molecular oxygen, incorporation of two atoms of oxygen	0.986086	0.186297	1	1
molecular_function	GO:0016712	oxidoreductase activity, acting on paired donors, with incorporation or reduction of molecular oxygen, reduced flavin or flavoprotein as one donor, and incorporation of one atom of oxygen	0.986086	0.186297	1	1
molecular_function	GO:0023026	MHC class II protein complex binding	0.986086	0.186297	1	1
cellular_component	GO:0001533	cornified envelope	0.985712	0.188558	1	1
cellular_component	GO:0030672	synaptic vesicle membrane	0.985712	0.188558	1	1
cellular_component	GO:0034707	chloride channel complex	0.985712	0.188558	1	1
cellular_component	GO:0098553	lumenal side of endoplasmic reticulum membrane	0.985712	0.188558	1	1
cellular_component	GO:0099501	exocytic vesicle membrane	0.985712	0.188558	1	1
molecular_function	GO:0016209	antioxidant activity	0.957853	0.189607	1	1
biological_process	GO:0000278	mitotic cell cycle	0.937968	0.193471	1	1
biological_process	GO:0022409	positive regulation of cell-cell adhesion	0.937968	0.193471	1	1
biological_process	GO:0070925	organelle assembly	0.937968	0.193471	1	1
biological_process	GO:2001233	regulation of apoptotic signaling pathway	0.937968	0.193471	1	1
molecular_function	GO:0022804	active transmembrane transporter activity	0.924488	0.195402	1	1
biological_process	GO:0032270	positive regulation of cellular protein metabolic process	0.92379	0.19674	1	1
biological_process	GO:0051050	positive regulation of transport	0.92379	0.19674	1	1
biological_process	GO:0097190	apoptotic signaling pathway	0.92379	0.19674	1	1
biological_process	GO:0000280	nuclear division	0.953642	0.199784	1	1
biological_process	GO:0005996	monosaccharide metabolic process	0.953642	0.199784	1	1
biological_process	GO:0046034	ATP metabolic process	0.953642	0.199784	1	1
biological_process	GO:0050708	regulation of protein secretion	0.953642	0.199784	1	1
biological_process	GO:1990778	protein localization to cell periphery	0.953642	0.199784	1	1
molecular_function	GO:0020037	heme binding	0.934763	0.200377	1	1
biological_process	GO:0001523	retinoid metabolic process	0.982819	0.200406	1	1
biological_process	GO:0001660	fever generation	0.982819	0.200406	1	1
biological_process	GO:0001885	endothelial cell development	0.982819	0.200406	1	1
biological_process	GO:0001916	positive regulation of T cell mediated cytotoxicity	0.982819	0.200406	1	1
biological_process	GO:0002534	cytokine production involved in inflammatory response	0.982819	0.200406	1	1
biological_process	GO:0002637	regulation of immunoglobulin production	0.982819	0.200406	1	1
biological_process	GO:0002763	positive regulation of myeloid leukocyte differentiation	0.982819	0.200406	1	1
biological_process	GO:0006446	regulation of translational initiation	0.982819	0.200406	1	1
biological_process	GO:0007030	Golgi organization	0.982819	0.200406	1	1
biological_process	GO:0007254	JNK cascade	0.982819	0.200406	1	1
biological_process	GO:0008207	C21-steroid hormone metabolic process	0.982819	0.200406	1	1
biological_process	GO:0009187	cyclic nucleotide metabolic process	0.982819	0.200406	1	1
biological_process	GO:0009190	cyclic nucleotide biosynthetic process	0.982819	0.200406	1	1
biological_process	GO:0009311	oligosaccharide metabolic process	0.982819	0.200406	1	1
biological_process	GO:0010573	vascular endothelial growth factor production	0.982819	0.200406	1	1
biological_process	GO:0010827	regulation of glucose transmembrane transport	0.982819	0.200406	1	1
biological_process	GO:0016525	negative regulation of angiogenesis	0.982819	0.200406	1	1
biological_process	GO:0019751	polyol metabolic process	0.982819	0.200406	1	1
biological_process	GO:0019915	lipid storage	0.982819	0.200406	1	1
biological_process	GO:0030166	proteoglycan biosynthetic process	0.982819	0.200406	1	1
biological_process	GO:0030218	erythrocyte differentiation	0.982819	0.200406	1	1
biological_process	GO:0030865	cortical cytoskeleton organization	0.982819	0.200406	1	1
biological_process	GO:0031110	regulation of microtubule polymerization or depolymerization	0.982819	0.200406	1	1
biological_process	GO:0031649	heat generation	0.982819	0.200406	1	1
biological_process	GO:0032231	regulation of actin filament bundle assembly	0.982819	0.200406	1	1
biological_process	GO:0032731	positive regulation of interleukin-1 beta production	0.982819	0.200406	1	1
biological_process	GO:0034101	erythrocyte homeostasis	0.982819	0.200406	1	1
biological_process	GO:0034308	primary alcohol metabolic process	0.982819	0.200406	1	1
biological_process	GO:0034341	response to interferon-gamma	0.982819	0.200406	1	1
biological_process	GO:0042116	macrophage activation	0.982819	0.200406	1	1
biological_process	GO:0043242	negative regulation of protein-containing complex disassembly	0.982819	0.200406	1	1
biological_process	GO:0043279	response to alkaloid	0.982819	0.200406	1	1
biological_process	GO:0045089	positive regulation of innate immune response	0.982819	0.200406	1	1
biological_process	GO:0045123	cellular extravasation	0.982819	0.200406	1	1
biological_process	GO:0045661	regulation of myoblast differentiation	0.982819	0.200406	1	1
biological_process	GO:0045860	positive regulation of protein kinase activity	0.982819	0.200406	1	1
biological_process	GO:0046324	regulation of glucose import	0.982819	0.200406	1	1
biological_process	GO:0046785	microtubule polymerization	0.982819	0.200406	1	1
biological_process	GO:0046822	regulation of nucleocytoplasmic transport	0.982819	0.200406	1	1
biological_process	GO:0050848	regulation of calcium-mediated signaling	0.982819	0.200406	1	1
biological_process	GO:0050995	negative regulation of lipid catabolic process	0.982819	0.200406	1	1
biological_process	GO:0051092	positive regulation of NF-kappaB transcription factor activity	0.982819	0.200406	1	1
biological_process	GO:0052652	cyclic purine nucleotide metabolic process	0.982819	0.200406	1	1
biological_process	GO:0060425	lung morphogenesis	0.982819	0.200406	1	1
biological_process	GO:0061028	establishment of endothelial barrier	0.982819	0.200406	1	1
biological_process	GO:0061326	renal tubule development	0.982819	0.200406	1	1
biological_process	GO:0070266	necroptotic process	0.982819	0.200406	1	1
biological_process	GO:0070839	metal ion export	0.982819	0.200406	1	1
biological_process	GO:0071312	cellular response to alkaloid	0.982819	0.200406	1	1
biological_process	GO:0071346	cellular response to interferon-gamma	0.982819	0.200406	1	1
biological_process	GO:0071356	cellular response to tumor necrosis factor	0.982819	0.200406	1	1
biological_process	GO:0071604	transforming growth factor beta production	0.982819	0.200406	1	1
biological_process	GO:0071634	regulation of transforming growth factor beta production	0.982819	0.200406	1	1
biological_process	GO:0071900	regulation of protein serine/threonine kinase activity	0.982819	0.200406	1	1
biological_process	GO:0072080	nephron tubule development	0.982819	0.200406	1	1
biological_process	GO:0090316	positive regulation of intracellular protein transport	0.982819	0.200406	1	1
biological_process	GO:0097242	amyloid-beta clearance	0.982819	0.200406	1	1
biological_process	GO:1900015	regulation of cytokine production involved in inflammatory response	0.982819	0.200406	1	1
biological_process	GO:1901224	positive regulation of NIK/NF-kappaB signaling	0.982819	0.200406	1	1
biological_process	GO:1901343	negative regulation of vasculature development	0.982819	0.200406	1	1
biological_process	GO:1902850	microtubule cytoskeleton organization involved in mitosis	0.982819	0.200406	1	1
biological_process	GO:1903052	positive regulation of proteolysis involved in cellular protein catabolic process	0.982819	0.200406	1	1
biological_process	GO:1903364	positive regulation of cellular protein catabolic process	0.982819	0.200406	1	1
biological_process	GO:1904377	positive regulation of protein localization to cell periphery	0.982819	0.200406	1	1
biological_process	GO:2000060	positive regulation of ubiquitin-dependent protein catabolic process	0.982819	0.200406	1	1
biological_process	GO:2000181	negative regulation of blood vessel morphogenesis	0.982819	0.200406	1	1
cellular_component	GO:0030659	cytoplasmic vesicle membrane	0.931954	0.2059	1	1
cellular_component	GO:0008021	synaptic vesicle	0.948859	0.212556	1	1
molecular_function	GO:0046906	tetrapyrrole binding	0.928154	0.213673	1	1
biological_process	GO:0030072	peptide hormone secretion	0.947101	0.216104	1	1
biological_process	GO:0042176	regulation of protein catabolic process	0.947101	0.216104	1	1
biological_process	GO:0043254	regulation of protein-containing complex assembly	0.947101	0.216104	1	1
biological_process	GO:0045596	negative regulation of cell differentiation	0.947101	0.216104	1	1
biological_process	GO:1902903	regulation of supramolecular fiber organization	0.947101	0.216104	1	1
molecular_function	GO:0005524	ATP binding	0.890222	0.223506	1	1
biological_process	GO:0051241	negative regulation of multicellular organismal process	0.90802	0.224834	1	1
molecular_function	GO:0005402	carbohydrate:cation symporter activity	0.977555	0.227259	1	1
molecular_function	GO:0009975	cyclase activity	0.977555	0.227259	1	1
molecular_function	GO:0015149	hexose transmembrane transporter activity	0.977555	0.227259	1	1
molecular_function	GO:0016782	transferase activity, transferring sulphur-containing groups	0.977555	0.227259	1	1
molecular_function	GO:0016936	galactoside binding	0.977555	0.227259	1	1
molecular_function	GO:0019829	ATPase-coupled cation transmembrane transporter activity	0.977555	0.227259	1	1
molecular_function	GO:0023023	MHC protein complex binding	0.977555	0.227259	1	1
molecular_function	GO:0030170	pyridoxal phosphate binding	0.977555	0.227259	1	1
molecular_function	GO:0031267	small GTPase binding	0.977555	0.227259	1	1
molecular_function	GO:0031681	G-protein beta-subunit binding	0.977555	0.227259	1	1
molecular_function	GO:0042056	chemoattractant activity	0.977555	0.227259	1	1
molecular_function	GO:0051020	GTPase binding	0.977555	0.227259	1	1
molecular_function	GO:0051213	dioxygenase activity	0.977555	0.227259	1	1
molecular_function	GO:0070279	vitamin B6 binding	0.977555	0.227259	1	1
biological_process	GO:0001934	positive regulation of protein phosphorylation	0.920513	0.228262	1	1
cellular_component	GO:0005798	Golgi-associated vesicle	0.976964	0.229938	1	1
cellular_component	GO:0005814	centriole	0.976964	0.229938	1	1
cellular_component	GO:0042612	MHC class I protein complex	0.976964	0.229938	1	1
cellular_component	GO:0072562	blood microparticle	0.976964	0.229938	1	1
cellular_component	GO:0098576	lumenal side of membrane	0.976964	0.229938	1	1
biological_process	GO:0002790	peptide secretion	0.940138	0.232551	1	1
biological_process	GO:0009150	purine ribonucleotide metabolic process	0.940138	0.232551	1	1
biological_process	GO:0009259	ribonucleotide metabolic process	0.940138	0.232551	1	1
biological_process	GO:0019693	ribose phosphate metabolic process	0.940138	0.232551	1	1
biological_process	GO:0046883	regulation of hormone secretion	0.940138	0.232551	1	1
biological_process	GO:0051493	regulation of cytoskeleton organization	0.940138	0.232551	1	1
biological_process	GO:1903706	regulation of hemopoiesis	0.940138	0.232551	1	1
biological_process	GO:0000070	mitotic sister chromatid segregation	0.974944	0.235476	1	1
biological_process	GO:0001516	prostaglandin biosynthetic process	0.974944	0.235476	1	1
biological_process	GO:0001914	regulation of T cell mediated cytotoxicity	0.974944	0.235476	1	1
biological_process	GO:0002377	immunoglobulin production	0.974944	0.235476	1	1
biological_process	GO:0002478	antigen processing and presentation of exogenous peptide antigen	0.974944	0.235476	1	1
biological_process	GO:0002495	antigen processing and presentation of peptide antigen via MHC class II	0.974944	0.235476	1	1
biological_process	GO:0002532	production of molecular mediator involved in inflammatory response	0.974944	0.235476	1	1
biological_process	GO:0002720	positive regulation of cytokine production involved in immune response	0.974944	0.235476	1	1
biological_process	GO:0006606	protein import into nucleus	0.974944	0.235476	1	1
biological_process	GO:0006636	unsaturated fatty acid biosynthetic process	0.974944	0.235476	1	1
biological_process	GO:0006720	isoprenoid metabolic process	0.974944	0.235476	1	1
biological_process	GO:0006721	terpenoid metabolic process	0.974944	0.235476	1	1
biological_process	GO:0009141	nucleoside triphosphate metabolic process	0.974944	0.235476	1	1
biological_process	GO:0016101	diterpenoid metabolic process	0.974944	0.235476	1	1
biological_process	GO:0017038	protein import	0.974944	0.235476	1	1
biological_process	GO:0019884	antigen processing and presentation of exogenous antigen	0.974944	0.235476	1	1
biological_process	GO:0019886	antigen processing and presentation of exogenous peptide antigen via MHC class II	0.974944	0.235476	1	1
biological_process	GO:0032434	regulation of proteasomal ubiquitin-dependent protein catabolic process	0.974944	0.235476	1	1
biological_process	GO:0032715	negative regulation of interleukin-6 production	0.974944	0.235476	1	1
biological_process	GO:0032732	positive regulation of interleukin-1 production	0.974944	0.235476	1	1
biological_process	GO:0033674	positive regulation of kinase activity	0.974944	0.235476	1	1
biological_process	GO:0034637	cellular carbohydrate biosynthetic process	0.974944	0.235476	1	1
biological_process	GO:0042982	amyloid precursor protein metabolic process	0.974944	0.235476	1	1
biological_process	GO:0042987	amyloid precursor protein catabolic process	0.974944	0.235476	1	1
biological_process	GO:0045445	myoblast differentiation	0.974944	0.235476	1	1
biological_process	GO:0045667	regulation of osteoblast differentiation	0.974944	0.235476	1	1
biological_process	GO:0045859	regulation of protein kinase activity	0.974944	0.235476	1	1
biological_process	GO:0046457	prostanoid biosynthetic process	0.974944	0.235476	1	1
biological_process	GO:0046636	negative regulation of alpha-beta T cell activation	0.974944	0.235476	1	1
biological_process	GO:0048483	autonomic nervous system development	0.974944	0.235476	1	1
biological_process	GO:0048844	artery morphogenesis	0.974944	0.235476	1	1
biological_process	GO:0050810	regulation of steroid biosynthetic process	0.974944	0.235476	1	1
biological_process	GO:0051017	actin filament bundle assembly	0.974944	0.235476	1	1
biological_process	GO:0051043	regulation of membrane protein ectodomain proteolysis	0.974944	0.235476	1	1
biological_process	GO:0051170	import into nucleus	0.974944	0.235476	1	1
biological_process	GO:0051225	spindle assembly	0.974944	0.235476	1	1
biological_process	GO:0051289	protein homotetramerization	0.974944	0.235476	1	1
biological_process	GO:0051347	positive regulation of transferase activity	0.974944	0.235476	1	1
biological_process	GO:0060840	artery development	0.974944	0.235476	1	1
biological_process	GO:0061136	regulation of proteasomal protein catabolic process	0.974944	0.235476	1	1
biological_process	GO:0061572	actin filament bundle organization	0.974944	0.235476	1	1
biological_process	GO:0070507	regulation of microtubule cytoskeleton organization	0.974944	0.235476	1	1
biological_process	GO:0070830	bicellular tight junction assembly	0.974944	0.235476	1	1
biological_process	GO:0072676	lymphocyte migration	0.974944	0.235476	1	1
biological_process	GO:0098586	cellular response to virus	0.974944	0.235476	1	1
biological_process	GO:0120192	tight junction assembly	0.974944	0.235476	1	1
biological_process	GO:0120193	tight junction organization	0.974944	0.235476	1	1
biological_process	GO:1902414	protein localization to cell junction	0.974944	0.235476	1	1
biological_process	GO:1903076	regulation of protein localization to plasma membrane	0.974944	0.235476	1	1
biological_process	GO:1905475	regulation of protein localization to membrane	0.974944	0.235476	1	1
biological_process	GO:1905517	macrophage migration	0.974944	0.235476	1	1
biological_process	GO:2000514	regulation of CD4-positive, alpha-beta T cell activation	0.974944	0.235476	1	1
biological_process	GO:0009605	response to external stimulus	0.855404	0.23806	1	1
biological_process	GO:1903037	regulation of leukocyte cell-cell adhesion	0.914196	0.240134	1	1
biological_process	GO:0051247	positive regulation of protein metabolic process	0.896623	0.244145	1	1
biological_process	GO:0006163	purine nucleotide metabolic process	0.932763	0.249082	1	1
biological_process	GO:0043588	skin development	0.932763	0.249082	1	1
biological_process	GO:0048285	organelle fission	0.932763	0.249082	1	1
biological_process	GO:0051607	defense response to virus	0.932763	0.249082	1	1
biological_process	GO:0140546	defense response to symbiont	0.932763	0.249082	1	1
molecular_function	GO:0030554	adenyl nucleotide binding	0.873254	0.249114	1	1
molecular_function	GO:0032559	adenyl ribonucleotide binding	0.873254	0.249114	1	1
cellular_component	GO:0055037	recycling endosome	0.932182	0.25101	1	1
biological_process	GO:0042327	positive regulation of phosphorylation	0.907638	0.252115	1	1
biological_process	GO:0051239	regulation of multicellular organismal process	0.852555	0.255081	1	1
biological_process	GO:0048514	blood vessel morphogenesis	0.900843	0.264191	1	1
biological_process	GO:0006914	autophagy	0.924991	0.265661	1	1
biological_process	GO:0061919	process utilizing autophagic mechanism	0.924991	0.265661	1	1
biological_process	GO:0072521	purine-containing compound metabolic process	0.924991	0.265661	1	1
biological_process	GO:1903827	regulation of cellular protein localization	0.924991	0.265661	1	1
molecular_function	GO:0004518	nuclease activity	0.96741	0.266193	1	1
molecular_function	GO:0005251	delayed rectifier potassium channel activity	0.96741	0.266193	1	1
molecular_function	GO:0005262	calcium channel activity	0.96741	0.266193	1	1
molecular_function	GO:0015145	monosaccharide transmembrane transporter activity	0.96741	0.266193	1	1
molecular_function	GO:0016849	phosphorus-oxygen lyase activity	0.96741	0.266193	1	1
molecular_function	GO:0031072	heat shock protein binding	0.96741	0.266193	1	1
molecular_function	GO:0035091	phosphatidylinositol binding	0.96741	0.266193	1	1
molecular_function	GO:0044325	ion channel binding	0.96741	0.266193	1	1
molecular_function	GO:0051119	sugar transmembrane transporter activity	0.96741	0.266193	1	1
molecular_function	GO:0043168	anion binding	0.838757	0.266835	1	1
biological_process	GO:0006812	cation transport	0.870472	0.267148	1	1
molecular_function	GO:0005525	GTP binding	0.898453	0.268529	1	1
molecular_function	GO:0017111	nucleoside-triphosphatase activity	0.898453	0.268529	1	1
biological_process	GO:0000819	sister chromatid segregation	0.965891	0.269037	1	1
biological_process	GO:0001659	temperature homeostasis	0.965891	0.269037	1	1
biological_process	GO:0001937	negative regulation of endothelial cell proliferation	0.965891	0.269037	1	1
biological_process	GO:0001942	hair follicle development	0.965891	0.269037	1	1
biological_process	GO:0001959	regulation of cytokine-mediated signaling pathway	0.965891	0.269037	1	1
biological_process	GO:0002832	negative regulation of response to biotic stimulus	0.965891	0.269037	1	1
biological_process	GO:0002833	positive regulation of response to biotic stimulus	0.965891	0.269037	1	1
biological_process	GO:0010508	positive regulation of autophagy	0.965891	0.269037	1	1
biological_process	GO:0022404	molting cycle process	0.965891	0.269037	1	1
biological_process	GO:0022405	hair cycle process	0.965891	0.269037	1	1
biological_process	GO:0030509	BMP signaling pathway	0.965891	0.269037	1	1
biological_process	GO:0031109	microtubule polymerization or depolymerization	0.965891	0.269037	1	1
biological_process	GO:0032388	positive regulation of intracellular transport	0.965891	0.269037	1	1
biological_process	GO:0032757	positive regulation of interleukin-8 production	0.965891	0.269037	1	1
biological_process	GO:0032874	positive regulation of stress-activated MAPK cascade	0.965891	0.269037	1	1
biological_process	GO:0034612	response to tumor necrosis factor	0.965891	0.269037	1	1
biological_process	GO:0042303	molting cycle	0.965891	0.269037	1	1
biological_process	GO:0042633	hair cycle	0.965891	0.269037	1	1
biological_process	GO:0043244	regulation of protein-containing complex disassembly	0.965891	0.269037	1	1
biological_process	GO:0043297	apical junction assembly	0.965891	0.269037	1	1
biological_process	GO:0043549	regulation of kinase activity	0.965891	0.269037	1	1
biological_process	GO:0045088	regulation of innate immune response	0.965891	0.269037	1	1
biological_process	GO:0048565	digestive tract development	0.965891	0.269037	1	1
biological_process	GO:0048661	positive regulation of smooth muscle cell proliferation	0.965891	0.269037	1	1
biological_process	GO:0050806	positive regulation of synaptic transmission	0.965891	0.269037	1	1
biological_process	GO:0050994	regulation of lipid catabolic process	0.965891	0.269037	1	1
biological_process	GO:0051091	positive regulation of DNA-binding transcription factor activity	0.965891	0.269037	1	1
biological_process	GO:0051338	regulation of transferase activity	0.965891	0.269037	1	1
biological_process	GO:0060688	regulation of morphogenesis of a branching structure	0.965891	0.269037	1	1
biological_process	GO:0060759	regulation of response to cytokine stimulus	0.965891	0.269037	1	1
biological_process	GO:0061337	cardiac conduction	0.965891	0.269037	1	1
biological_process	GO:0061512	protein localization to cilium	0.965891	0.269037	1	1
biological_process	GO:0061614	pri-miRNA transcription by RNA polymerase II	0.965891	0.269037	1	1
biological_process	GO:0070265	necrotic cell death	0.965891	0.269037	1	1
biological_process	GO:0070304	positive regulation of stress-activated protein kinase signaling cascade	0.965891	0.269037	1	1
biological_process	GO:0072009	nephron epithelium development	0.965891	0.269037	1	1
biological_process	GO:0097300	programmed necrotic cell death	0.965891	0.269037	1	1
biological_process	GO:0098813	nuclear chromosome segregation	0.965891	0.269037	1	1
biological_process	GO:0140115	export across plasma membrane	0.965891	0.269037	1	1
biological_process	GO:1901222	regulation of NIK/NF-kappaB signaling	0.965891	0.269037	1	1
biological_process	GO:1902893	regulation of pri-miRNA transcription by RNA polymerase II	0.965891	0.269037	1	1
biological_process	GO:1902895	positive regulation of pri-miRNA transcription by RNA polymerase II	0.965891	0.269037	1	1
biological_process	GO:1904035	regulation of epithelial cell apoptotic process	0.965891	0.269037	1	1
biological_process	GO:1904375	regulation of protein localization to cell periphery	0.965891	0.269037	1	1
biological_process	GO:1904705	regulation of vascular associated smooth muscle cell proliferation	0.965891	0.269037	1	1
biological_process	GO:1905330	regulation of morphogenesis of an epithelium	0.965891	0.269037	1	1
biological_process	GO:1990874	vascular associated smooth muscle cell proliferation	0.965891	0.269037	1	1
cellular_component	GO:0030496	midbody	0.966569	0.269239	1	1
cellular_component	GO:0030658	transport vesicle membrane	0.966569	0.269239	1	1
cellular_component	GO:0005813	centrosome	0.923022	0.270346	1	1
cellular_component	GO:0030139	endocytic vesicle	0.923022	0.270346	1	1
cellular_component	GO:0031090	organelle membrane	0.827281	0.272164	1	1
cellular_component	GO:0005615	extracellular space	0.821236	0.273252	1	1
biological_process	GO:0071310	cellular response to organic substance	0.838898	0.273558	1	1
biological_process	GO:1902533	positive regulation of intracellular signal transduction	0.878249	0.273813	1	1
biological_process	GO:0007159	leukocyte cell-cell adhesion	0.893817	0.276346	1	1
biological_process	GO:0031401	positive regulation of protein modification process	0.893817	0.276346	1	1
biological_process	GO:0044087	regulation of cellular component biogenesis	0.893817	0.276346	1	1
biological_process	GO:0010604	positive regulation of macromolecule metabolic process	0.839245	0.279663	1	1
biological_process	GO:0006753	nucleoside phosphate metabolic process	0.916834	0.282251	1	1
biological_process	GO:0008202	steroid metabolic process	0.916834	0.282251	1	1
biological_process	GO:0009117	nucleotide metabolic process	0.916834	0.282251	1	1
biological_process	GO:0030099	myeloid cell differentiation	0.916834	0.282251	1	1
biological_process	GO:0030155	regulation of cell adhesion	0.871796	0.283855	1	1
biological_process	GO:0140352	export from cell	0.871796	0.283855	1	1
biological_process	GO:0010562	positive regulation of phosphorus metabolic process	0.886566	0.288564	1	1
biological_process	GO:0045937	positive regulation of phosphate metabolic process	0.886566	0.288564	1	1
biological_process	GO:0051130	positive regulation of cellular component organization	0.886566	0.288564	1	1
molecular_function	GO:0000166	nucleotide binding	0.825354	0.290066	1	1
molecular_function	GO:1901265	nucleoside phosphate binding	0.825354	0.290066	1	1
cellular_component	GO:0005789	endoplasmic reticulum membrane	0.853819	0.290701	1	1
cellular_component	GO:0042175	nuclear outer membrane-endoplasmic reticulum membrane network	0.853819	0.290701	1	1
cellular_component	GO:0098827	endoplasmic reticulum subcompartment	0.853819	0.290701	1	1
biological_process	GO:0006954	inflammatory response	0.852651	0.293351	1	1
biological_process	GO:0048534	hematopoietic or lymphoid organ development	0.865185	0.293959	1	1
molecular_function	GO:0097367	carbohydrate derivative binding	0.817914	0.293968	1	1
cellular_component	GO:0005576	extracellular region	0.797296	0.295581	1	1
molecular_function	GO:0016462	pyrophosphatase activity	0.881755	0.296622	1	1
cellular_component	GO:0071944	cell periphery	0.786557	0.296787	1	1
biological_process	GO:0044248	cellular catabolic process	0.839556	0.297954	1	1
biological_process	GO:0006091	generation of precursor metabolites and energy	0.90831	0.298822	1	1
biological_process	GO:0009914	hormone transport	0.90831	0.298822	1	1
biological_process	GO:0030162	regulation of proteolysis	0.90831	0.298822	1	1
biological_process	GO:0046879	hormone secretion	0.90831	0.298822	1	1
biological_process	GO:0071621	granulocyte chemotaxis	0.90831	0.298822	1	1
biological_process	GO:2001234	negative regulation of apoptotic signaling pathway	0.90831	0.298822	1	1
biological_process	GO:0045785	positive regulation of cell adhesion	0.879097	0.300832	1	1
biological_process	GO:0045892	negative regulation of transcription, DNA-templated	0.879097	0.300832	1	1
biological_process	GO:1902679	negative regulation of RNA biosynthetic process	0.879097	0.300832	1	1
biological_process	GO:1903507	negative regulation of nucleic acid-templated transcription	0.879097	0.300832	1	1
biological_process	GO:0001649	osteoblast differentiation	0.955776	0.301153	1	1
biological_process	GO:0001676	long-chain fatty acid metabolic process	0.955776	0.301153	1	1
biological_process	GO:0001912	positive regulation of leukocyte mediated cytotoxicity	0.955776	0.301153	1	1
biological_process	GO:0001913	T cell mediated cytotoxicity	0.955776	0.301153	1	1
biological_process	GO:0002262	myeloid cell homeostasis	0.955776	0.301153	1	1
biological_process	GO:0002698	negative regulation of immune effector process	0.955776	0.301153	1	1
biological_process	GO:0006413	translational initiation	0.955776	0.301153	1	1
biological_process	GO:0006693	prostaglandin metabolic process	0.955776	0.301153	1	1
biological_process	GO:0006809	nitric oxide biosynthetic process	0.955776	0.301153	1	1
biological_process	GO:0007051	spindle organization	0.955776	0.301153	1	1
biological_process	GO:0007059	chromosome segregation	0.955776	0.301153	1	1
biological_process	GO:0019218	regulation of steroid metabolic process	0.955776	0.301153	1	1
biological_process	GO:0019369	arachidonic acid metabolic process	0.955776	0.301153	1	1
biological_process	GO:0030856	regulation of epithelial cell differentiation	0.955776	0.301153	1	1
biological_process	GO:0032637	interleukin-8 production	0.955776	0.301153	1	1
biological_process	GO:0032677	regulation of interleukin-8 production	0.955776	0.301153	1	1
biological_process	GO:0032755	positive regulation of interleukin-6 production	0.955776	0.301153	1	1
biological_process	GO:0033157	regulation of intracellular protein transport	0.955776	0.301153	1	1
biological_process	GO:0034763	negative regulation of transmembrane transport	0.955776	0.301153	1	1
biological_process	GO:0038061	NIK/NF-kappaB signaling	0.955776	0.301153	1	1
biological_process	GO:0042403	thyroid hormone metabolic process	0.955776	0.301153	1	1
biological_process	GO:0043535	regulation of blood vessel endothelial cell migration	0.955776	0.301153	1	1
biological_process	GO:0044403	biological process involved in symbiotic interaction	0.955776	0.301153	1	1
biological_process	GO:0045446	endothelial cell differentiation	0.955776	0.301153	1	1
biological_process	GO:0046209	nitric oxide metabolic process	0.955776	0.301153	1	1
biological_process	GO:0046323	glucose import	0.955776	0.301153	1	1
biological_process	GO:0046683	response to organophosphorus	0.955776	0.301153	1	1
biological_process	GO:0048259	regulation of receptor-mediated endocytosis	0.955776	0.301153	1	1
biological_process	GO:0048754	branching morphogenesis of an epithelial tube	0.955776	0.301153	1	1
biological_process	GO:0050435	amyloid-beta metabolic process	0.955776	0.301153	1	1
biological_process	GO:0050803	regulation of synapse structure or activity	0.955776	0.301153	1	1
biological_process	GO:0050807	regulation of synapse organization	0.955776	0.301153	1	1
biological_process	GO:0051090	regulation of DNA-binding transcription factor activity	0.955776	0.301153	1	1
biological_process	GO:0055123	digestive system development	0.955776	0.301153	1	1
biological_process	GO:0070509	calcium ion import	0.955776	0.301153	1	1
biological_process	GO:0090092	regulation of transmembrane receptor protein serine/threonine kinase signaling pathway	0.955776	0.301153	1	1
biological_process	GO:0098773	skin epidermis development	0.955776	0.301153	1	1
biological_process	GO:0099504	synaptic vesicle cycle	0.955776	0.301153	1	1
biological_process	GO:1903050	regulation of proteolysis involved in cellular protein catabolic process	0.955776	0.301153	1	1
biological_process	GO:1903362	regulation of cellular protein catabolic process	0.955776	0.301153	1	1
biological_process	GO:1904019	epithelial cell apoptotic process	0.955776	0.301153	1	1
biological_process	GO:2000027	regulation of animal organ morphogenesis	0.955776	0.301153	1	1
biological_process	GO:2000058	regulation of ubiquitin-dependent protein catabolic process	0.955776	0.301153	1	1
biological_process	GO:2001057	reactive nitrogen species metabolic process	0.955776	0.301153	1	1
molecular_function	GO:0004869	cysteine-type endopeptidase inhibitor activity	0.95583	0.303197	1	1
molecular_function	GO:0005217	intracellular ligand-gated ion channel activity	0.95583	0.303197	1	1
molecular_function	GO:0005254	chloride channel activity	0.95583	0.303197	1	1
molecular_function	GO:0016836	hydro-lyase activity	0.95583	0.303197	1	1
molecular_function	GO:0030280	structural constituent of skin epidermis	0.95583	0.303197	1	1
molecular_function	GO:0035673	oligopeptide transmembrane transporter activity	0.95583	0.303197	1	1
molecular_function	GO:0061630	ubiquitin protein ligase activity	0.95583	0.303197	1	1
molecular_function	GO:0061659	ubiquitin-like protein ligase activity	0.95583	0.303197	1	1
biological_process	GO:0045595	regulation of cell differentiation	0.858419	0.304118	1	1
biological_process	GO:1901565	organonitrogen compound catabolic process	0.858419	0.304118	1	1
cellular_component	GO:0012506	vesicle membrane	0.857709	0.304542	1	1
cellular_component	GO:0036064	ciliary basal body	0.954713	0.306565	1	1
cellular_component	GO:0055038	recycling endosome membrane	0.954713	0.306565	1	1
molecular_function	GO:0016817	hydrolase activity, acting on acid anhydrides	0.872977	0.310755	1	1
molecular_function	GO:0016818	hydrolase activity, acting on acid anhydrides, in phosphorus-containing anhydrides	0.872977	0.310755	1	1
biological_process	GO:0032879	regulation of localization	0.809693	0.311751	1	1
biological_process	GO:0051253	negative regulation of RNA metabolic process	0.871416	0.313135	1	1
biological_process	GO:0097193	intrinsic apoptotic signaling pathway	0.899433	0.315343	1	1
biological_process	GO:0006950	response to stress	0.789813	0.315907	1	1
biological_process	GO:0044085	cellular component biogenesis	0.808208	0.320527	1	1
biological_process	GO:0001568	blood vessel development	0.863531	0.325461	1	1
biological_process	GO:0034622	cellular protein-containing complex assembly	0.863531	0.325461	1	1
biological_process	GO:0010033	response to organic substance	0.792463	0.327793	1	1
biological_process	GO:0051240	positive regulation of multicellular organismal process	0.827204	0.329017	1	1
biological_process	GO:0055086	nucleobase-containing small molecule metabolic process	0.89022	0.331788	1	1
biological_process	GO:1903047	mitotic cell cycle process	0.89022	0.331788	1	1
biological_process	GO:0000209	protein polyubiquitination	0.944703	0.331885	1	1
biological_process	GO:0002275	myeloid cell activation involved in immune response	0.944703	0.331885	1	1
biological_process	GO:0002711	positive regulation of T cell mediated immunity	0.944703	0.331885	1	1
biological_process	GO:0002761	regulation of myeloid leukocyte differentiation	0.944703	0.331885	1	1
biological_process	GO:0006029	proteoglycan metabolic process	0.944703	0.331885	1	1
biological_process	GO:0006164	purine nucleotide biosynthetic process	0.944703	0.331885	1	1
biological_process	GO:0006692	prostanoid metabolic process	0.944703	0.331885	1	1
biological_process	GO:0009152	purine ribonucleotide biosynthetic process	0.944703	0.331885	1	1
biological_process	GO:0009260	ribonucleotide biosynthetic process	0.944703	0.331885	1	1
biological_process	GO:0009408	response to heat	0.944703	0.331885	1	1
biological_process	GO:0022612	gland morphogenesis	0.944703	0.331885	1	1
biological_process	GO:0031960	response to corticosteroid	0.944703	0.331885	1	1
biological_process	GO:0032271	regulation of protein polymerization	0.944703	0.331885	1	1
biological_process	GO:0032456	endocytic recycling	0.944703	0.331885	1	1
biological_process	GO:0032611	interleukin-1 beta production	0.944703	0.331885	1	1
biological_process	GO:0032651	regulation of interleukin-1 beta production	0.944703	0.331885	1	1
biological_process	GO:0034504	protein localization to nucleus	0.944703	0.331885	1	1
biological_process	GO:0035821	modulation of process of other organism	0.944703	0.331885	1	1
biological_process	GO:0042130	negative regulation of T cell proliferation	0.944703	0.331885	1	1
biological_process	GO:0045444	fat cell differentiation	0.944703	0.331885	1	1
biological_process	GO:0046390	ribose phosphate biosynthetic process	0.944703	0.331885	1	1
biological_process	GO:0046889	positive regulation of lipid biosynthetic process	0.944703	0.331885	1	1
biological_process	GO:0050769	positive regulation of neurogenesis	0.944703	0.331885	1	1
biological_process	GO:0051262	protein tetramerization	0.944703	0.331885	1	1
biological_process	GO:0051384	response to glucocorticoid	0.944703	0.331885	1	1
biological_process	GO:0071772	response to BMP	0.944703	0.331885	1	1
biological_process	GO:0071773	cellular response to BMP stimulus	0.944703	0.331885	1	1
biological_process	GO:0072522	purine-containing compound biosynthetic process	0.944703	0.331885	1	1
biological_process	GO:0099003	vesicle-mediated transport in synapse	0.944703	0.331885	1	1
biological_process	GO:0009893	positive regulation of metabolic process	0.797281	0.334453	1	1
biological_process	GO:0045934	negative regulation of nucleobase-containing compound metabolic process	0.855448	0.337795	1	1
biological_process	GO:0051480	regulation of cytosolic calcium ion concentration	0.855448	0.337795	1	1
molecular_function	GO:0005230	extracellular ligand-gated ion channel activity	0.942978	0.338365	1	1
molecular_function	GO:0005253	anion channel activity	0.942978	0.338365	1	1
molecular_function	GO:0019842	vitamin binding	0.942978	0.338365	1	1
molecular_function	GO:0043021	ribonucleoprotein complex binding	0.942978	0.338365	1	1
molecular_function	GO:0140097	catalytic activity, acting on DNA	0.942978	0.338365	1	1
molecular_function	GO:0019001	guanyl nucleotide binding	0.854618	0.339092	1	1
molecular_function	GO:0032561	guanyl ribonucleotide binding	0.854618	0.339092	1	1
cellular_component	GO:0031984	organelle subcompartment	0.798036	0.340361	1	1
molecular_function	GO:0004497	monooxygenase activity	0.885076	0.341284	1	1
molecular_function	GO:0016829	lyase activity	0.885076	0.341284	1	1
cellular_component	GO:0030136	clathrin-coated vesicle	0.941565	0.342012	1	1
biological_process	GO:0048584	positive regulation of response to stimulus	0.796274	0.344384	1	1
biological_process	GO:1902531	regulation of intracellular signal transduction	0.813807	0.347065	1	1
biological_process	GO:0006979	response to oxidative stress	0.880688	0.348132	1	1
biological_process	GO:0001932	regulation of protein phosphorylation	0.847176	0.350127	1	1
biological_process	GO:0002520	immune system development	0.822417	0.355444	1	1
biological_process	GO:0035556	intracellular signal transduction	0.780384	0.355561	1	1
biological_process	GO:0010468	regulation of gene expression	0.772675	0.357923	1	1
biological_process	GO:0001763	morphogenesis of a branching structure	0.932773	0.361292	1	1
biological_process	GO:0001910	regulation of leukocyte mediated cytotoxicity	0.932773	0.361292	1	1
biological_process	GO:0002027	regulation of heart rate	0.932773	0.361292	1	1
biological_process	GO:0002224	toll-like receptor signaling pathway	0.932773	0.361292	1	1
biological_process	GO:0003158	endothelium development	0.932773	0.361292	1	1
biological_process	GO:0006633	fatty acid biosynthetic process	0.932773	0.361292	1	1
biological_process	GO:0006839	mitochondrial transport	0.932773	0.361292	1	1
biological_process	GO:0006953	acute-phase response	0.932773	0.361292	1	1
biological_process	GO:0014074	response to purine-containing compound	0.932773	0.361292	1	1
biological_process	GO:0031343	positive regulation of cell killing	0.932773	0.361292	1	1
biological_process	GO:0032722	positive regulation of chemokine production	0.932773	0.361292	1	1
biological_process	GO:0032886	regulation of microtubule-based process	0.932773	0.361292	1	1
biological_process	GO:0035107	appendage morphogenesis	0.932773	0.361292	1	1
biological_process	GO:0035108	limb morphogenesis	0.932773	0.361292	1	1
biological_process	GO:0035710	CD4-positive, alpha-beta T cell activation	0.932773	0.361292	1	1
biological_process	GO:0043085	positive regulation of catalytic activity	0.932773	0.361292	1	1
biological_process	GO:0045833	negative regulation of lipid metabolic process	0.932773	0.361292	1	1
biological_process	GO:0045930	negative regulation of mitotic cell cycle	0.932773	0.361292	1	1
biological_process	GO:0046456	icosanoid biosynthetic process	0.932773	0.361292	1	1
biological_process	GO:0046634	regulation of alpha-beta T cell activation	0.932773	0.361292	1	1
biological_process	GO:0048736	appendage development	0.932773	0.361292	1	1
biological_process	GO:0050808	synapse organization	0.932773	0.361292	1	1
biological_process	GO:0051962	positive regulation of nervous system development	0.932773	0.361292	1	1
biological_process	GO:0060173	limb development	0.932773	0.361292	1	1
biological_process	GO:0061138	morphogenesis of a branching epithelium	0.932773	0.361292	1	1
biological_process	GO:1901888	regulation of cell junction assembly	0.932773	0.361292	1	1
biological_process	GO:1903829	positive regulation of cellular protein localization	0.932773	0.361292	1	1
biological_process	GO:2000377	regulation of reactive oxygen species metabolic process	0.932773	0.361292	1	1
biological_process	GO:0008285	negative regulation of cell population proliferation	0.838723	0.362443	1	1
biological_process	GO:0010558	negative regulation of macromolecule biosynthetic process	0.838723	0.362443	1	1
biological_process	GO:0050900	leukocyte migration	0.838723	0.362443	1	1
biological_process	GO:2000113	negative regulation of cellular macromolecule biosynthetic process	0.838723	0.362443	1	1
biological_process	GO:0002683	negative regulation of immune system process	0.870855	0.364353	1	1
biological_process	GO:0009615	response to virus	0.870855	0.364353	1	1
biological_process	GO:0097530	granulocyte migration	0.870855	0.364353	1	1
molecular_function	GO:0015078	proton transmembrane transporter activity	0.929008	0.371787	1	1
molecular_function	GO:0015085	calcium ion transmembrane transporter activity	0.929008	0.371787	1	1
molecular_function	GO:0015144	carbohydrate transmembrane transporter activity	0.929008	0.371787	1	1
molecular_function	GO:0016247	channel regulator activity	0.929008	0.371787	1	1
molecular_function	GO:0016835	carbon-oxygen lyase activity	0.929008	0.371787	1	1
molecular_function	GO:0099106	ion channel regulator activity	0.929008	0.371787	1	1
molecular_function	GO:0015318	inorganic molecular entity transmembrane transporter activity	0.793021	0.37351	1	1
biological_process	GO:0022607	cellular component assembly	0.771985	0.374686	1	1
biological_process	GO:0071417	cellular response to organonitrogen compound	0.830096	0.374733	1	1
cellular_component	GO:0036477	somatodendritic compartment	0.829391	0.375385	1	1
cellular_component	GO:0005834	heterotrimeric G-protein complex	0.927285	0.375674	1	1
cellular_component	GO:0030863	cortical cytoskeleton	0.927285	0.375674	1	1
cellular_component	GO:0031902	late endosome membrane	0.927285	0.375674	1	1
cellular_component	GO:1905360	GTPase complex	0.927285	0.375674	1	1
molecular_function	GO:0005506	iron ion binding	0.862294	0.378517	1	1
biological_process	GO:0032102	negative regulation of response to external stimulus	0.860739	0.380431	1	1
molecular_function	GO:0005216	ion channel activity	0.82525	0.381493	1	1
molecular_function	GO:0019899	enzyme binding	0.784816	0.383927	1	1
cellular_component	GO:0005635	nuclear envelope	0.858131	0.384792	1	1
cellular_component	GO:0140535	intracellular protein-containing complex	0.858131	0.384792	1	1
molecular_function	GO:0036094	small molecule binding	0.741895	0.386805	1	1
biological_process	GO:0001944	vasculature development	0.821305	0.386985	1	1
biological_process	GO:0006468	protein phosphorylation	0.821305	0.386985	1	1
biological_process	GO:0031327	negative regulation of cellular biosynthetic process	0.821305	0.386985	1	1
biological_process	GO:0033043	regulation of organelle organization	0.821305	0.386985	1	1
biological_process	GO:0002221	pattern recognition receptor signaling pathway	0.920077	0.389429	1	1
biological_process	GO:0002702	positive regulation of production of molecular mediator of immune response	0.920077	0.389429	1	1
biological_process	GO:0006790	sulfur compound metabolic process	0.920077	0.389429	1	1
biological_process	GO:0008625	extrinsic apoptotic signaling pathway via death domain receptors	0.920077	0.389429	1	1
biological_process	GO:0009165	nucleotide biosynthetic process	0.920077	0.389429	1	1
biological_process	GO:0030100	regulation of endocytosis	0.920077	0.389429	1	1
biological_process	GO:0032602	chemokine production	0.920077	0.389429	1	1
biological_process	GO:0032612	interleukin-1 production	0.920077	0.389429	1	1
biological_process	GO:0032642	regulation of chemokine production	0.920077	0.389429	1	1
biological_process	GO:0032652	regulation of interleukin-1 production	0.920077	0.389429	1	1
biological_process	GO:0042446	hormone biosynthetic process	0.920077	0.389429	1	1
biological_process	GO:0048872	homeostasis of number of cells	0.920077	0.389429	1	1
biological_process	GO:0072006	nephron development	0.920077	0.389429	1	1
biological_process	GO:0072073	kidney epithelium development	0.920077	0.389429	1	1
biological_process	GO:0098742	cell-cell adhesion via plasma-membrane adhesion molecules	0.920077	0.389429	1	1
biological_process	GO:1901293	nucleoside phosphate biosynthetic process	0.920077	0.389429	1	1
biological_process	GO:0006796	phosphate-containing compound metabolic process	0.77856	0.392484	1	1
biological_process	GO:0071705	nitrogen compound transport	0.763874	0.395823	1	1
biological_process	GO:0051093	negative regulation of developmental process	0.850357	0.396348	1	1
biological_process	GO:1903039	positive regulation of leukocyte cell-cell adhesion	0.850357	0.396348	1	1
biological_process	GO:0098609	cell-cell adhesion	0.791283	0.396696	1	1
biological_process	GO:0009890	negative regulation of biosynthetic process	0.812356	0.39919	1	1
biological_process	GO:0035239	tube morphogenesis	0.812356	0.39919	1	1
biological_process	GO:1901699	cellular response to nitrogen compound	0.812356	0.39919	1	1
biological_process	GO:0065008	regulation of biological quality	0.720689	0.40042	1	1
biological_process	GO:0006793	phosphorus metabolic process	0.771236	0.40158	1	1
biological_process	GO:0019725	cellular homeostasis	0.771236	0.40158	1	1
cellular_component	GO:0098794	postsynapse	0.845916	0.403249	1	1
molecular_function	GO:0000287	magnesium ion binding	0.914058	0.403548	1	1
molecular_function	GO:0005249	voltage-gated potassium channel activity	0.914058	0.403548	1	1
molecular_function	GO:0005496	steroid binding	0.914058	0.403548	1	1
molecular_function	GO:1901618	organic hydroxy compound transmembrane transporter activity	0.914058	0.403548	1	1
molecular_function	GO:0022857	transmembrane transporter activity	0.745475	0.405336	1	1
cellular_component	GO:0031234	extrinsic component of cytoplasmic side of plasma membrane	0.912015	0.40764	1	1
molecular_function	GO:0046873	metal ion transmembrane transporter activity	0.804598	0.409493	1	1
biological_process	GO:0031399	regulation of protein modification process	0.80326	0.411337	1	1
biological_process	GO:0000122	negative regulation of transcription by RNA polymerase II	0.839727	0.412086	1	1
biological_process	GO:0033365	protein localization to organelle	0.839727	0.412086	1	1
biological_process	GO:0072657	protein localization to membrane	0.839727	0.412086	1	1
molecular_function	GO:1901363	heterocyclic compound binding	0.695482	0.414991	1	1
biological_process	GO:0002709	regulation of T cell mediated immunity	0.906704	0.41635	1	1
biological_process	GO:0006417	regulation of translation	0.906704	0.41635	1	1
biological_process	GO:0006694	steroid biosynthetic process	0.906704	0.41635	1	1
biological_process	GO:0007043	cell-cell junction assembly	0.906704	0.41635	1	1
biological_process	GO:0007409	axonogenesis	0.906704	0.41635	1	1
biological_process	GO:0010594	regulation of endothelial cell migration	0.906704	0.41635	1	1
biological_process	GO:0016051	carbohydrate biosynthetic process	0.906704	0.41635	1	1
biological_process	GO:0030323	respiratory tube development	0.906704	0.41635	1	1
biological_process	GO:0030324	lung development	0.906704	0.41635	1	1
biological_process	GO:0031341	regulation of cell killing	0.906704	0.41635	1	1
biological_process	GO:0032872	regulation of stress-activated MAPK cascade	0.906704	0.41635	1	1
biological_process	GO:0032945	negative regulation of mononuclear cell proliferation	0.906704	0.41635	1	1
biological_process	GO:0032984	protein-containing complex disassembly	0.906704	0.41635	1	1
biological_process	GO:0043534	blood vessel endothelial cell migration	0.906704	0.41635	1	1
biological_process	GO:0044782	cilium organization	0.906704	0.41635	1	1
biological_process	GO:0050672	negative regulation of lymphocyte proliferation	0.906704	0.41635	1	1
biological_process	GO:0050680	negative regulation of epithelial cell proliferation	0.906704	0.41635	1	1
biological_process	GO:0050868	negative regulation of T cell activation	0.906704	0.41635	1	1
biological_process	GO:0060271	cilium assembly	0.906704	0.41635	1	1
biological_process	GO:0061045	negative regulation of wound healing	0.906704	0.41635	1	1
biological_process	GO:0070302	regulation of stress-activated protein kinase signaling cascade	0.906704	0.41635	1	1
biological_process	GO:0070664	negative regulation of leukocyte proliferation	0.906704	0.41635	1	1
biological_process	GO:0090287	regulation of cellular response to growth factor stimulus	0.906704	0.41635	1	1
biological_process	GO:0098659	inorganic cation import across plasma membrane	0.906704	0.41635	1	1
biological_process	GO:0098876	vesicle-mediated transport to the plasma membrane	0.906704	0.41635	1	1
biological_process	GO:0099587	inorganic ion import across plasma membrane	0.906704	0.41635	1	1
biological_process	GO:0110053	regulation of actin filament organization	0.906704	0.41635	1	1
biological_process	GO:1902107	positive regulation of leukocyte differentiation	0.906704	0.41635	1	1
biological_process	GO:1903035	negative regulation of response to wounding	0.906704	0.41635	1	1
biological_process	GO:1903038	negative regulation of leukocyte cell-cell adhesion	0.906704	0.41635	1	1
biological_process	GO:1903708	positive regulation of hemopoiesis	0.906704	0.41635	1	1
biological_process	GO:0042325	regulation of phosphorylation	0.794023	0.423417	1	1
molecular_function	GO:0022890	inorganic cation transmembrane transporter activity	0.767937	0.425567	1	1
biological_process	GO:0051704	multi-organism process	0.828867	0.427631	1	1
molecular_function	GO:0005178	integrin binding	0.898259	0.433728	1	1
molecular_function	GO:0030674	protein-macromolecule adaptor activity	0.898259	0.433728	1	1
molecular_function	GO:0031625	ubiquitin protein ligase binding	0.898259	0.433728	1	1
molecular_function	GO:0140104	molecular carrier activity	0.898259	0.433728	1	1
biological_process	GO:0006810	transport	0.689417	0.435483	1	1
biological_process	GO:0042221	response to chemical	0.689417	0.435483	1	1
cellular_component	GO:0005765	lysosomal membrane	0.895892	0.437993	1	1
cellular_component	GO:0031256	leading edge membrane	0.895892	0.437993	1	1
cellular_component	GO:0098852	lytic vacuole membrane	0.895892	0.437993	1	1
cellular_component	GO:0140534	endoplasmic reticulum protein-containing complex	0.895892	0.437993	1	1
cellular_component	GO:0005815	microtubule organizing center	0.820542	0.439376	1	1
cellular_component	GO:0010008	endosome membrane	0.820542	0.439376	1	1
molecular_function	GO:0005215	transporter activity	0.71533	0.440221	1	1
biological_process	GO:0001909	leukocyte mediated cytotoxicity	0.892732	0.442107	1	1
biological_process	GO:0002526	acute inflammatory response	0.892732	0.442107	1	1
biological_process	GO:0006457	protein folding	0.892732	0.442107	1	1
biological_process	GO:0008630	intrinsic apoptotic signaling pathway in response to DNA damage	0.892732	0.442107	1	1
biological_process	GO:0016197	endosomal transport	0.892732	0.442107	1	1
biological_process	GO:0032635	interleukin-6 production	0.892732	0.442107	1	1
biological_process	GO:0032675	regulation of interleukin-6 production	0.892732	0.442107	1	1
biological_process	GO:0032869	cellular response to insulin stimulus	0.892732	0.442107	1	1
biological_process	GO:0035637	multicellular organismal signaling	0.892732	0.442107	1	1
biological_process	GO:0043524	negative regulation of neuron apoptotic process	0.892732	0.442107	1	1
biological_process	GO:0048245	eosinophil chemotaxis	0.892732	0.442107	1	1
biological_process	GO:0048659	smooth muscle cell proliferation	0.892732	0.442107	1	1
biological_process	GO:0048660	regulation of smooth muscle cell proliferation	0.892732	0.442107	1	1
biological_process	GO:0048863	stem cell differentiation	0.892732	0.442107	1	1
biological_process	GO:0050767	regulation of neurogenesis	0.892732	0.442107	1	1
biological_process	GO:0060541	respiratory system development	0.892732	0.442107	1	1
biological_process	GO:0061564	axon development	0.892732	0.442107	1	1
biological_process	GO:0062013	positive regulation of small molecule metabolic process	0.892732	0.442107	1	1
biological_process	GO:0071805	potassium ion transmembrane transport	0.892732	0.442107	1	1
biological_process	GO:0072330	monocarboxylic acid biosynthetic process	0.892732	0.442107	1	1
biological_process	GO:1901215	negative regulation of neuron death	0.892732	0.442107	1	1
biological_process	GO:0070661	leukocyte proliferation	0.817795	0.442971	1	1
biological_process	GO:1903530	regulation of secretion by cell	0.817795	0.442971	1	1
cellular_component	GO:0012505	endomembrane system	0.671505	0.444549	1	1
biological_process	GO:0051234	establishment of localization	0.678739	0.447218	1	1
biological_process	GO:0006874	cellular calcium ion homeostasis	0.775166	0.447341	1	1
biological_process	GO:0032940	secretion by cell	0.775166	0.447341	1	1
biological_process	GO:0060326	cell chemotaxis	0.775166	0.447341	1	1
molecular_function	GO:0097159	organic cyclic compound binding	0.657048	0.456833	1	1
biological_process	GO:0032268	regulation of cellular protein metabolic process	0.741453	0.457873	1	1
biological_process	GO:0018193	peptidyl-amino acid modification	0.806529	0.458092	1	1
biological_process	GO:0030595	leukocyte chemotaxis	0.806529	0.458092	1	1
biological_process	GO:0043410	positive regulation of MAPK cascade	0.806529	0.458092	1	1
biological_process	GO:0019220	regulation of phosphate metabolic process	0.765563	0.459169	1	1
biological_process	GO:0051174	regulation of phosphorus metabolic process	0.765563	0.459169	1	1
biological_process	GO:0055074	calcium ion homeostasis	0.765563	0.459169	1	1
molecular_function	GO:0008324	cation transmembrane transporter activity	0.738845	0.460414	1	1
molecular_function	GO:0002020	protease binding	0.881731	0.462406	1	1
molecular_function	GO:0004842	ubiquitin-protein transferase activity	0.881731	0.462406	1	1
molecular_function	GO:0022843	voltage-gated cation channel activity	0.881731	0.462406	1	1
molecular_function	GO:0044389	ubiquitin-like protein ligase binding	0.881731	0.462406	1	1
molecular_function	GO:1990782	protein tyrosine kinase binding	0.881731	0.462406	1	1
biological_process	GO:0000375	RNA splicing, via transesterification reactions	0.878238	0.466749	1	1
biological_process	GO:0000377	RNA splicing, via transesterification reactions with bulged adenosine as nucleophile	0.878238	0.466749	1	1
biological_process	GO:0000398	mRNA splicing, via spliceosome	0.878238	0.466749	1	1
biological_process	GO:0002687	positive regulation of leukocyte migration	0.878238	0.466749	1	1
biological_process	GO:0002695	negative regulation of leukocyte activation	0.878238	0.466749	1	1
biological_process	GO:0006509	membrane protein ectodomain proteolysis	0.878238	0.466749	1	1
biological_process	GO:0006643	membrane lipid metabolic process	0.878238	0.466749	1	1
biological_process	GO:0007178	transmembrane receptor protein serine/threonine kinase signaling pathway	0.878238	0.466749	1	1
biological_process	GO:0007265	Ras protein signal transduction	0.878238	0.466749	1	1
biological_process	GO:0010720	positive regulation of cell development	0.878238	0.466749	1	1
biological_process	GO:0016050	vesicle organization	0.878238	0.466749	1	1
biological_process	GO:0021700	developmental maturation	0.878238	0.466749	1	1
biological_process	GO:0031098	stress-activated protein kinase signaling cascade	0.878238	0.466749	1	1
biological_process	GO:0033619	membrane protein proteolysis	0.878238	0.466749	1	1
biological_process	GO:0034248	regulation of cellular amide metabolic process	0.878238	0.466749	1	1
biological_process	GO:0045786	negative regulation of cell cycle	0.878238	0.466749	1	1
biological_process	GO:0045834	positive regulation of lipid metabolic process	0.878238	0.466749	1	1
biological_process	GO:0046631	alpha-beta T cell activation	0.878238	0.466749	1	1
biological_process	GO:0046890	regulation of lipid biosynthetic process	0.878238	0.466749	1	1
biological_process	GO:0048545	response to steroid hormone	0.878238	0.466749	1	1
biological_process	GO:0048667	cell morphogenesis involved in neuron differentiation	0.878238	0.466749	1	1
biological_process	GO:0050790	regulation of catalytic activity	0.878238	0.466749	1	1
biological_process	GO:0051250	negative regulation of lymphocyte activation	0.878238	0.466749	1	1
biological_process	GO:0051260	protein homooligomerization	0.878238	0.466749	1	1
biological_process	GO:0051403	stress-activated MAPK cascade	0.878238	0.466749	1	1
biological_process	GO:0051960	regulation of nervous system development	0.878238	0.466749	1	1
biological_process	GO:0061041	regulation of wound healing	0.878238	0.466749	1	1
biological_process	GO:0072677	eosinophil migration	0.878238	0.466749	1	1
biological_process	GO:1903034	regulation of response to wounding	0.878238	0.466749	1	1
cellular_component	GO:0030135	coated vesicle	0.879037	0.466814	1	1
cellular_component	GO:0045211	postsynaptic membrane	0.879037	0.466814	1	1
biological_process	GO:0007049	cell cycle	0.755855	0.470898	1	1
biological_process	GO:0007600	sensory perception	0.755855	0.470898	1	1
biological_process	GO:0097529	myeloid leukocyte migration	0.795086	0.472985	1	1
biological_process	GO:0071702	organic substance transport	0.686385	0.473875	1	1
cellular_component	GO:0070382	exocytic vesicle	0.7941	0.474324	1	1
biological_process	GO:0015031	protein transport	0.72418	0.47789	1	1
biological_process	GO:0080134	regulation of response to stress	0.72418	0.47789	1	1
biological_process	GO:0060255	regulation of macromolecule metabolic process	0.658127	0.482368	1	1
molecular_function	GO:0022853	active ion transmembrane transporter activity	0.786327	0.484389	1	1
cellular_component	GO:0009897	external side of plasma membrane	0.742177	0.486474	1	1
biological_process	GO:0001525	angiogenesis	0.783483	0.48764	1	1
biological_process	GO:0007189	adenylate cyclase-activating G protein-coupled receptor signaling pathway	0.783483	0.48764	1	1
biological_process	GO:0042060	wound healing	0.783483	0.48764	1	1
biological_process	GO:0050863	regulation of T cell activation	0.783483	0.48764	1	1
biological_process	GO:0045184	establishment of protein localization	0.715444	0.487805	1	1
molecular_function	GO:0015370	solute:sodium symporter activity	0.864584	0.489656	1	1
molecular_function	GO:0019787	ubiquitin-like protein transferase activity	0.864584	0.489656	1	1
biological_process	GO:0001935	endothelial cell proliferation	0.863292	0.490323	1	1
biological_process	GO:0001936	regulation of endothelial cell proliferation	0.863292	0.490323	1	1
biological_process	GO:0002274	myeloid leukocyte activation	0.863292	0.490323	1	1
biological_process	GO:0002456	T cell mediated immunity	0.863292	0.490323	1	1
biological_process	GO:0006690	icosanoid metabolic process	0.863292	0.490323	1	1
biological_process	GO:0032386	regulation of intracellular transport	0.863292	0.490323	1	1
biological_process	GO:0032868	response to insulin	0.863292	0.490323	1	1
biological_process	GO:0032956	regulation of actin cytoskeleton organization	0.863292	0.490323	1	1
biological_process	GO:0033559	unsaturated fatty acid metabolic process	0.863292	0.490323	1	1
biological_process	GO:0042254	ribosome biogenesis	0.863292	0.490323	1	1
biological_process	GO:0045765	regulation of angiogenesis	0.863292	0.490323	1	1
biological_process	GO:1901342	regulation of vasculature development	0.863292	0.490323	1	1
molecular_function	GO:0015267	channel activity	0.738635	0.490965	1	1
molecular_function	GO:0022803	passive transmembrane transporter activity	0.738635	0.490965	1	1
cellular_component	GO:0030425	dendrite	0.780548	0.491315	1	1
cellular_component	GO:0097447	dendritic tree	0.780548	0.491315	1	1
biological_process	GO:0051173	positive regulation of nitrogen compound metabolic process	0.694064	0.49143	1	1
cellular_component	GO:0005681	spliceosomal complex	0.861564	0.494178	1	1
biological_process	GO:0044237	cellular metabolic process	0.620519	0.494442	1	1
molecular_function	GO:0015075	ion transmembrane transporter activity	0.688116	0.497085	1	1
cellular_component	GO:0032991	protein-containing complex	0.619268	0.497305	1	1
molecular_function	GO:0030546	signaling receptor activator activity	0.672571	0.499014	1	1
molecular_function	GO:0048018	receptor ligand activity	0.672571	0.499014	1	1
cellular_component	GO:0016324	apical plasma membrane	0.730631	0.499766	1	1
molecular_function	GO:0022836	gated channel activity	0.772838	0.500984	1	1
biological_process	GO:0008610	lipid biosynthetic process	0.771738	0.50205	1	1
biological_process	GO:0023061	signal release	0.771738	0.50205	1	1
biological_process	GO:0010243	response to organonitrogen compound	0.726187	0.50542	1	1
biological_process	GO:0072503	cellular divalent inorganic cation homeostasis	0.726187	0.50542	1	1
biological_process	GO:0002064	epithelial cell development	0.847958	0.512875	1	1
biological_process	GO:0006813	potassium ion transport	0.847958	0.512875	1	1
biological_process	GO:0009266	response to temperature stimulus	0.847958	0.512875	1	1
biological_process	GO:0022408	negative regulation of cell-cell adhesion	0.847958	0.512875	1	1
biological_process	GO:0033002	muscle cell proliferation	0.847958	0.512875	1	1
biological_process	GO:0045216	cell-cell junction organization	0.847958	0.512875	1	1
biological_process	GO:0048812	neuron projection morphogenesis	0.847958	0.512875	1	1
biological_process	GO:0050866	negative regulation of cell activation	0.847958	0.512875	1	1
biological_process	GO:0071674	mononuclear cell migration	0.847958	0.512875	1	1
biological_process	GO:0090150	establishment of protein localization to membrane	0.847958	0.512875	1	1
cellular_component	GO:0005783	endoplasmic reticulum	0.646082	0.514935	1	1
molecular_function	GO:0005267	potassium channel activity	0.846917	0.515546	1	1
cellular_component	GO:0098552	side of membrane	0.688736	0.516206	1	1
biological_process	GO:0030036	actin cytoskeleton organization	0.759866	0.516207	1	1
biological_process	GO:0051046	regulation of secretion	0.759866	0.516207	1	1
biological_process	GO:0051668	localization within membrane	0.759866	0.516207	1	1
biological_process	GO:0009967	positive regulation of signal transduction	0.688902	0.517118	1	1
biological_process	GO:0006811	ion transport	0.669868	0.517631	1	1
cellular_component	GO:0009898	cytoplasmic side of plasma membrane	0.843577	0.52016	1	1
biological_process	GO:0048518	positive regulation of biological process	0.603243	0.524036	1	1
biological_process	GO:0016310	phosphorylation	0.706041	0.527822	1	1
biological_process	GO:0072507	divalent inorganic cation homeostasis	0.706041	0.527822	1	1
biological_process	GO:0044283	small molecule biosynthetic process	0.747885	0.530107	1	1
biological_process	GO:0051726	regulation of cell cycle	0.747885	0.530107	1	1
molecular_function	GO:0005261	cation channel activity	0.745386	0.533162	1	1
biological_process	GO:0042592	homeostatic process	0.630249	0.53358	1	1
biological_process	GO:0019222	regulation of metabolic process	0.604013	0.53393	1	1
biological_process	GO:0001503	ossification	0.832298	0.534448	1	1
biological_process	GO:0006520	cellular amino acid metabolic process	0.832298	0.534448	1	1
biological_process	GO:0006575	cellular modified amino acid metabolic process	0.832298	0.534448	1	1
biological_process	GO:0006887	exocytosis	0.832298	0.534448	1	1
biological_process	GO:0008016	regulation of heart contraction	0.832298	0.534448	1	1
biological_process	GO:0008380	RNA splicing	0.832298	0.534448	1	1
biological_process	GO:0022411	cellular component disassembly	0.832298	0.534448	1	1
biological_process	GO:0032990	cell part morphogenesis	0.832298	0.534448	1	1
biological_process	GO:0048858	cell projection morphogenesis	0.832298	0.534448	1	1
biological_process	GO:0050804	modulation of chemical synaptic transmission	0.832298	0.534448	1	1
biological_process	GO:0099177	regulation of trans-synaptic signaling	0.832298	0.534448	1	1
biological_process	GO:0120039	plasma membrane bounded cell projection morphogenesis	0.832298	0.534448	1	1
biological_process	GO:0051128	regulation of cellular component organization	0.670983	0.53626	1	1
biological_process	GO:0051246	regulation of protein metabolic process	0.670983	0.53626	1	1
cellular_component	GO:0045177	apical part of cell	0.695458	0.538608	1	1
biological_process	GO:0035295	tube development	0.695882	0.538824	1	1
biological_process	GO:0046907	intracellular transport	0.695882	0.538824	1	1
biological_process	GO:1901135	carbohydrate derivative metabolic process	0.695882	0.538824	1	1
molecular_function	GO:0005244	voltage-gated ion channel activity	0.828825	0.540144	1	1
molecular_function	GO:0022832	voltage-gated channel activity	0.828825	0.540144	1	1
molecular_function	GO:0060090	molecular adaptor activity	0.828825	0.540144	1	1
molecular_function	GO:0140297	DNA-binding transcription factor binding	0.828825	0.540144	1	1
molecular_function	GO:0003824	catalytic activity	0.572423	0.541026	1	1
biological_process	GO:0022402	cell cycle process	0.735809	0.543744	1	1
biological_process	GO:0045944	positive regulation of transcription by RNA polymerase II	0.735809	0.543744	1	1
cellular_component	GO:0019897	extrinsic component of plasma membrane	0.825171	0.544826	1	1
cellular_component	GO:0098588	bounding membrane of organelle	0.624731	0.548317	1	1
biological_process	GO:1901698	response to nitrogen compound	0.685678	0.549687	1	1
biological_process	GO:0008104	protein localization	0.637164	0.55175	1	1
biological_process	GO:0031325	positive regulation of cellular metabolic process	0.637164	0.55175	1	1
biological_process	GO:0001906	cell killing	0.816366	0.555084	1	1
biological_process	GO:0002685	regulation of leukocyte migration	0.816366	0.555084	1	1
biological_process	GO:0007264	small GTPase mediated signal transduction	0.816366	0.555084	1	1
biological_process	GO:0010632	regulation of epithelial cell migration	0.816366	0.555084	1	1
biological_process	GO:0018958	phenol-containing compound metabolic process	0.816366	0.555084	1	1
biological_process	GO:0043542	endothelial cell migration	0.816366	0.555084	1	1
biological_process	GO:0051259	protein complex oligomerization	0.816366	0.555084	1	1
biological_process	GO:1901617	organic hydroxy compound biosynthetic process	0.816366	0.555084	1	1
cellular_component	GO:0030133	transport vesicle	0.724748	0.555809	1	1
biological_process	GO:0009611	response to wounding	0.723654	0.557113	1	1
biological_process	GO:0045597	positive regulation of cell differentiation	0.723654	0.557113	1	1
biological_process	GO:0009056	catabolic process	0.617694	0.557322	1	1
biological_process	GO:0048583	regulation of response to stimulus	0.589096	0.559632	1	1
biological_process	GO:0022008	neurogenesis	0.675435	0.560407	1	1
biological_process	GO:0043066	negative regulation of apoptotic process	0.675435	0.560407	1	1
biological_process	GO:0044255	cellular lipid metabolic process	0.675435	0.560407	1	1
molecular_function	GO:0005096	GTPase activator activity	0.810393	0.563513	1	1
molecular_function	GO:0015103	inorganic anion transmembrane transporter activity	0.810393	0.563513	1	1
molecular_function	GO:0015294	solute:cation symporter activity	0.810393	0.563513	1	1
cellular_component	GO:1990904	ribonucleoprotein complex	0.671694	0.563569	1	1
biological_process	GO:0008152	metabolic process	0.549881	0.564907	1	1
molecular_function	GO:0001664	G protein-coupled receptor binding	0.668863	0.566882	1	1
cellular_component	GO:0005743	mitochondrial inner membrane	0.806434	0.568243	1	1
cellular_component	GO:0031965	nuclear membrane	0.806434	0.568243	1	1
cellular_component	GO:0098562	cytoplasmic side of membrane	0.806434	0.568243	1	1
biological_process	GO:0006915	apoptotic process	0.620691	0.568409	1	1
biological_process	GO:0051249	regulation of lymphocyte activation	0.711436	0.570213	1	1
biological_process	GO:1901137	carbohydrate derivative biosynthetic process	0.711436	0.570213	1	1
molecular_function	GO:0016740	transferase activity	0.603388	0.570446	1	1
biological_process	GO:0009968	negative regulation of signal transduction	0.665162	0.570981	1	1
biological_process	GO:0030334	regulation of cell migration	0.665162	0.570981	1	1
biological_process	GO:0046903	secretion	0.665162	0.570981	1	1
cellular_component	GO:0005773	vacuole	0.710525	0.571028	1	1
biological_process	GO:0007346	regulation of mitotic cell cycle	0.800216	0.574823	1	1
biological_process	GO:0015850	organic hydroxy compound transport	0.800216	0.574823	1	1
biological_process	GO:0032970	regulation of actin filament-based process	0.800216	0.574823	1	1
biological_process	GO:0044093	positive regulation of molecular function	0.800216	0.574823	1	1
biological_process	GO:0060562	epithelial tube morphogenesis	0.800216	0.574823	1	1
biological_process	GO:0072594	establishment of protein localization to organelle	0.800216	0.574823	1	1
biological_process	GO:1902105	regulation of leukocyte differentiation	0.800216	0.574823	1	1
molecular_function	GO:0042277	peptide binding	0.703378	0.57879	1	1
biological_process	GO:0051172	negative regulation of nitrogen compound metabolic process	0.654866	0.581404	1	1
biological_process	GO:0002694	regulation of leukocyte activation	0.699168	0.583041	1	1
biological_process	GO:0043408	regulation of MAPK cascade	0.699168	0.583041	1	1
biological_process	GO:0042127	regulation of cell population proliferation	0.604177	0.584773	1	1
molecular_function	GO:0003682	chromatin binding	0.791698	0.585713	1	1
molecular_function	GO:0015079	potassium ion transmembrane transporter activity	0.791698	0.585713	1	1
cellular_component	GO:0016607	nuclear speck	0.787444	0.590474	1	1
cellular_component	GO:0019898	extrinsic component of membrane	0.787444	0.590474	1	1
biological_process	GO:0007399	nervous system development	0.616614	0.591455	1	1
biological_process	GO:0002573	myeloid leukocyte differentiation	0.783896	0.593703	1	1
biological_process	GO:0006397	mRNA processing	0.783896	0.593703	1	1
biological_process	GO:0042180	cellular ketone metabolic process	0.783896	0.593703	1	1
biological_process	GO:0048568	embryonic organ development	0.783896	0.593703	1	1
biological_process	GO:0060284	regulation of cell development	0.783896	0.593703	1	1
biological_process	GO:0007166	cell surface receptor signaling pathway	0.560803	0.594288	1	1
biological_process	GO:0033036	macromolecule localization	0.579472	0.595065	1	1
molecular_function	GO:0016787	hydrolase activity	0.55823	0.59509	1	1
biological_process	GO:0007188	adenylate cyclase-modulating G protein-coupled receptor signaling pathway	0.686865	0.595595	1	1
biological_process	GO:0030029	actin filament-based process	0.686865	0.595595	1	1
cellular_component	GO:0031967	organelle envelope	0.635821	0.599491	1	1
cellular_component	GO:0031975	envelope	0.635821	0.599491	1	1
biological_process	GO:0010647	positive regulation of cell communication	0.607516	0.600298	1	1
biological_process	GO:0006935	chemotaxis	0.634237	0.601791	1	1
biological_process	GO:0034613	cellular protein localization	0.634237	0.601791	1	1
biological_process	GO:0043069	negative regulation of programmed cell death	0.634237	0.601791	1	1
biological_process	GO:0060548	negative regulation of cell death	0.634237	0.601791	1	1
biological_process	GO:0070727	cellular macromolecule localization	0.634237	0.601791	1	1
molecular_function	GO:0044877	protein-containing complex binding	0.633389	0.602263	1	1
molecular_function	GO:0008134	transcription factor binding	0.772811	0.606803	1	1
molecular_function	GO:0015293	symporter activity	0.772811	0.606803	1	1
molecular_function	GO:0030695	GTPase regulator activity	0.772811	0.606803	1	1
molecular_function	GO:0033218	amide binding	0.675082	0.607403	1	1
biological_process	GO:0019637	organophosphate metabolic process	0.674539	0.607874	1	1
biological_process	GO:0008219	cell death	0.579393	0.60873	1	1
biological_process	GO:0012501	programmed cell death	0.579393	0.60873	1	1
biological_process	GO:0023056	positive regulation of signaling	0.59842	0.609033	1	1
biological_process	GO:0070887	cellular response to chemical stimulus	0.537082	0.610326	1	1
molecular_function	GO:0016491	oxidoreductase activity	0.595246	0.611377	1	1
cellular_component	GO:0005770	late endosome	0.768274	0.611577	1	1
cellular_component	GO:0019866	organelle inner membrane	0.768274	0.611577	1	1
cellular_component	GO:0042470	melanosome	0.768274	0.611577	1	1
cellular_component	GO:0048770	pigment granule	0.768274	0.611577	1	1
biological_process	GO:0042330	taxis	0.623918	0.611748	1	1
biological_process	GO:0045321	leukocyte activation	0.623918	0.611748	1	1
biological_process	GO:0000904	cell morphogenesis involved in differentiation	0.767449	0.611761	1	1
biological_process	GO:0006486	protein glycosylation	0.767449	0.611761	1	1
biological_process	GO:0007162	negative regulation of cell adhesion	0.767449	0.611761	1	1
biological_process	GO:0043413	macromolecule glycosylation	0.767449	0.611761	1	1
biological_process	GO:0051656	establishment of organelle localization	0.767449	0.611761	1	1
biological_process	GO:0071375	cellular response to peptide hormone stimulus	0.767449	0.611761	1	1
biological_process	GO:0098739	import across plasma membrane	0.767449	0.611761	1	1
cellular_component	GO:0000139	Golgi membrane	0.66757	0.614453	1	1
biological_process	GO:0000165	MAPK cascade	0.662205	0.619877	1	1
biological_process	GO:0010648	negative regulation of cell communication	0.613605	0.621546	1	1
biological_process	GO:0023057	negative regulation of signaling	0.613605	0.621546	1	1
biological_process	GO:2000145	regulation of cell motility	0.613605	0.621546	1	1
biological_process	GO:0009966	regulation of signal transduction	0.548916	0.624113	1	1
biological_process	GO:0048522	positive regulation of cellular process	0.505871	0.626001	1	1
biological_process	GO:0006508	proteolysis	0.580255	0.62617	1	1
molecular_function	GO:0099094	ligand-gated cation channel activity	0.753797	0.626836	1	1
cellular_component	GO:0098793	presynapse	0.653226	0.62818	1	1
biological_process	GO:0000226	microtubule cytoskeleton organization	0.750918	0.629031	1	1
biological_process	GO:0007015	actin filament organization	0.750918	0.629031	1	1
biological_process	GO:0009895	negative regulation of catabolic process	0.750918	0.629031	1	1
biological_process	GO:0019722	calcium-mediated signaling	0.750918	0.629031	1	1
biological_process	GO:0030198	extracellular matrix organization	0.750918	0.629031	1	1
biological_process	GO:0034329	cell junction assembly	0.750918	0.629031	1	1
biological_process	GO:0042129	regulation of T cell proliferation	0.750918	0.629031	1	1
biological_process	GO:0043062	extracellular structure organization	0.750918	0.629031	1	1
biological_process	GO:0045229	external encapsulating structure organization	0.750918	0.629031	1	1
biological_process	GO:0120031	plasma membrane bounded cell projection assembly	0.750918	0.629031	1	1
biological_process	GO:0008284	positive regulation of cell population proliferation	0.603304	0.631183	1	1
molecular_function	GO:0005102	signaling receptor binding	0.519703	0.631544	1	1
biological_process	GO:0014070	response to organic cyclic compound	0.649873	0.631606	1	1
biological_process	GO:0030335	positive regulation of cell migration	0.649873	0.631606	1	1
cellular_component	GO:0005768	endosome	0.599951	0.633495	1	1
biological_process	GO:0050793	regulation of developmental process	0.571194	0.634569	1	1
biological_process	GO:0071495	cellular response to endogenous stimulus	0.571194	0.634569	1	1
biological_process	GO:0008283	cell population proliferation	0.546467	0.639493	1	1
biological_process	GO:0006875	cellular metal ion homeostasis	0.593024	0.640656	1	1
biological_process	GO:0031324	negative regulation of cellular metabolic process	0.593024	0.640656	1	1
biological_process	GO:0040012	regulation of locomotion	0.593024	0.640656	1	1
molecular_function	GO:0043167	ion binding	0.470422	0.641531	1	1
biological_process	GO:0006629	lipid metabolic process	0.562154	0.642852	1	1
biological_process	GO:0042981	regulation of apoptotic process	0.562154	0.642852	1	1
biological_process	GO:0050865	regulation of cell activation	0.637557	0.643059	1	1
biological_process	GO:0003015	heart process	0.734339	0.645548	1	1
biological_process	GO:0010256	endomembrane system organization	0.734339	0.645548	1	1
biological_process	GO:0016071	mRNA metabolic process	0.734339	0.645548	1	1
biological_process	GO:0016567	protein ubiquitination	0.734339	0.645548	1	1
biological_process	GO:0030031	cell projection assembly	0.734339	0.645548	1	1
biological_process	GO:0042098	T cell proliferation	0.734339	0.645548	1	1
biological_process	GO:0060047	heart contraction	0.734339	0.645548	1	1
biological_process	GO:0062012	regulation of small molecule metabolic process	0.734339	0.645548	1	1
biological_process	GO:0070085	glycosylation	0.734339	0.645548	1	1
biological_process	GO:0072593	reactive oxygen species metabolic process	0.734339	0.645548	1	1
biological_process	GO:0090407	organophosphate biosynthetic process	0.734339	0.645548	1	1
molecular_function	GO:0015276	ligand-gated ion channel activity	0.734716	0.645866	1	1
molecular_function	GO:0022834	ligand-gated channel activity	0.734716	0.645866	1	1
biological_process	GO:0051270	regulation of cellular component movement	0.582769	0.649966	1	1
biological_process	GO:0072359	circulatory system development	0.582769	0.649966	1	1
cellular_component	GO:0005938	cell cortex	0.729654	0.650622	1	1
cellular_component	GO:0043025	neuronal cell body	0.729654	0.650622	1	1
biological_process	GO:0044267	cellular protein metabolic process	0.501569	0.657649	1	1
biological_process	GO:0007010	cytoskeleton organization	0.572546	0.65911	1	1
biological_process	GO:0002366	leukocyte activation involved in immune response	0.717749	0.661344	1	1
biological_process	GO:0008544	epidermis development	0.717749	0.661344	1	1
biological_process	GO:0009101	glycoprotein biosynthetic process	0.717749	0.661344	1	1
biological_process	GO:0032989	cellular component morphogenesis	0.717749	0.661344	1	1
biological_process	GO:0046394	carboxylic acid biosynthetic process	0.717749	0.661344	1	1
biological_process	GO:0098657	import into cell	0.717749	0.661344	1	1
molecular_function	GO:0005516	calmodulin binding	0.715621	0.66394	1	1
molecular_function	GO:0060589	nucleoside-triphosphatase regulator activity	0.715621	0.66394	1	1
biological_process	GO:0040017	positive regulation of locomotion	0.613015	0.665148	1	1
biological_process	GO:0042110	T cell activation	0.613015	0.665148	1	1
biological_process	GO:0051272	positive regulation of cellular component movement	0.613015	0.665148	1	1
biological_process	GO:2000147	positive regulation of cell motility	0.613015	0.665148	1	1
cellular_component	GO:0015630	microtubule cytoskeleton	0.610383	0.667131	1	1
biological_process	GO:0050877	nervous system process	0.562361	0.668089	1	1
cellular_component	GO:0044297	cell body	0.710318	0.668669	1	1
cellular_component	GO:0097060	synaptic membrane	0.710318	0.668669	1	1
cellular_component	GO:1902494	catalytic complex	0.552611	0.675737	1	1
biological_process	GO:0045893	positive regulation of transcription, DNA-templated	0.60081	0.675786	1	1
biological_process	GO:1902680	positive regulation of RNA biosynthetic process	0.60081	0.675786	1	1
biological_process	GO:1903508	positive regulation of nucleic acid-templated transcription	0.60081	0.675786	1	1
biological_process	GO:0001822	kidney development	0.701178	0.676449	1	1
biological_process	GO:0002263	cell activation involved in immune response	0.701178	0.676449	1	1
biological_process	GO:0006898	receptor-mediated endocytosis	0.701178	0.676449	1	1
biological_process	GO:0010631	epithelial cell migration	0.701178	0.676449	1	1
biological_process	GO:0016053	organic acid biosynthetic process	0.701178	0.676449	1	1
biological_process	GO:0032446	protein modification by small protein conjugation	0.701178	0.676449	1	1
biological_process	GO:0051276	chromosome organization	0.701178	0.676449	1	1
biological_process	GO:0051640	organelle localization	0.701178	0.676449	1	1
biological_process	GO:0071214	cellular response to abiotic stimulus	0.701178	0.676449	1	1
biological_process	GO:0090130	tissue migration	0.701178	0.676449	1	1
biological_process	GO:0090132	epithelium migration	0.701178	0.676449	1	1
biological_process	GO:0104004	cellular response to environmental stimulus	0.701178	0.676449	1	1
biological_process	GO:1901653	cellular response to peptide	0.701178	0.676449	1	1
biological_process	GO:1903522	regulation of blood circulation	0.701178	0.676449	1	1
cellular_component	GO:0016021	integral component of membrane	0.596221	0.67938	1	1
cellular_component	GO:0031224	intrinsic component of membrane	0.596221	0.67938	1	1
molecular_function	GO:0005543	phospholipid binding	0.696561	0.681107	1	1
molecular_function	GO:0015081	sodium ion transmembrane transporter activity	0.696561	0.681107	1	1
biological_process	GO:0006464	cellular protein modification process	0.517403	0.682493	1	1
biological_process	GO:0010941	regulation of cell death	0.517403	0.682493	1	1
biological_process	GO:0036211	protein modification process	0.517403	0.682493	1	1
biological_process	GO:0043067	regulation of programmed cell death	0.517403	0.682493	1	1
biological_process	GO:0051254	positive regulation of RNA metabolic process	0.588663	0.686157	1	1
biological_process	GO:2000026	regulation of multicellular organismal development	0.588663	0.686157	1	1
cellular_component	GO:0005794	Golgi apparatus	0.511349	0.686479	1	1
biological_process	GO:0016042	lipid catabolic process	0.684657	0.690893	1	1
biological_process	GO:0019216	regulation of lipid metabolic process	0.684657	0.690893	1	1
biological_process	GO:0022613	ribonucleoprotein complex biogenesis	0.684657	0.690893	1	1
biological_process	GO:0072001	renal system development	0.684657	0.690893	1	1
biological_process	GO:0001775	cell activation	0.532089	0.694026	1	1
molecular_function	GO:0003723	RNA binding	0.52811	0.69692	1	1
molecular_function	GO:0050839	cell adhesion molecule binding	0.677579	0.69741	1	1
biological_process	GO:0006996	organelle organization	0.46642	0.697956	1	1
cellular_component	GO:0031253	cell projection membrane	0.67184	0.702054	1	1
biological_process	GO:0030003	cellular cation homeostasis	0.52211	0.702339	1	1
biological_process	GO:0055065	metal ion homeostasis	0.52211	0.702339	1	1
biological_process	GO:0071704	organic substance metabolic process	0.402503	0.704416	0.999	1
biological_process	GO:0010564	regulation of cell cycle process	0.668212	0.704705	1	1
biological_process	GO:0031175	neuron projection development	0.668212	0.704705	1	1
biological_process	GO:0043434	response to peptide hormone	0.668212	0.704705	1	1
biological_process	GO:0051051	negative regulation of transport	0.668212	0.704705	1	1
biological_process	GO:0051129	negative regulation of cellular component organization	0.668212	0.704705	1	1
biological_process	GO:0070647	protein modification by small protein conjugation or removal	0.668212	0.704705	1	1
biological_process	GO:1901575	organic substance catabolic process	0.49105	0.704827	1	1
biological_process	GO:0006873	cellular ion homeostasis	0.512195	0.710486	1	1
biological_process	GO:0007155	cell adhesion	0.482369	0.712027	1	1
molecular_function	GO:0030246	carbohydrate binding	0.658716	0.712894	1	1
cellular_component	GO:0031982	vesicle	0.435299	0.713417	1	1
biological_process	GO:0010557	positive regulation of macromolecule biosynthetic process	0.552659	0.715689	1	1
biological_process	GO:0030097	hemopoiesis	0.552659	0.715689	1	1
cellular_component	GO:0031252	cell leading edge	0.652782	0.717481	1	1
biological_process	GO:0019932	second-messenger-mediated signaling	0.651868	0.717911	1	1
biological_process	GO:0050670	regulation of lymphocyte proliferation	0.651868	0.717911	1	1
biological_process	GO:0065009	regulation of molecular function	0.651868	0.717911	1	1
molecular_function	GO:0000976	transcription cis-regulatory region binding	0.549205	0.71832	1	1
molecular_function	GO:0001067	transcription regulatory region nucleic acid binding	0.549205	0.71832	1	1
molecular_function	GO:1990837	sequence-specific double-stranded DNA binding	0.549205	0.71832	1	1
biological_process	GO:0009719	response to endogenous stimulus	0.473746	0.719104	1	1
biological_process	GO:0022610	biological adhesion	0.473746	0.719104	1	1
molecular_function	GO:0042802	identical protein binding	0.494203	0.724541	1	1
biological_process	GO:0097435	supramolecular fiber organization	0.540831	0.725017	1	1
biological_process	GO:0043412	macromolecule modification	0.465183	0.726058	1	1
biological_process	GO:0010467	gene expression	0.400362	0.728071	0.999	1
molecular_function	GO:0043565	sequence-specific DNA binding	0.535675	0.728903	1	1
biological_process	GO:0001655	urogenital system development	0.635647	0.730538	1	1
biological_process	GO:0001667	ameboidal-type cell migration	0.635647	0.730538	1	1
biological_process	GO:0009100	glycoprotein metabolic process	0.635647	0.730538	1	1
biological_process	GO:0032944	regulation of mononuclear cell proliferation	0.635647	0.730538	1	1
biological_process	GO:0034330	cell junction organization	0.635647	0.730538	1	1
biological_process	GO:0042391	regulation of membrane potential	0.635647	0.730538	1	1
biological_process	GO:0060249	anatomical structure homeostasis	0.635647	0.730538	1	1
biological_process	GO:1902532	negative regulation of intracellular signal transduction	0.635647	0.730538	1	1
cellular_component	GO:0098791	Golgi apparatus subcompartment	0.526976	0.7353	1	1
cellular_component	GO:0009986	cell surface	0.451568	0.735784	1	1
molecular_function	GO:0046872	metal ion binding	0.376577	0.742268	0.997	1
biological_process	GO:0006631	fatty acid metabolic process	0.619569	0.742611	1	1
biological_process	GO:0050870	positive regulation of T cell activation	0.619569	0.742611	1	1
biological_process	GO:0060627	regulation of vesicle-mediated transport	0.619569	0.742611	1	1
biological_process	GO:0070663	regulation of leukocyte proliferation	0.619569	0.742611	1	1
biological_process	GO:0031328	positive regulation of cellular biosynthetic process	0.51748	0.74292	1	1
cellular_component	GO:0031981	nuclear lumen	0.441902	0.743427	1	1
cellular_component	GO:0016604	nuclear body	0.615208	0.746015	1	1
cellular_component	GO:0034702	ion channel complex	0.615208	0.746015	1	1
biological_process	GO:0016192	vesicle-mediated transport	0.46374	0.748753	1	1
molecular_function	GO:0003690	double-stranded DNA binding	0.509035	0.749083	1	1
biological_process	GO:0045935	positive regulation of nucleobase-containing compound metabolic process	0.505971	0.751502	1	1
biological_process	GO:1901360	organic cyclic compound metabolic process	0.383517	0.751832	0.999	1
biological_process	GO:0051179	localization	0.353914	0.753707	0.999	1
biological_process	GO:0032943	mononuclear cell proliferation	0.603652	0.754153	1	1
biological_process	GO:0046651	lymphocyte proliferation	0.603652	0.754153	1	1
biological_process	GO:0048732	gland development	0.603652	0.754153	1	1
biological_process	GO:1901652	response to peptide	0.603652	0.754153	1	1
biological_process	GO:0055082	cellular chemical homeostasis	0.4543	0.755919	1	1
biological_process	GO:0016043	cellular component organization	0.366099	0.75669	0.999	1
cellular_component	GO:0016323	basolateral plasma membrane	0.596751	0.759198	1	1
biological_process	GO:0009725	response to hormone	0.49458	0.759844	1	1
biological_process	GO:0002009	morphogenesis of an epithelium	0.587914	0.765188	1	1
biological_process	GO:0006396	RNA processing	0.587914	0.765188	1	1
biological_process	GO:0061061	muscle structure development	0.587914	0.765188	1	1
biological_process	GO:0070848	response to growth factor	0.587914	0.765188	1	1
biological_process	GO:0071363	cellular response to growth factor stimulus	0.587914	0.765188	1	1
biological_process	GO:0016477	cell migration	0.415227	0.765215	1	1
cellular_component	GO:0005654	nucleoplasm	0.440043	0.765738	1	1
biological_process	GO:0019752	carboxylic acid metabolic process	0.483314	0.767949	1	1
biological_process	GO:0043436	oxoacid metabolic process	0.483314	0.767949	1	1
biological_process	GO:0048699	generation of neurons	0.483314	0.767949	1	1
biological_process	GO:0048519	negative regulation of biological process	0.357346	0.767983	0.999	1
molecular_function	GO:0004175	endopeptidase activity	0.483021	0.767989	1	1
molecular_function	GO:0043169	cation binding	0.340311	0.772279	0.996	1
biological_process	GO:0010646	regulation of cell communication	0.375007	0.772614	0.999	1
biological_process	GO:0023051	regulation of signaling	0.375007	0.772614	0.999	1
molecular_function	GO:0003677	DNA binding	0.429302	0.774002	1	1
biological_process	GO:0050678	regulation of epithelial cell proliferation	0.572369	0.775736	1	1
biological_process	GO:0009891	positive regulation of biosynthetic process	0.472178	0.775822	1	1
molecular_function	GO:0008289	lipid binding	0.470269	0.77698	1	1
cellular_component	GO:0043005	neuron projection	0.395086	0.779207	1	1
molecular_function	GO:0003676	nucleic acid binding	0.362582	0.781138	0.996	1
molecular_function	GO:0046914	transition metal ion binding	0.418923	0.781519	0.999	1
biological_process	GO:0048585	negative regulation of response to stimulus	0.417494	0.783006	1	1
biological_process	GO:0055080	cation homeostasis	0.417494	0.783006	1	1
biological_process	GO:0046649	lymphocyte activation	0.461176	0.783467	1	1
biological_process	GO:0048646	anatomical structure formation involved in morphogenesis	0.461176	0.783467	1	1
cellular_component	GO:0009925	basal plasma membrane	0.560624	0.783577	1	1
cellular_component	GO:0045178	basal part of cell	0.560624	0.783577	1	1
cellular_component	GO:0031410	cytoplasmic vesicle	0.356587	0.785152	0.996	1
cellular_component	GO:0097708	intracellular vesicle	0.356587	0.785152	0.996	1
biological_process	GO:0006725	cellular aromatic compound metabolic process	0.348517	0.785732	0.999	1
biological_process	GO:0010876	lipid localization	0.557029	0.78582	1	1
biological_process	GO:0048871	multicellular organismal homeostasis	0.557029	0.78582	1	1
biological_process	GO:0098771	inorganic ion homeostasis	0.408545	0.789391	1	1
molecular_function	GO:0015291	secondary active transmembrane transporter activity	0.549762	0.790713	1	1
biological_process	GO:0051094	positive regulation of developmental process	0.450313	0.790889	1	1
cellular_component	GO:1902495	transmembrane transporter complex	0.542994	0.794838	1	1
cellular_component	GO:1990351	transporter complex	0.542994	0.794838	1	1
biological_process	GO:0007268	chemical synaptic transmission	0.541908	0.795459	1	1
biological_process	GO:0051251	positive regulation of lymphocyte activation	0.541908	0.795459	1	1
biological_process	GO:0098916	anterograde trans-synaptic signaling	0.541908	0.795459	1	1
biological_process	GO:0099537	trans-synaptic signaling	0.541908	0.795459	1	1
biological_process	GO:0071840	cellular component organization or biogenesis	0.306991	0.803993	0.998	1
biological_process	GO:0002696	positive regulation of leukocyte activation	0.527015	0.804673	1	1
biological_process	GO:0007017	microtubule-based process	0.527015	0.804673	1	1
biological_process	GO:0022603	regulation of anatomical structure morphogenesis	0.527015	0.804673	1	1
biological_process	GO:0048729	tissue morphogenesis	0.527015	0.804673	1	1
biological_process	GO:0050673	epithelial cell proliferation	0.527015	0.804673	1	1
biological_process	GO:0050867	positive regulation of cell activation	0.527015	0.804673	1	1
biological_process	GO:0071407	cellular response to organic cyclic compound	0.527015	0.804673	1	1
biological_process	GO:0080135	regulation of cellular response to stress	0.527015	0.804673	1	1
biological_process	GO:0006082	organic acid metabolic process	0.429019	0.80508	1	1
biological_process	GO:0034654	nucleobase-containing compound biosynthetic process	0.360507	0.805444	0.999	1
cellular_component	GO:0005829	cytosol	0.319822	0.805797	0.993	1
biological_process	GO:1901564	organonitrogen compound metabolic process	0.300743	0.80582	0.997	1
biological_process	GO:0006139	nucleobase-containing compound metabolic process	0.329736	0.806971	0.999	1
cellular_component	GO:0099503	secretory vesicle	0.42425	0.807727	1	1
molecular_function	GO:0008233	peptidase activity	0.421121	0.81002	0.999	1
molecular_function	GO:0019901	protein kinase binding	0.515611	0.811717	1	1
biological_process	GO:0000902	cell morphogenesis	0.51236	0.813479	1	1
biological_process	GO:0048666	neuron development	0.51236	0.813479	1	1
biological_process	GO:0099536	synaptic signaling	0.51236	0.813479	1	1
cellular_component	GO:0005730	nucleolus	0.508685	0.815657	1	1
biological_process	GO:0048870	cell motility	0.345659	0.815897	0.999	1
biological_process	GO:0051674	localization of cell	0.345659	0.815897	0.999	1
biological_process	GO:0007186	G protein-coupled receptor signaling pathway	0.365431	0.819087	0.999	1
biological_process	GO:0050801	ion homeostasis	0.365431	0.819087	0.999	1
biological_process	GO:0009653	anatomical structure morphogenesis	0.338373	0.820955	0.999	1
biological_process	GO:0018130	heterocycle biosynthetic process	0.338373	0.820955	0.999	1
biological_process	GO:0006886	intracellular protein transport	0.49795	0.821896	1	1
biological_process	GO:0006974	cellular response to DNA damage stimulus	0.49795	0.821896	1	1
cellular_component	GO:0045202	synapse	0.3591	0.822518	0.996	1
biological_process	GO:0006897	endocytosis	0.483793	0.829941	1	1
biological_process	GO:0009790	embryo development	0.483793	0.829941	1	1
molecular_function	GO:0008047	enzyme activator activity	0.482755	0.830645	1	1
molecular_function	GO:0019900	kinase binding	0.482755	0.830645	1	1
cellular_component	GO:0098590	plasma membrane region	0.318045	0.833801	0.993	1
biological_process	GO:0006355	regulation of transcription, DNA-templated	0.340934	0.835195	0.999	1
biological_process	GO:1903506	regulation of nucleic acid-templated transcription	0.340934	0.835195	0.999	1
biological_process	GO:2001141	regulation of RNA biosynthetic process	0.340934	0.835195	0.999	1
biological_process	GO:0046483	heterocycle metabolic process	0.287728	0.837339	0.997	1
biological_process	GO:0051301	cell division	0.469893	0.837629	1	1
biological_process	GO:0065007	biological regulation	0.24343	0.837738	0.996	1
biological_process	GO:0048523	negative regulation of cellular process	0.274001	0.841164	0.997	1
cellular_component	GO:0000323	lytic vacuole	0.459777	0.843046	1	1
cellular_component	GO:0005764	lysosome	0.459777	0.843046	1	1
cellular_component	GO:0031966	mitochondrial membrane	0.459777	0.843046	1	1
biological_process	GO:0051252	regulation of RNA metabolic process	0.325195	0.845256	0.999	1
biological_process	GO:0060429	epithelium development	0.359344	0.848372	0.999	1
biological_process	GO:0019438	aromatic compound biosynthetic process	0.29665	0.849027	0.997	1
cellular_component	GO:0045121	membrane raft	0.444191	0.851252	1	1
cellular_component	GO:0098857	membrane microdomain	0.444191	0.851252	1	1
biological_process	GO:0006412	translation	0.442887	0.851997	1	1
biological_process	GO:0044057	regulation of system process	0.429787	0.858706	1	1
biological_process	GO:0030154	cell differentiation	0.243197	0.862771	0.996	1
molecular_function	GO:0008509	anion transmembrane transporter activity	0.42121	0.863062	0.999	1
molecular_function	GO:0042803	protein homodimerization activity	0.42121	0.863062	0.999	1
cellular_component	GO:0005740	mitochondrial envelope	0.414124	0.866419	1	1
biological_process	GO:0031323	regulation of cellular metabolic process	0.243993	0.867408	0.996	1
biological_process	GO:0009058	biosynthetic process	0.225328	0.867748	0.989	1
biological_process	GO:0006357	regulation of transcription by RNA polymerase II	0.323099	0.86909	0.999	1
biological_process	GO:0040011	locomotion	0.264559	0.869592	0.997	1
biological_process	GO:0043043	peptide biosynthetic process	0.404405	0.871242	0.999	1
biological_process	GO:0006351	transcription, DNA-templated	0.280896	0.872393	0.997	1
biological_process	GO:0032774	RNA biosynthetic process	0.280896	0.872393	0.997	1
biological_process	GO:0097659	nucleic acid-templated transcription	0.280896	0.872393	0.997	1
biological_process	GO:1901566	organonitrogen compound biosynthetic process	0.280896	0.872393	0.997	1
biological_process	GO:0048869	cellular developmental process	0.22868	0.872684	0.991	1
biological_process	GO:0016070	RNA metabolic process	0.258437	0.873414	0.997	1
biological_process	GO:0002521	leukocyte differentiation	0.392126	0.877095	0.999	1
biological_process	GO:0006928	movement of cell or subcellular component	0.252414	0.877142	0.997	1
biological_process	GO:0044238	primary metabolic process	0.194505	0.8773	0.98	1
biological_process	GO:0019219	regulation of nucleobase-containing compound metabolic process	0.26711	0.880485	0.997	1
biological_process	GO:1901362	organic cyclic compound biosynthetic process	0.24649	0.880778	0.996	1
biological_process	GO:0120036	plasma membrane bounded cell projection organization	0.380123	0.882686	0.999	1
cellular_component	GO:0031974	membrane-enclosed lumen	0.237944	0.885115	0.966	1
cellular_component	GO:0043233	organelle lumen	0.237944	0.885115	0.966	1
cellular_component	GO:0070013	intracellular organelle lumen	0.237944	0.885115	0.966	1
biological_process	GO:0051171	regulation of nitrogen compound metabolic process	0.222228	0.887704	0.988	1
biological_process	GO:0009887	animal organ morphogenesis	0.368394	0.888029	0.999	1
biological_process	GO:0030030	cell projection organization	0.368394	0.888029	0.999	1
biological_process	GO:0032870	cellular response to hormone stimulus	0.368394	0.888029	0.999	1
biological_process	GO:2000112	regulation of cellular macromolecule biosynthetic process	0.253815	0.888131	0.997	1
biological_process	GO:0043604	amide biosynthetic process	0.356941	0.893132	0.999	1
molecular_function	GO:0000981	DNA-binding transcription factor activity, RNA polymerase II-specific	0.35241	0.895116	0.996	1
molecular_function	GO:0008270	zinc ion binding	0.35241	0.895116	0.996	1
biological_process	GO:0010556	regulation of macromolecule biosynthetic process	0.241007	0.89535	0.994	1
biological_process	GO:0048878	chemical homeostasis	0.241007	0.89535	0.994	1
biological_process	GO:0006366	transcription by RNA polymerase II	0.273716	0.895434	0.997	1
cellular_component	GO:0140513	nuclear protein-containing complex	0.345483	0.897992	0.996	1
biological_process	GO:0032787	monocarboxylic acid metabolic process	0.34576	0.898007	0.999	1
molecular_function	GO:0003700	DNA-binding transcription factor activity	0.327426	0.90576	0.994	1
biological_process	GO:0030182	neuron differentiation	0.324214	0.907113	0.999	1
biological_process	GO:0030855	epithelial cell differentiation	0.324214	0.907113	0.999	1
cellular_component	GO:0043231	intracellular membrane-bounded organelle	0.143479	0.907402	0.841	1
biological_process	GO:0043170	macromolecule metabolic process	0.152043	0.910014	0.962	1
biological_process	GO:0033554	cellular response to stress	0.244081	0.910223	0.996	1
molecular_function	GO:0000977	RNA polymerase II transcription regulatory region sequence-specific DNA binding	0.315468	0.910676	0.994	1
biological_process	GO:0031326	regulation of cellular biosynthetic process	0.211093	0.911648	0.984	1
biological_process	GO:0007267	cell-cell signaling	0.237074	0.913609	0.993	1
molecular_function	GO:0016788	hydrolase activity, acting on ester bonds	0.30386	0.91534	0.993	1
biological_process	GO:0032502	developmental process	0.148276	0.917653	0.956	1
biological_process	GO:0008015	blood circulation	0.293895	0.919297	0.997	1
cellular_component	GO:0005634	nucleus	0.140503	0.919584	0.828	1
biological_process	GO:0048468	cell development	0.223532	0.920033	0.988	1
biological_process	GO:0019538	protein metabolic process	0.153962	0.920854	0.967	1
biological_process	GO:0003013	circulatory system process	0.284311	0.922999	0.997	1
biological_process	GO:0032501	multicellular organismal process	0.131661	0.92381	0.927	1
biological_process	GO:0090304	nucleic acid metabolic process	0.169279	0.925334	0.974	1
biological_process	GO:0007165	signal transduction	0.130633	0.92639	0.926	1
molecular_function	GO:0005509	calcium ion binding	0.271097	0.927941	0.991	1
biological_process	GO:0009889	regulation of biosynthetic process	0.179045	0.928221	0.977	1
biological_process	GO:0080090	regulation of primary metabolic process	0.150822	0.930035	0.961	1
biological_process	GO:0023052	signaling	0.123249	0.930217	0.915	1
molecular_function	GO:0005515	protein binding	0.114658	0.931761	0.697	1
biological_process	GO:0007167	enzyme linked receptor protein signaling pathway	0.248498	0.936213	0.996	1
biological_process	GO:0003008	system process	0.144228	0.938617	0.948	1
cellular_component	GO:0005856	cytoskeleton	0.155679	0.939244	0.868	1
biological_process	GO:0006518	peptide metabolic process	0.224178	0.944639	0.989	1
biological_process	GO:0050789	regulation of biological process	0.0929168	0.946662	0.828	1
cellular_component	GO:0005929	cilium	0.217139	0.946845	0.952	1
biological_process	GO:0044249	cellular biosynthetic process	0.10979	0.946898	0.889	1
biological_process	GO:0051716	cellular response to stimulus	0.0905094	0.950425	0.822	1
molecular_function	GO:0140110	transcription regulator activity	0.205929	0.950612	0.927	1
biological_process	GO:0048513	animal organ development	0.110055	0.952027	0.889	1
biological_process	GO:0009888	tissue development	0.149909	0.952169	0.959	1
biological_process	GO:0048731	system development	0.0992051	0.952838	0.851	1
biological_process	GO:1901576	organic substance biosynthetic process	0.0942277	0.955587	0.833	1
biological_process	GO:0050794	regulation of cellular process	0.0772366	0.957018	0.761	1
molecular_function	GO:0046983	protein dimerization activity	0.175118	0.960245	0.871	1
biological_process	GO:0043603	cellular amide metabolic process	0.175198	0.960284	0.976	1
biological_process	GO:0007275	multicellular organism development	0.084877	0.960673	0.8	1
biological_process	GO:0006807	nitrogen compound metabolic process	0.0743626	0.960857	0.75	1
molecular_function	GO:0140096	catalytic activity, acting on a protein	0.108552	0.961064	0.664	1
cellular_component	GO:0030054	cell junction	0.107162	0.961537	0.701	1
cellular_component	GO:0120025	plasma membrane bounded cell projection	0.0921844	0.963775	0.625	1
biological_process	GO:0007154	cell communication	0.0680625	0.965135	0.716	1
cellular_component	GO:0043227	membrane-bounded organelle	0.0593128	0.96562	0.458	1
biological_process	GO:0044271	cellular nitrogen compound biosynthetic process	0.0864291	0.966832	0.806	1
biological_process	GO:0044260	cellular macromolecule metabolic process	0.0708729	0.966838	0.737	1
biological_process	GO:0009628	response to abiotic stimulus	0.146192	0.968715	0.95	1
biological_process	GO:0034645	cellular macromolecule biosynthetic process	0.0814199	0.969101	0.783	1
cellular_component	GO:0042995	cell projection	0.0778424	0.970346	0.553	1
biological_process	GO:0009059	macromolecule biosynthetic process	0.0721383	0.973223	0.739	1
biological_process	GO:0034641	cellular nitrogen compound metabolic process	0.0531017	0.978224	0.616	1
cellular_component	GO:0005739	mitochondrion	0.0893018	0.983286	0.612	1
cellular_component	GO:0043229	intracellular organelle	0.0302274	0.983644	0.265	1
biological_process	GO:0048856	anatomical structure development	0.033162	0.986615	0.452	1
molecular_function	GO:0005198	structural molecule activity	0.0712045	0.987442	0.466	1
cellular_component	GO:0005737	cytoplasm	0.0174558	0.991064	0.166	1
cellular_component	GO:0043228	non-membrane-bounded organelle	0.0175105	0.994699	0.166	1
cellular_component	GO:0043232	intracellular non-membrane-bounded organelle	0.0175105	0.994699	0.166	1
cellular_component	GO:0043226	organelle	0.010384	0.994917	0.106	1
molecular_function	GO:0005488	binding	0.00506944	0.997796	0.041	1
cellular_component	GO:0005622	intracellular anatomical structure	0.00461156	0.99789	0.045	1
biological_process	GO:0009987	cellular process	0.000674473	0.99981	0.022	1
biological_process	GO:0008150	biological_process	1	1	1	1
cellular_component	GO:0005575	cellular_component	1	1	1	1
cellular_component	GO:0110165	cellular anatomical entity	1	1	1	1
molecular_function	GO:0003674	molecular_function	1	1	1	1
biological_process	GO:0000023	maltose metabolic process	0.956332	1	1	1
biological_process	GO:0000025	maltose catabolic process	0.956332	1	1	1
biological_process	GO:0000028	ribosomal small subunit assembly	0.956332	1	1	1
biological_process	GO:0000038	very long-chain fatty acid metabolic process	0.956332	1	1	1
biological_process	GO:0000050	urea cycle	0.956332	1	1	1
biological_process	GO:0000055	ribosomal large subunit export from nucleus	0.956332	1	1	1
biological_process	GO:0000056	ribosomal small subunit export from nucleus	0.956332	1	1	1
biological_process	GO:0000079	regulation of cyclin-dependent protein serine/threonine kinase activity	0.956332	1	1	1
biological_process	GO:0000132	establishment of mitotic spindle orientation	0.956332	1	1	1
biological_process	GO:0000303	response to superoxide	0.956332	1	1	1
biological_process	GO:0000305	response to oxygen radical	0.956332	1	1	1
biological_process	GO:0000350	generation of catalytic spliceosome for second transesterification step	0.956332	1	1	1
biological_process	GO:0000380	alternative mRNA splicing, via spliceosome	0.956332	1	1	1
biological_process	GO:0000381	regulation of alternative mRNA splicing, via spliceosome	0.956332	1	1	1
biological_process	GO:0000389	mRNA 3'-splice site recognition	0.956332	1	1	1
biological_process	GO:0000390	spliceosomal complex disassembly	0.956332	1	1	1
biological_process	GO:0000393	spliceosomal conformational changes to generate catalytic conformation	0.956332	1	1	1
biological_process	GO:0000395	mRNA 5'-splice site recognition	0.956332	1	1	1
biological_process	GO:0000463	maturation of LSU-rRNA from tricistronic rRNA transcript (SSU-rRNA, 5.8S rRNA, LSU-rRNA)	0.956332	1	1	1
biological_process	GO:0000730	DNA recombinase assembly	0.956332	1	1	1
biological_process	GO:0000737	DNA catabolic process, endonucleolytic	0.956332	1	1	1
biological_process	GO:0000820	regulation of glutamine family amino acid metabolic process	0.956332	1	1	1
biological_process	GO:0000821	regulation of arginine metabolic process	0.956332	1	1	1
biological_process	GO:0001547	antral ovarian follicle growth	0.956332	1	1	1
biological_process	GO:0001556	oocyte maturation	0.956332	1	1	1
biological_process	GO:0001569	branching involved in blood vessel morphogenesis	0.956332	1	1	1
biological_process	GO:0001575	globoside metabolic process	0.956332	1	1	1
biological_process	GO:0001582	detection of chemical stimulus involved in sensory perception of sweet taste	0.956332	1	1	1
biological_process	GO:0001662	behavioral fear response	0.956332	1	1	1
[truncated: 6,908 more rows]

## Sheet: DatasetS6B-Gene_Ontology_noDLA
ontology	node_id	node_name	raw_p_underrep	raw_p_overrep	FWER_underrep	FWER_overrep
biological_process	GO:0019730	antimicrobial humoral response	1	3.233e-06	1	0.07
molecular_function	GO:0033038	bitter taste receptor activity	1	3.54134e-06	1	0.094
molecular_function	GO:0008527	taste receptor activity	1	5.7461e-06	1	0.112
biological_process	GO:0006959	humoral immune response	0.999999	1.71627e-05	1	0.143
molecular_function	GO:0004984	olfactory receptor activity	0.999999	1.78475e-05	1	0.159
molecular_function	GO:0004930	G protein-coupled receptor activity	0.999971	0.000136734	1	0.259
biological_process	GO:0019731	antibacterial humoral response	0.999993	0.000188904	1	0.309
biological_process	GO:0009617	response to bacterium	0.999973	0.000197193	1	0.31
molecular_function	GO:0004888	transmembrane signaling receptor activity	0.999844	0.00059691	1	0.471
molecular_function	GO:0004867	serine-type endopeptidase inhibitor activity	0.999927	0.00109403	1	0.562
biological_process	GO:0001580	detection of chemical stimulus involved in sensory perception of bitter taste	0.999971	0.000924151	1	0.588
biological_process	GO:0050913	sensory perception of bitter taste	0.999971	0.000924151	1	0.588
biological_process	GO:0050912	detection of chemical stimulus involved in sensory perception of taste	0.999949	0.00136076	1	0.673
molecular_function	GO:0038023	signaling receptor activity	0.999152	0.00272246	1	0.712
molecular_function	GO:0060089	molecular transducer activity	0.999152	0.00272246	1	0.712
molecular_function	GO:0015020	glucuronosyltransferase activity	0.999957	0.003666	1	0.748
biological_process	GO:0010524	positive regulation of calcium ion transport into cytosol	0.999982	0.00210121	1	0.766
biological_process	GO:0051281	positive regulation of release of sequestered calcium ion into cytosol	0.999982	0.00210121	1	0.766
biological_process	GO:1904427	positive regulation of calcium ion transmembrane transport	0.999982	0.00210121	1	0.766
biological_process	GO:0050909	sensory perception of taste	0.999872	0.00257572	1	0.796
biological_process	GO:0060401	cytosolic calcium ion transport	0.999872	0.00257572	1	0.796
biological_process	GO:0060402	calcium ion transport into cytosol	0.999872	0.00257572	1	0.796
biological_process	GO:0097553	calcium ion transmembrane import into cytosol	0.999872	0.00257572	1	0.796
molecular_function	GO:0003796	lysozyme activity	0.999834	0.00716556	1	0.82
molecular_function	GO:0045236	CXCR chemokine receptor binding	0.999834	0.00716556	1	0.82
molecular_function	GO:0061783	peptidoglycan muralytic activity	0.999834	0.00716556	1	0.82
biological_process	GO:0009607	response to biotic stimulus	0.999159	0.0035263	1	0.851
biological_process	GO:0043207	response to external biotic stimulus	0.999159	0.0035263	1	0.851
biological_process	GO:0051707	response to other organism	0.999159	0.0035263	1	0.851
molecular_function	GO:0008194	UDP-glycosyltransferase activity	0.999198	0.00948947	1	0.856
biological_process	GO:0032496	response to lipopolysaccharide	0.999619	0.00376536	1	0.86
biological_process	GO:0006123	mitochondrial electron transport, cytochrome c to oxygen	0.999929	0.00413133	1	0.87
molecular_function	GO:0004866	endopeptidase inhibitor activity	0.998562	0.0103712	1	0.871
molecular_function	GO:0030414	peptidase inhibitor activity	0.998562	0.0103712	1	0.871
biological_process	GO:0070588	calcium ion transmembrane transport	0.999732	0.00430242	1	0.876
biological_process	GO:0044419	biological process involved in interspecies interaction between organisms	0.998907	0.00441506	1	0.879
biological_process	GO:0042742	defense response to bacterium	0.999277	0.00487827	1	0.885
biological_process	GO:0050907	detection of chemical stimulus involved in sensory perception	0.999632	0.00537553	1	0.895
molecular_function	GO:0061135	endopeptidase regulator activity	0.998267	0.0119417	1	0.9
biological_process	GO:0002237	response to molecule of bacterial origin	0.999211	0.00655	1	0.909
biological_process	GO:0070098	chemokine-mediated signaling pathway	0.999508	0.00659645	1	0.909
biological_process	GO:0010522	regulation of calcium ion transport into cytosol	0.999826	0.00676923	1	0.91
biological_process	GO:0051279	regulation of release of sequestered calcium ion into cytosol	0.999826	0.00676923	1	0.91
biological_process	GO:1903169	regulation of calcium ion transmembrane transport	0.999826	0.00676923	1	0.91
biological_process	GO:1990868	response to chemokine	0.999357	0.00797023	1	0.923
biological_process	GO:1990869	cellular response to chemokine	0.999357	0.00797023	1	0.923
biological_process	GO:0030001	metal ion transport	0.998914	0.00835255	1	0.925
biological_process	GO:0034765	regulation of ion transmembrane transport	0.999175	0.00950126	1	0.933
biological_process	GO:0019646	aerobic electron transport chain	0.999657	0.00998257	1	0.938
biological_process	GO:0042773	ATP synthesis coupled electron transport	0.999657	0.00998257	1	0.938
biological_process	GO:0042775	mitochondrial ATP synthesis coupled electron transport	0.999657	0.00998257	1	0.938
biological_process	GO:0051928	positive regulation of calcium ion transport	0.999657	0.00998257	1	0.938
biological_process	GO:1904064	positive regulation of cation transmembrane transport	0.999657	0.00998257	1	0.938
cellular_component	GO:0043197	dendritic spine	0.998813	0.0215283	1	0.944
cellular_component	GO:0044309	neuron spine	0.998813	0.0215283	1	0.944
biological_process	GO:0007606	sensory perception of chemical stimulus	0.998959	0.0111933	1	0.952
biological_process	GO:0009593	detection of chemical stimulus	0.998959	0.0111933	1	0.952
biological_process	GO:0006119	oxidative phosphorylation	0.999412	0.0137402	1	0.969
biological_process	GO:0022900	electron transport chain	0.999412	0.0137402	1	0.969
biological_process	GO:0022904	respiratory electron transport chain	0.999412	0.0137402	1	0.969
biological_process	GO:0034767	positive regulation of ion transmembrane transport	0.999412	0.0137402	1	0.969
molecular_function	GO:0061134	peptidase regulator activity	0.997112	0.0175475	1	0.97
biological_process	GO:0050906	detection of stimulus involved in sensory perception	0.998413	0.0150723	1	0.98
cellular_component	GO:0016442	RISC complex	1	0.0342084	1	0.99
cellular_component	GO:0031332	RNAi effector complex	1	0.0342084	1	0.99
cellular_component	GO:0032591	dendritic spine membrane	1	0.0342084	1	0.99
biological_process	GO:0051209	release of sequestered calcium ion into cytosol	0.999076	0.0180123	1	0.992
biological_process	GO:0051282	regulation of sequestering of calcium ion	0.999076	0.0180123	1	0.992
biological_process	GO:0051283	negative regulation of sequestering of calcium ion	0.999076	0.0180123	1	0.992
biological_process	GO:0006952	defense response	0.994018	0.0187996	1	0.994
biological_process	GO:0045087	innate immune response	0.995723	0.0199281	1	0.994
biological_process	GO:0061844	antimicrobial humoral immune response mediated by antimicrobial peptide	0.997262	0.0221587	1	1
biological_process	GO:0009060	aerobic respiration	0.998639	0.0227698	1	1
biological_process	GO:0045333	cellular respiration	0.998639	0.0227698	1	1
biological_process	GO:0051208	sequestering of calcium ion	0.998639	0.0227698	1	1
biological_process	GO:0098542	defense response to other organism	0.993651	0.0242598	1	1
biological_process	GO:0006816	calcium ion transport	0.996776	0.0248637	1	1
biological_process	GO:0010629	negative regulation of gene expression	0.995122	0.0260681	1	1
biological_process	GO:0005988	lactose metabolic process	1	0.0271216	1	1
biological_process	GO:0005989	lactose biosynthetic process	1	0.0271216	1	1
biological_process	GO:0006020	inositol metabolic process	1	0.0271216	1	1
biological_process	GO:0006404	RNA import into nucleus	1	0.0271216	1	1
biological_process	GO:0006611	protein export from nucleus	1	0.0271216	1	1
biological_process	GO:0008347	glial cell migration	1	0.0271216	1	1
biological_process	GO:0015750	pentose transmembrane transport	1	0.0271216	1	1
biological_process	GO:0015756	fucose transmembrane transport	1	0.0271216	1	1
biological_process	GO:0015798	myo-inositol transport	1	0.0271216	1	1
biological_process	GO:0032914	positive regulation of transforming growth factor beta1 production	1	0.0271216	1	1
biological_process	GO:0035281	pre-miRNA export from nucleus	1	0.0271216	1	1
biological_process	GO:0046351	disaccharide biosynthetic process	1	0.0271216	1	1
biological_process	GO:0046596	regulation of viral entry into host cell	1	0.0271216	1	1
biological_process	GO:0046825	regulation of protein export from nucleus	1	0.0271216	1	1
biological_process	GO:0046827	positive regulation of protein export from nucleus	1	0.0271216	1	1
biological_process	GO:0051030	snRNA transport	1	0.0271216	1	1
biological_process	GO:0051040	regulation of calcium-independent cell-cell adhesion	1	0.0271216	1	1
biological_process	GO:0051041	positive regulation of calcium-independent cell-cell adhesion	1	0.0271216	1	1
biological_process	GO:0052372	modulation by symbiont of entry into host	1	0.0271216	1	1
biological_process	GO:0061015	snRNA import into nucleus	1	0.0271216	1	1
biological_process	GO:0061517	macrophage proliferation	1	0.0271216	1	1
biological_process	GO:0061518	microglial cell proliferation	1	0.0271216	1	1
biological_process	GO:0070936	protein K48-linked ubiquitination	1	0.0271216	1	1
biological_process	GO:0072017	distal tubule development	1	0.0271216	1	1
biological_process	GO:0110088	hippocampal neuron apoptotic process	1	0.0271216	1	1
biological_process	GO:0110089	regulation of hippocampal neuron apoptotic process	1	0.0271216	1	1
biological_process	GO:0110091	negative regulation of hippocampal neuron apoptotic process	1	0.0271216	1	1
biological_process	GO:1901594	response to capsazepine	1	0.0271216	1	1
biological_process	GO:1903975	regulation of glial cell migration	1	0.0271216	1	1
biological_process	GO:1903977	positive regulation of glial cell migration	1	0.0271216	1	1
biological_process	GO:1904124	microglial cell migration	1	0.0271216	1	1
biological_process	GO:1904139	regulation of microglial cell migration	1	0.0271216	1	1
biological_process	GO:1904141	positive regulation of microglial cell migration	1	0.0271216	1	1
biological_process	GO:2000369	regulation of clathrin-dependent endocytosis	1	0.0271216	1	1
biological_process	GO:2000737	negative regulation of stem cell differentiation	1	0.0271216	1	1
molecular_function	GO:0016758	hexosyltransferase activity	0.996284	0.0276832	1	1
biological_process	GO:0034762	regulation of transmembrane transport	0.996235	0.0277407	1	1
biological_process	GO:0030593	neutrophil chemotaxis	0.998092	0.0279852	1	1
biological_process	GO:1904062	regulation of cation transmembrane transport	0.998092	0.0279852	1	1
biological_process	GO:0019221	cytokine-mediated signaling pathway	0.994602	0.0281351	1	1
biological_process	GO:0044281	small molecule metabolic process	0.991513	0.0282606	1	1
biological_process	GO:0098662	inorganic cation transmembrane transport	0.993444	0.03256	1	1
biological_process	GO:0031503	protein-containing complex localization	0.997424	0.0336318	1	1
biological_process	GO:0005975	carbohydrate metabolic process	0.992804	0.0349195	1	1
biological_process	GO:0033993	response to lipid	0.992804	0.0349195	1	1
molecular_function	GO:0004461	lactose synthase activity	1	0.0357751	1	1
molecular_function	GO:0005049	nuclear export signal receptor activity	1	0.0357751	1	1
molecular_function	GO:0005153	interleukin-8 receptor binding	1	0.0357751	1	1
molecular_function	GO:0005365	myo-inositol transmembrane transporter activity	1	0.0357751	1	1
molecular_function	GO:0005367	myo-inositol:sodium symporter activity	1	0.0357751	1	1
molecular_function	GO:0015146	pentose transmembrane transporter activity	1	0.0357751	1	1
molecular_function	GO:0015150	fucose transmembrane transporter activity	1	0.0357751	1	1
molecular_function	GO:0015278	calcium-release channel activity	1	0.0357751	1	1
molecular_function	GO:0019828	aspartic-type endopeptidase inhibitor activity	1	0.0357751	1	1
molecular_function	GO:0030395	lactose binding	1	0.0357751	1	1
molecular_function	GO:0031737	CX3C chemokine receptor binding	1	0.0357751	1	1
molecular_function	GO:0045237	CXCR1 chemokine receptor binding	1	0.0357751	1	1
molecular_function	GO:0048030	disaccharide binding	1	0.0357751	1	1
molecular_function	GO:0048248	CXCR3 chemokine receptor binding	1	0.0357751	1	1
molecular_function	GO:0070883	pre-miRNA binding	1	0.0357751	1	1
molecular_function	GO:0106256	hydroperoxy icosatetraenoate dehydratase activity	1	0.0357751	1	1
molecular_function	GO:0140142	nucleocytoplasmic carrier activity	1	0.0357751	1	1
molecular_function	GO:0140597	protein carrier activity	1	0.0357751	1	1
molecular_function	GO:1905172	RISC complex binding	1	0.0357751	1	1
biological_process	GO:0051606	detection of stimulus	0.994245	0.0374003	1	1
molecular_function	GO:0019003	GDP binding	0.996919	0.0383611	1	1
biological_process	GO:0034764	positive regulation of transmembrane transport	0.996629	0.0396839	1	1
biological_process	GO:0051651	maintenance of location in cell	0.996629	0.0396839	1	1
biological_process	GO:0051649	establishment of localization in cell	0.987037	0.0430055	1	1
biological_process	GO:0071345	cellular response to cytokine stimulus	0.9898	0.0453492	1	1
biological_process	GO:0098660	inorganic ion transmembrane transport	0.9898	0.0453492	1	1
molecular_function	GO:0008009	chemokine activity	0.992352	0.0458211	1	1
biological_process	GO:0043270	positive regulation of ion transport	0.995698	0.0461169	1	1
biological_process	GO:0051924	regulation of calcium ion transport	0.995698	0.0461169	1	1
biological_process	GO:1990266	neutrophil migration	0.995698	0.0461169	1	1
molecular_function	GO:0004553	hydrolase activity, hydrolyzing O-glycosyl compounds	0.995707	0.0468782	1	1
biological_process	GO:0051049	regulation of transport	0.984794	0.0488401	1	1
molecular_function	GO:0004857	enzyme inhibitor activity	0.988059	0.0507894	1	1
biological_process	GO:0098655	cation transmembrane transport	0.988012	0.0511624	1	1
biological_process	GO:0002831	regulation of response to biotic stimulus	0.994624	0.0529071	1	1
biological_process	GO:0045069	regulation of viral genome replication	0.994624	0.0529071	1	1
biological_process	GO:0045071	negative regulation of viral genome replication	0.994624	0.0529071	1	1
biological_process	GO:0048525	negative regulation of viral process	0.994624	0.0529071	1	1
biological_process	GO:0050792	regulation of viral process	0.994624	0.0529071	1	1
biological_process	GO:1903900	regulation of viral life cycle	0.994624	0.0529071	1	1
biological_process	GO:0000054	ribosomal subunit export from nucleus	0.999288	0.0535307	1	1
biological_process	GO:0002230	positive regulation of defense response to virus by host	0.999288	0.0535307	1	1
biological_process	GO:0005984	disaccharide metabolic process	0.999288	0.0535307	1	1
biological_process	GO:0006171	cAMP biosynthetic process	0.999288	0.0535307	1	1
biological_process	GO:0006405	RNA export from nucleus	0.999288	0.0535307	1	1
biological_process	GO:0007252	I-kappaB phosphorylation	0.999288	0.0535307	1	1
biological_process	GO:0009268	response to pH	0.999288	0.0535307	1	1
biological_process	GO:0009312	oligosaccharide biosynthetic process	0.999288	0.0535307	1	1
biological_process	GO:0010447	response to acidic pH	0.999288	0.0535307	1	1
biological_process	GO:0010799	regulation of peptidyl-threonine phosphorylation	0.999288	0.0535307	1	1
biological_process	GO:0010800	positive regulation of peptidyl-threonine phosphorylation	0.999288	0.0535307	1	1
biological_process	GO:0010992	ubiquitin recycling	0.999288	0.0535307	1	1
biological_process	GO:0010994	free ubiquitin chain polymerization	0.999288	0.0535307	1	1
biological_process	GO:0014009	glial cell proliferation	0.999288	0.0535307	1	1
biological_process	GO:0015791	polyol transport	0.999288	0.0535307	1	1
biological_process	GO:0016338	calcium-independent cell-cell adhesion via plasma membrane cell-adhesion molecules	0.999288	0.0535307	1	1
biological_process	GO:0018107	peptidyl-threonine phosphorylation	0.999288	0.0535307	1	1
biological_process	GO:0019371	cyclooxygenase pathway	0.999288	0.0535307	1	1
biological_process	GO:0032905	transforming growth factor beta1 production	0.999288	0.0535307	1	1
biological_process	GO:0032908	regulation of transforming growth factor beta1 production	0.999288	0.0535307	1	1
biological_process	GO:0033622	integrin activation	0.999288	0.0535307	1	1
biological_process	GO:0033750	ribosome localization	0.999288	0.0535307	1	1
biological_process	GO:0034340	response to type I interferon	0.999288	0.0535307	1	1
biological_process	GO:0035136	forelimb morphogenesis	0.999288	0.0535307	1	1
biological_process	GO:0035456	response to interferon-beta	0.999288	0.0535307	1	1
biological_process	GO:0035458	cellular response to interferon-beta	0.999288	0.0535307	1	1
biological_process	GO:0042572	retinol metabolic process	0.999288	0.0535307	1	1
biological_process	GO:0043903	regulation of biological process involved in symbiotic interaction	0.999288	0.0535307	1	1
biological_process	GO:0044409	entry into host	0.999288	0.0535307	1	1
biological_process	GO:0045646	regulation of erythrocyte differentiation	0.999288	0.0535307	1	1
biological_process	GO:0045648	positive regulation of erythrocyte differentiation	0.999288	0.0535307	1	1
biological_process	GO:0046058	cAMP metabolic process	0.999288	0.0535307	1	1
biological_process	GO:0046718	viral entry into host cell	0.999288	0.0535307	1	1
biological_process	GO:0048485	sympathetic nervous system development	0.999288	0.0535307	1	1
biological_process	GO:0050688	regulation of defense response to virus	0.999288	0.0535307	1	1
biological_process	GO:0050691	regulation of defense response to virus by host	0.999288	0.0535307	1	1
biological_process	GO:0051701	biological process involved in interaction with host	0.999288	0.0535307	1	1
biological_process	GO:0051923	sulfation	0.999288	0.0535307	1	1
biological_process	GO:0052126	movement in host environment	0.999288	0.0535307	1	1
biological_process	GO:0060337	type I interferon signaling pathway	0.999288	0.0535307	1	1
biological_process	GO:0060338	regulation of type I interferon-mediated signaling pathway	0.999288	0.0535307	1	1
biological_process	GO:0060340	positive regulation of type I interferon-mediated signaling pathway	0.999288	0.0535307	1	1
biological_process	GO:0062237	protein localization to postsynapse	0.999288	0.0535307	1	1
biological_process	GO:0071318	cellular response to ATP	0.999288	0.0535307	1	1
biological_process	GO:0071357	cellular response to type I interferon	0.999288	0.0535307	1	1
biological_process	GO:0071428	rRNA-containing ribonucleoprotein complex export from nucleus	0.999288	0.0535307	1	1
biological_process	GO:0071467	cellular response to pH	0.999288	0.0535307	1	1
biological_process	GO:0071468	cellular response to acidic pH	0.999288	0.0535307	1	1
biological_process	GO:0071636	positive regulation of transforming growth factor beta production	0.999288	0.0535307	1	1
biological_process	GO:0072044	collecting duct development	0.999288	0.0535307	1	1
biological_process	GO:0097070	ductus arteriosus closure	0.999288	0.0535307	1	1
biological_process	GO:0097623	potassium ion export across plasma membrane	0.999288	0.0535307	1	1
biological_process	GO:0098703	calcium ion import across plasma membrane	0.999288	0.0535307	1	1
biological_process	GO:0098877	neurotransmitter receptor transport to plasma membrane	0.999288	0.0535307	1	1
biological_process	GO:0098969	neurotransmitter receptor transport to postsynaptic membrane	0.999288	0.0535307	1	1
biological_process	GO:0099637	neurotransmitter receptor transport	0.999288	0.0535307	1	1
biological_process	GO:1902656	calcium ion import into cytosol	0.999288	0.0535307	1	1
biological_process	GO:1903539	protein localization to postsynaptic membrane	0.999288	0.0535307	1	1
biological_process	GO:1903540	establishment of protein localization to postsynaptic membrane	0.999288	0.0535307	1	1
biological_process	GO:1903719	regulation of I-kappaB phosphorylation	0.999288	0.0535307	1	1
biological_process	GO:1903721	positive regulation of I-kappaB phosphorylation	0.999288	0.0535307	1	1
biological_process	GO:0043269	regulation of ion transport	0.989544	0.056855	1	1
molecular_function	GO:0030234	enzyme regulator activity	0.982837	0.0583489	1	1
biological_process	GO:0010959	regulation of metal ion transport	0.993404	0.0600318	1	1
biological_process	GO:0019079	viral genome replication	0.993404	0.0600318	1	1
biological_process	GO:0007204	positive regulation of cytosolic calcium ion concentration	0.988374	0.0612319	1	1
biological_process	GO:0002376	immune system process	0.973451	0.0619418	1	1
biological_process	GO:1901700	response to oxygen-containing compound	0.97948	0.0619646	1	1
molecular_function	GO:0098772	molecular function regulator	0.978518	0.0633537	1	1
biological_process	GO:0006955	immune response	0.973871	0.0645965	1	1
molecular_function	GO:0016798	hydrolase activity, acting on glycosyl bonds	0.992515	0.0657227	1	1
cellular_component	GO:0032589	neuron projection membrane	0.998856	0.067273	1	1
cellular_component	GO:0032590	dendrite membrane	0.998856	0.067273	1	1
biological_process	GO:0010506	regulation of autophagy	0.99203	0.0674692	1	1
biological_process	GO:0019058	viral life cycle	0.99203	0.0674692	1	1
biological_process	GO:0043123	positive regulation of I-kappaB kinase/NF-kappaB signaling	0.99203	0.0674692	1	1
biological_process	GO:0044262	cellular carbohydrate metabolic process	0.99203	0.0674692	1	1
biological_process	GO:0071222	cellular response to lipopolysaccharide	0.99203	0.0674692	1	1
molecular_function	GO:0016757	glycosyltransferase activity	0.986342	0.0685743	1	1
molecular_function	GO:0042379	chemokine receptor binding	0.986342	0.0685743	1	1
molecular_function	GO:0004062	aryl sulfotransferase activity	0.99875	0.0702998	1	1
molecular_function	GO:0004666	prostaglandin-endoperoxide synthase activity	0.99875	0.0702998	1	1
molecular_function	GO:0015018	galactosylgalactosylxylosylprotein 3-beta-glucuronosyltransferase activity	0.99875	0.0702998	1	1
molecular_function	GO:0015459	potassium channel regulator activity	0.99875	0.0702998	1	1
molecular_function	GO:0086008	voltage-gated potassium channel activity involved in cardiac muscle cell action potential repolarization	0.99875	0.0702998	1	1
molecular_function	GO:1902282	voltage-gated potassium channel activity involved in ventricular cardiac muscle cell action potential repolarization	0.99875	0.0702998	1	1
biological_process	GO:0032879	regulation of localization	0.970545	0.0740277	1	1
biological_process	GO:0015980	energy derivation by oxidation of organic compounds	0.990499	0.0751982	1	1
biological_process	GO:0016032	viral process	0.990499	0.0751982	1	1
biological_process	GO:0051235	maintenance of location	0.990499	0.0751982	1	1
biological_process	GO:0060341	regulation of cellular localization	0.984362	0.0752879	1	1
biological_process	GO:0002523	leukocyte migration involved in inflammatory response	0.997899	0.0792455	1	1
biological_process	GO:0016441	posttranscriptional gene silencing	0.997899	0.0792455	1	1
biological_process	GO:0016458	gene silencing	0.997899	0.0792455	1	1
biological_process	GO:0018210	peptidyl-threonine modification	0.997899	0.0792455	1	1
biological_process	GO:0031047	gene silencing by RNA	0.997899	0.0792455	1	1
biological_process	GO:0031664	regulation of lipopolysaccharide-mediated signaling pathway	0.997899	0.0792455	1	1
biological_process	GO:0032233	positive regulation of actin filament bundle assembly	0.997899	0.0792455	1	1
biological_process	GO:0033198	response to ATP	0.997899	0.0792455	1	1
biological_process	GO:0035194	post-transcriptional gene silencing by RNA	0.997899	0.0792455	1	1
biological_process	GO:0035195	gene silencing by miRNA	0.997899	0.0792455	1	1
biological_process	GO:0035418	protein localization to synapse	0.997899	0.0792455	1	1
biological_process	GO:0035739	CD4-positive, alpha-beta T cell proliferation	0.997899	0.0792455	1	1
biological_process	GO:0046039	GTP metabolic process	0.997899	0.0792455	1	1
biological_process	GO:0048247	lymphocyte chemotaxis	0.997899	0.0792455	1	1
biological_process	GO:0060306	regulation of membrane repolarization	0.997899	0.0792455	1	1
biological_process	GO:0060307	regulation of ventricular cardiac muscle cell membrane repolarization	0.997899	0.0792455	1	1
biological_process	GO:0071166	ribonucleoprotein complex localization	0.997899	0.0792455	1	1
biological_process	GO:0071426	ribonucleoprotein complex export from nucleus	0.997899	0.0792455	1	1
biological_process	GO:0086091	regulation of heart rate by cardiac conduction	0.997899	0.0792455	1	1
biological_process	GO:0097120	receptor localization to synapse	0.997899	0.0792455	1	1
biological_process	GO:0099622	cardiac muscle cell membrane repolarization	0.997899	0.0792455	1	1
biological_process	GO:0099623	regulation of cardiac muscle cell membrane repolarization	0.997899	0.0792455	1	1
biological_process	GO:0099625	ventricular cardiac muscle cell membrane repolarization	0.997899	0.0792455	1	1
biological_process	GO:1905521	regulation of macrophage migration	0.997899	0.0792455	1	1
biological_process	GO:1905523	positive regulation of macrophage migration	0.997899	0.0792455	1	1
biological_process	GO:2000561	regulation of CD4-positive, alpha-beta T cell proliferation	0.997899	0.0792455	1	1
biological_process	GO:2000562	negative regulation of CD4-positive, alpha-beta T cell proliferation	0.997899	0.0792455	1	1
biological_process	GO:2000736	regulation of stem cell differentiation	0.997899	0.0792455	1	1
molecular_function	GO:0003924	GTPase activity	0.982452	0.0815624	1	1
biological_process	GO:0034097	response to cytokine	0.977284	0.0822149	1	1
biological_process	GO:0006066	alcohol metabolic process	0.988807	0.0831989	1	1
biological_process	GO:0043122	regulation of I-kappaB kinase/NF-kappaB signaling	0.988807	0.0831989	1	1
biological_process	GO:0043523	regulation of neuron apoptotic process	0.988807	0.0831989	1	1
biological_process	GO:1901214	regulation of neuron death	0.988807	0.0831989	1	1
biological_process	GO:0010605	negative regulation of macromolecule metabolic process	0.971714	0.0865257	1	1
molecular_function	GO:0048020	CCR chemokine receptor binding	0.988221	0.0866416	1	1
biological_process	GO:0001818	negative regulation of cytokine production	0.986951	0.0914517	1	1
biological_process	GO:0046034	ATP metabolic process	0.986951	0.0914517	1	1
biological_process	GO:0071216	cellular response to biotic stimulus	0.986951	0.0914517	1	1
biological_process	GO:0071219	cellular response to molecule of bacterial origin	0.986951	0.0914517	1	1
cellular_component	GO:0030140	trans-Golgi network transport vesicle	0.996643	0.0992309	1	1
biological_process	GO:0031349	positive regulation of defense response	0.984928	0.0999383	1	1
molecular_function	GO:0004016	adenylate cyclase activity	0.996334	0.103617	1	1
molecular_function	GO:0005412	glucose:sodium symporter activity	0.996334	0.103617	1	1
molecular_function	GO:0008483	transaminase activity	0.996334	0.103617	1	1
molecular_function	GO:0015166	polyol transmembrane transporter activity	0.996334	0.103617	1	1
molecular_function	GO:0016769	transferase activity, transferring nitrogenous groups	0.996334	0.103617	1	1
molecular_function	GO:0030276	clathrin binding	0.996334	0.103617	1	1
molecular_function	GO:0035250	UDP-galactosyltransferase activity	0.996334	0.103617	1	1
molecular_function	GO:0070330	aromatase activity	0.996334	0.103617	1	1
molecular_function	GO:0070492	oligosaccharide binding	0.996334	0.103617	1	1
molecular_function	GO:0099604	ligand-gated calcium channel activity	0.996334	0.103617	1	1
biological_process	GO:0001961	positive regulation of cytokine-mediated signaling pathway	0.995869	0.104284	1	1
biological_process	GO:0006403	RNA localization	0.995869	0.104284	1	1
biological_process	GO:0009144	purine nucleoside triphosphate metabolic process	0.995869	0.104284	1	1
biological_process	GO:0009199	ribonucleoside triphosphate metabolic process	0.995869	0.104284	1	1
biological_process	GO:0009205	purine ribonucleoside triphosphate metabolic process	0.995869	0.104284	1	1
biological_process	GO:0030510	regulation of BMP signaling pathway	0.995869	0.104284	1	1
biological_process	GO:0031663	lipopolysaccharide-mediated signaling pathway	0.995869	0.104284	1	1
biological_process	GO:0032689	negative regulation of interferon-gamma production	0.995869	0.104284	1	1
biological_process	GO:0034605	cellular response to heat	0.995869	0.104284	1	1
biological_process	GO:0035137	hindlimb morphogenesis	0.995869	0.104284	1	1
biological_process	GO:0035904	aorta development	0.995869	0.104284	1	1
biological_process	GO:0035909	aorta morphogenesis	0.995869	0.104284	1	1
biological_process	GO:0046633	alpha-beta T cell proliferation	0.995869	0.104284	1	1
biological_process	GO:0046640	regulation of alpha-beta T cell proliferation	0.995869	0.104284	1	1
biological_process	GO:0046642	negative regulation of alpha-beta T cell proliferation	0.995869	0.104284	1	1
biological_process	GO:0046824	positive regulation of nucleocytoplasmic transport	0.995869	0.104284	1	1
biological_process	GO:0050650	chondroitin sulfate proteoglycan biosynthetic process	0.995869	0.104284	1	1
biological_process	GO:0050654	chondroitin sulfate proteoglycan metabolic process	0.995869	0.104284	1	1
biological_process	GO:0050657	nucleic acid transport	0.995869	0.104284	1	1
biological_process	GO:0050658	RNA transport	0.995869	0.104284	1	1
biological_process	GO:0051168	nuclear export	0.995869	0.104284	1	1
biological_process	GO:0051236	establishment of RNA localization	0.995869	0.104284	1	1
biological_process	GO:0060055	angiogenesis involved in wound healing	0.995869	0.104284	1	1
biological_process	GO:0060760	positive regulation of response to cytokine stimulus	0.995869	0.104284	1	1
biological_process	GO:0072583	clathrin-dependent endocytosis	0.995869	0.104284	1	1
biological_process	GO:0086009	membrane repolarization	0.995869	0.104284	1	1
biological_process	GO:0099072	regulation of postsynaptic membrane neurotransmitter receptor levels	0.995869	0.104284	1	1
biological_process	GO:2000515	negative regulation of CD4-positive, alpha-beta T cell activation	0.995869	0.104284	1	1
biological_process	GO:0006950	response to stress	0.950139	0.104925	1	1
biological_process	GO:0042221	response to chemical	0.950139	0.104925	1	1
cellular_component	GO:0016020	membrane	0.941673	0.105606	1	1
biological_process	GO:0034220	ion transmembrane transport	0.967412	0.107191	1	1
biological_process	GO:0055085	transmembrane transport	0.962357	0.107601	1	1
biological_process	GO:0007249	I-kappaB kinase/NF-kappaB signaling	0.982736	0.108641	1	1
biological_process	GO:0009150	purine ribonucleotide metabolic process	0.982736	0.108641	1	1
biological_process	GO:0009259	ribonucleotide metabolic process	0.982736	0.108641	1	1
biological_process	GO:0019693	ribose phosphate metabolic process	0.982736	0.108641	1	1
biological_process	GO:0051402	neuron apoptotic process	0.982736	0.108641	1	1
biological_process	GO:0070997	neuron death	0.982736	0.108641	1	1
biological_process	GO:0032880	regulation of protein localization	0.971865	0.113061	1	1
biological_process	GO:1901615	organic hydroxy compound metabolic process	0.971865	0.113061	1	1
biological_process	GO:0010628	positive regulation of gene expression	0.963597	0.116228	1	1
biological_process	GO:0006163	purine nucleotide metabolic process	0.980374	0.117542	1	1
biological_process	GO:0042445	hormone metabolic process	0.980374	0.117542	1	1
biological_process	GO:0009605	response to external stimulus	0.94263	0.123141	1	1
biological_process	GO:0010817	regulation of hormone levels	0.96744	0.125001	1	1
biological_process	GO:0006914	autophagy	0.977841	0.126627	1	1
biological_process	GO:0061919	process utilizing autophagic mechanism	0.977841	0.126627	1	1
biological_process	GO:0072521	purine-containing compound metabolic process	0.977841	0.126627	1	1
biological_process	GO:0001523	retinoid metabolic process	0.993231	0.128662	1	1
biological_process	GO:0007030	Golgi organization	0.993231	0.128662	1	1
biological_process	GO:0009187	cyclic nucleotide metabolic process	0.993231	0.128662	1	1
biological_process	GO:0009190	cyclic nucleotide biosynthetic process	0.993231	0.128662	1	1
biological_process	GO:0009311	oligosaccharide metabolic process	0.993231	0.128662	1	1
biological_process	GO:0019751	polyol metabolic process	0.993231	0.128662	1	1
biological_process	GO:0030166	proteoglycan biosynthetic process	0.993231	0.128662	1	1
biological_process	GO:0030218	erythrocyte differentiation	0.993231	0.128662	1	1
biological_process	GO:0032231	regulation of actin filament bundle assembly	0.993231	0.128662	1	1
biological_process	GO:0034101	erythrocyte homeostasis	0.993231	0.128662	1	1
biological_process	GO:0034308	primary alcohol metabolic process	0.993231	0.128662	1	1
biological_process	GO:0043279	response to alkaloid	0.993231	0.128662	1	1
biological_process	GO:0043900	regulation of multi-organism process	0.993231	0.128662	1	1
biological_process	GO:0045089	positive regulation of innate immune response	0.993231	0.128662	1	1
biological_process	GO:0046822	regulation of nucleocytoplasmic transport	0.993231	0.128662	1	1
biological_process	GO:0052652	cyclic purine nucleotide metabolic process	0.993231	0.128662	1	1
biological_process	GO:0061326	renal tubule development	0.993231	0.128662	1	1
biological_process	GO:0070839	metal ion export	0.993231	0.128662	1	1
biological_process	GO:0071312	cellular response to alkaloid	0.993231	0.128662	1	1
biological_process	GO:0071604	transforming growth factor beta production	0.993231	0.128662	1	1
biological_process	GO:0071634	regulation of transforming growth factor beta production	0.993231	0.128662	1	1
biological_process	GO:0072080	nephron tubule development	0.993231	0.128662	1	1
biological_process	GO:0090316	positive regulation of intracellular protein transport	0.993231	0.128662	1	1
biological_process	GO:0140374	antiviral innate immune response	0.993231	0.128662	1	1
biological_process	GO:1901099	negative regulation of signal transduction in absence of ligand	0.993231	0.128662	1	1
biological_process	GO:2001240	negative regulation of extrinsic apoptotic signaling pathway in absence of ligand	0.993231	0.128662	1	1
biological_process	GO:0050896	response to stimulus	0.9334	0.129366	1	1
cellular_component	GO:0001533	cornified envelope	0.993432	0.130119	1	1
biological_process	GO:0051480	regulation of cytosolic calcium ion concentration	0.96508	0.131143	1	1
biological_process	GO:0051641	cellular localization	0.944978	0.134234	1	1
molecular_function	GO:0005525	GTP binding	0.963702	0.134377	1	1
molecular_function	GO:0017111	nucleoside-triphosphatase activity	0.963702	0.134377	1	1
biological_process	GO:0009892	negative regulation of metabolic process	0.949108	0.135198	1	1
molecular_function	GO:0004519	endonuclease activity	0.992834	0.135767	1	1
molecular_function	GO:0004540	ribonuclease activity	0.992834	0.135767	1	1
molecular_function	GO:0005231	excitatory extracellular ligand-gated ion channel activity	0.992834	0.135767	1	1
molecular_function	GO:0005355	glucose transmembrane transporter activity	0.992834	0.135767	1	1
molecular_function	GO:0008146	sulfotransferase activity	0.992834	0.135767	1	1
molecular_function	GO:0008378	galactosyltransferase activity	0.992834	0.135767	1	1
molecular_function	GO:0016701	oxidoreductase activity, acting on single donors with incorporation of molecular oxygen	0.992834	0.135767	1	1
molecular_function	GO:0016702	oxidoreductase activity, acting on single donors with incorporation of molecular oxygen, incorporation of two atoms of oxygen	0.992834	0.135767	1	1
molecular_function	GO:0016712	oxidoreductase activity, acting on paired donors, with incorporation or reduction of molecular oxygen, reduced flavin or flavoprotein as one donor, and incorporation of one atom of oxygen	0.992834	0.135767	1	1
biological_process	GO:0006753	nucleoside phosphate metabolic process	0.975136	0.135878	1	1
biological_process	GO:0009117	nucleotide metabolic process	0.975136	0.135878	1	1
biological_process	GO:0010033	response to organic substance	0.937188	0.136522	1	1
biological_process	GO:0071310	cellular response to organic substance	0.938049	0.140195	1	1
biological_process	GO:0006091	generation of precursor metabolites and energy	0.972259	0.145281	1	1
biological_process	GO:0009306	protein secretion	0.972259	0.145281	1	1
biological_process	GO:0035592	establishment of protein localization to extracellular region	0.972259	0.145281	1	1
biological_process	GO:0071621	granulocyte chemotaxis	0.972259	0.145281	1	1
biological_process	GO:0071692	protein localization to extracellular region	0.972259	0.145281	1	1
molecular_function	GO:0016462	pyrophosphatase activity	0.956806	0.151266	1	1
biological_process	GO:0000070	mitotic sister chromatid segregation	0.990017	0.152398	1	1
biological_process	GO:0001516	prostaglandin biosynthetic process	0.990017	0.152398	1	1
biological_process	GO:0002720	positive regulation of cytokine production involved in immune response	0.990017	0.152398	1	1
biological_process	GO:0006606	protein import into nucleus	0.990017	0.152398	1	1
biological_process	GO:0006636	unsaturated fatty acid biosynthetic process	0.990017	0.152398	1	1
biological_process	GO:0006720	isoprenoid metabolic process	0.990017	0.152398	1	1
biological_process	GO:0006721	terpenoid metabolic process	0.990017	0.152398	1	1
biological_process	GO:0009141	nucleoside triphosphate metabolic process	0.990017	0.152398	1	1
biological_process	GO:0016101	diterpenoid metabolic process	0.990017	0.152398	1	1
biological_process	GO:0017038	protein import	0.990017	0.152398	1	1
biological_process	GO:0034637	cellular carbohydrate biosynthetic process	0.990017	0.152398	1	1
biological_process	GO:0043525	positive regulation of neuron apoptotic process	0.990017	0.152398	1	1
biological_process	GO:0046457	prostanoid biosynthetic process	0.990017	0.152398	1	1
biological_process	GO:0046636	negative regulation of alpha-beta T cell activation	0.990017	0.152398	1	1
biological_process	GO:0048483	autonomic nervous system development	0.990017	0.152398	1	1
biological_process	GO:0048844	artery morphogenesis	0.990017	0.152398	1	1
biological_process	GO:0051017	actin filament bundle assembly	0.990017	0.152398	1	1
biological_process	GO:0051170	import into nucleus	0.990017	0.152398	1	1
biological_process	GO:0051289	protein homotetramerization	0.990017	0.152398	1	1
biological_process	GO:0060840	artery development	0.990017	0.152398	1	1
biological_process	GO:0061572	actin filament bundle organization	0.990017	0.152398	1	1
biological_process	GO:0072676	lymphocyte migration	0.990017	0.152398	1	1
biological_process	GO:0098586	cellular response to virus	0.990017	0.152398	1	1
biological_process	GO:1901216	positive regulation of neuron death	0.990017	0.152398	1	1
biological_process	GO:1902414	protein localization to cell junction	0.990017	0.152398	1	1
biological_process	GO:1905517	macrophage migration	0.990017	0.152398	1	1
biological_process	GO:2000514	regulation of CD4-positive, alpha-beta T cell activation	0.990017	0.152398	1	1
molecular_function	GO:0016817	hydrolase activity, acting on acid anhydrides	0.953095	0.159963	1	1
molecular_function	GO:0016818	hydrolase activity, acting on acid anhydrides, in phosphorus-containing anhydrides	0.953095	0.159963	1	1
cellular_component	GO:0005798	Golgi-associated vesicle	0.989291	0.159971	1	1
cellular_component	GO:0005814	centriole	0.989291	0.159971	1	1
biological_process	GO:0055086	nucleobase-containing small molecule metabolic process	0.96599	0.164487	1	1
biological_process	GO:0006812	cation transport	0.940389	0.166212	1	1
molecular_function	GO:0005402	carbohydrate:cation symporter activity	0.988328	0.166791	1	1
molecular_function	GO:0009975	cyclase activity	0.988328	0.166791	1	1
molecular_function	GO:0015149	hexose transmembrane transporter activity	0.988328	0.166791	1	1
molecular_function	GO:0016782	transferase activity, transferring sulphur-containing groups	0.988328	0.166791	1	1
molecular_function	GO:0016936	galactoside binding	0.988328	0.166791	1	1
molecular_function	GO:0030170	pyridoxal phosphate binding	0.988328	0.166791	1	1
molecular_function	GO:0031267	small GTPase binding	0.988328	0.166791	1	1
molecular_function	GO:0031681	G-protein beta-subunit binding	0.988328	0.166791	1	1
molecular_function	GO:0042056	chemoattractant activity	0.988328	0.166791	1	1
molecular_function	GO:0051020	GTPase binding	0.988328	0.166791	1	1
molecular_function	GO:0051213	dioxygenase activity	0.988328	0.166791	1	1
molecular_function	GO:0070279	vitamin B6 binding	0.988328	0.166791	1	1
biological_process	GO:0051050	positive regulation of transport	0.948838	0.170142	1	1
biological_process	GO:0051223	regulation of protein transport	0.9626	0.174263	1	1
biological_process	GO:0000819	sister chromatid segregation	0.98626	0.175508	1	1
biological_process	GO:0001959	regulation of cytokine-mediated signaling pathway	0.98626	0.175508	1	1
biological_process	GO:0002833	positive regulation of response to biotic stimulus	0.98626	0.175508	1	1
biological_process	GO:0010508	positive regulation of autophagy	0.98626	0.175508	1	1
biological_process	GO:0030509	BMP signaling pathway	0.98626	0.175508	1	1
biological_process	GO:0032388	positive regulation of intracellular transport	0.98626	0.175508	1	1
biological_process	GO:0045088	regulation of innate immune response	0.98626	0.175508	1	1
biological_process	GO:0045639	positive regulation of myeloid cell differentiation	0.98626	0.175508	1	1
biological_process	GO:0051495	positive regulation of cytoskeleton organization	0.98626	0.175508	1	1
biological_process	GO:0060759	regulation of response to cytokine stimulus	0.98626	0.175508	1	1
biological_process	GO:0061337	cardiac conduction	0.98626	0.175508	1	1
biological_process	GO:0061512	protein localization to cilium	0.98626	0.175508	1	1
biological_process	GO:0072009	nephron epithelium development	0.98626	0.175508	1	1
biological_process	GO:0098813	nuclear chromosome segregation	0.98626	0.175508	1	1
biological_process	GO:0140115	export across plasma membrane	0.98626	0.175508	1	1
biological_process	GO:2001239	regulation of extrinsic apoptotic signaling pathway in absence of ligand	0.98626	0.175508	1	1
biological_process	GO:0065008	regulation of biological quality	0.907754	0.17695	1	1
molecular_function	GO:0019001	guanyl nucleotide binding	0.945152	0.177812	1	1
molecular_function	GO:0032561	guanyl ribonucleotide binding	0.945152	0.177812	1	1
cellular_component	GO:0036477	somatodendritic compartment	0.944436	0.179054	1	1
biological_process	GO:0001817	regulation of cytokine production	0.942625	0.18386	1	1
biological_process	GO:0070201	regulation of establishment of protein localization	0.95904	0.184137	1	1
biological_process	GO:0097530	granulocyte migration	0.95904	0.184137	1	1
cellular_component	GO:0030496	midbody	0.984283	0.188822	1	1
biological_process	GO:0001816	cytokine production	0.93937	0.190835	1	1
biological_process	GO:0006874	cellular calcium ion homeostasis	0.93937	0.190835	1	1
biological_process	GO:0060326	cell chemotaxis	0.93937	0.190835	1	1
molecular_function	GO:0004518	nuclease activity	0.982887	0.196726	1	1
molecular_function	GO:0005251	delayed rectifier potassium channel activity	0.982887	0.196726	1	1
molecular_function	GO:0005262	calcium channel activity	0.982887	0.196726	1	1
molecular_function	GO:0015145	monosaccharide transmembrane transporter activity	0.982887	0.196726	1	1
molecular_function	GO:0016849	phosphorus-oxygen lyase activity	0.982887	0.196726	1	1
molecular_function	GO:0035091	phosphatidylinositol binding	0.982887	0.196726	1	1
molecular_function	GO:0044325	ion channel binding	0.982887	0.196726	1	1
molecular_function	GO:0051119	sugar transmembrane transporter activity	0.982887	0.196726	1	1
biological_process	GO:0055074	calcium ion homeostasis	0.936016	0.197882	1	1
biological_process	GO:0001676	long-chain fatty acid metabolic process	0.981988	0.198007	1	1
biological_process	GO:0002262	myeloid cell homeostasis	0.981988	0.198007	1	1
biological_process	GO:0002367	cytokine production involved in immune response	0.981988	0.198007	1	1
biological_process	GO:0002718	regulation of cytokine production involved in immune response	0.981988	0.198007	1	1
biological_process	GO:0006693	prostaglandin metabolic process	0.981988	0.198007	1	1
biological_process	GO:0007059	chromosome segregation	0.981988	0.198007	1	1
biological_process	GO:0019369	arachidonic acid metabolic process	0.981988	0.198007	1	1
biological_process	GO:0032720	negative regulation of tumor necrosis factor production	0.981988	0.198007	1	1
biological_process	GO:0033157	regulation of intracellular protein transport	0.981988	0.198007	1	1
biological_process	GO:0042403	thyroid hormone metabolic process	0.981988	0.198007	1	1
biological_process	GO:0044403	biological process involved in symbiotic interaction	0.981988	0.198007	1	1
biological_process	GO:0046683	response to organophosphorus	0.981988	0.198007	1	1
biological_process	GO:0048259	regulation of receptor-mediated endocytosis	0.981988	0.198007	1	1
biological_process	GO:0070509	calcium ion import	0.981988	0.198007	1	1
biological_process	GO:0090092	regulation of transmembrane receptor protein serine/threonine kinase signaling pathway	0.981988	0.198007	1	1
biological_process	GO:1903556	negative regulation of tumor necrosis factor superfamily cytokine production	0.981988	0.198007	1	1
biological_process	GO:0007600	sensory perception	0.932564	0.204998	1	1
biological_process	GO:1901701	cellular response to oxygen-containing compound	0.919948	0.205289	1	1
molecular_function	GO:0016829	lyase activity	0.94891	0.210724	1	1
biological_process	GO:0033365	protein localization to organelle	0.947363	0.214233	1	1
biological_process	GO:0071396	cellular response to lipid	0.947363	0.214233	1	1
cellular_component	GO:0036064	ciliary basal body	0.978472	0.216704	1	1
cellular_component	GO:0055038	recycling endosome membrane	0.978472	0.216704	1	1
biological_process	GO:0000209	protein polyubiquitination	0.97723	0.219912	1	1
biological_process	GO:0006029	proteoglycan metabolic process	0.97723	0.219912	1	1
biological_process	GO:0006164	purine nucleotide biosynthetic process	0.97723	0.219912	1	1
biological_process	GO:0006692	prostanoid metabolic process	0.97723	0.219912	1	1
biological_process	GO:0008645	hexose transmembrane transport	0.97723	0.219912	1	1
biological_process	GO:0009152	purine ribonucleotide biosynthetic process	0.97723	0.219912	1	1
biological_process	GO:0009260	ribonucleotide biosynthetic process	0.97723	0.219912	1	1
biological_process	GO:0009408	response to heat	0.97723	0.219912	1	1
biological_process	GO:0032456	endocytic recycling	0.97723	0.219912	1	1
biological_process	GO:0034504	protein localization to nucleus	0.97723	0.219912	1	1
biological_process	GO:0035821	modulation of process of other organism	0.97723	0.219912	1	1
biological_process	GO:0042130	negative regulation of T cell proliferation	0.97723	0.219912	1	1
biological_process	GO:0046390	ribose phosphate biosynthetic process	0.97723	0.219912	1	1
biological_process	GO:0051262	protein tetramerization	0.97723	0.219912	1	1
biological_process	GO:0071772	response to BMP	0.97723	0.219912	1	1
biological_process	GO:0071773	cellular response to BMP stimulus	0.97723	0.219912	1	1
biological_process	GO:0072522	purine-containing compound biosynthetic process	0.97723	0.219912	1	1
biological_process	GO:1902905	positive regulation of supramolecular fiber organization	0.97723	0.219912	1	1
biological_process	GO:1904659	glucose transmembrane transport	0.97723	0.219912	1	1
biological_process	GO:0032103	positive regulation of response to external stimulus	0.943145	0.224387	1	1
molecular_function	GO:0046873	metal ion transmembrane transporter activity	0.922277	0.224646	1	1
molecular_function	GO:0004869	cysteine-type endopeptidase inhibitor activity	0.976583	0.225611	1	1
molecular_function	GO:0005217	intracellular ligand-gated ion channel activity	0.976583	0.225611	1	1
molecular_function	GO:0016836	hydro-lyase activity	0.976583	0.225611	1	1
molecular_function	GO:0030280	structural constituent of skin epidermis	0.976583	0.225611	1	1
molecular_function	GO:0061630	ubiquitin protein ligase activity	0.976583	0.225611	1	1
molecular_function	GO:0061659	ubiquitin-like protein ligase activity	0.976583	0.225611	1	1
biological_process	GO:0072503	cellular divalent inorganic cation homeostasis	0.921624	0.226711	1	1
biological_process	GO:0140352	export from cell	0.917785	0.234058	1	1
biological_process	GO:0070661	leukocyte proliferation	0.938768	0.234584	1	1
cellular_component	GO:0098794	postsynapse	0.938411	0.235177	1	1
biological_process	GO:0002027	regulation of heart rate	0.972015	0.241237	1	1
biological_process	GO:0006633	fatty acid biosynthetic process	0.972015	0.241237	1	1
biological_process	GO:0006913	nucleocytoplasmic transport	0.972015	0.241237	1	1
biological_process	GO:0014074	response to purine-containing compound	0.972015	0.241237	1	1
biological_process	GO:0015749	monosaccharide transmembrane transport	0.972015	0.241237	1	1
biological_process	GO:0015931	nucleobase-containing compound transport	0.972015	0.241237	1	1
biological_process	GO:0032609	interferon-gamma production	0.972015	0.241237	1	1
biological_process	GO:0032649	regulation of interferon-gamma production	0.972015	0.241237	1	1
biological_process	GO:0034219	carbohydrate transmembrane transport	0.972015	0.241237	1	1
biological_process	GO:0034754	cellular hormone metabolic process	0.972015	0.241237	1	1
biological_process	GO:0035107	appendage morphogenesis	0.972015	0.241237	1	1
biological_process	GO:0035108	limb morphogenesis	0.972015	0.241237	1	1
biological_process	GO:0035710	CD4-positive, alpha-beta T cell activation	0.972015	0.241237	1	1
biological_process	GO:0046456	icosanoid biosynthetic process	0.972015	0.241237	1	1
biological_process	GO:0046634	regulation of alpha-beta T cell activation	0.972015	0.241237	1	1
biological_process	GO:0048736	appendage development	0.972015	0.241237	1	1
biological_process	GO:0051169	nuclear transport	0.972015	0.241237	1	1
biological_process	GO:0060173	limb development	0.972015	0.241237	1	1
biological_process	GO:0072507	divalent inorganic cation homeostasis	0.913852	0.241454	1	1
cellular_component	GO:0030136	clathrin-coated vesicle	0.971914	0.243649	1	1
biological_process	GO:0030595	leukocyte chemotaxis	0.934235	0.244815	1	1
biological_process	GO:0031329	regulation of cellular catabolic process	0.934235	0.244815	1	1
biological_process	GO:0006796	phosphate-containing compound metabolic process	0.896081	0.24697	1	1
biological_process	GO:0045595	regulation of cell differentiation	0.909826	0.248894	1	1
biological_process	GO:1901135	carbohydrate derivative metabolic process	0.909826	0.248894	1	1
molecular_function	GO:0016705	oxidoreductase activity, acting on paired donors, with incorporation or reduction of molecular oxygen	0.931426	0.251115	1	1
molecular_function	GO:0016740	transferase activity	0.871744	0.25292	1	1
biological_process	GO:0002682	regulation of immune system process	0.892399	0.253096	1	1
biological_process	GO:0006793	phosphorus metabolic process	0.892399	0.253096	1	1
biological_process	GO:0019725	cellular homeostasis	0.892399	0.253096	1	1
biological_process	GO:0044237	cellular metabolic process	0.848206	0.253355	1	1
molecular_function	GO:0005230	extracellular ligand-gated ion channel activity	0.969479	0.253481	1	1
molecular_function	GO:0019842	vitamin binding	0.969479	0.253481	1	1
molecular_function	GO:0043021	ribonucleoprotein complex binding	0.969479	0.253481	1	1
molecular_function	GO:0140098	catalytic activity, acting on RNA	0.969479	0.253481	1	1
biological_process	GO:0097529	myeloid leukocyte migration	0.929549	0.255072	1	1
biological_process	GO:0002702	positive regulation of production of molecular mediator of immune response	0.966368	0.261997	1	1
biological_process	GO:0006790	sulfur compound metabolic process	0.966368	0.261997	1	1
biological_process	GO:0009165	nucleotide biosynthetic process	0.966368	0.261997	1	1
biological_process	GO:0030100	regulation of endocytosis	0.966368	0.261997	1	1
biological_process	GO:0030336	negative regulation of cell migration	0.966368	0.261997	1	1
biological_process	GO:0033138	positive regulation of peptidyl-serine phosphorylation	0.966368	0.261997	1	1
biological_process	GO:0045637	regulation of myeloid cell differentiation	0.966368	0.261997	1	1
biological_process	GO:0048872	homeostasis of number of cells	0.966368	0.261997	1	1
biological_process	GO:0051897	positive regulation of protein kinase B signaling	0.966368	0.261997	1	1
biological_process	GO:0072006	nephron development	0.966368	0.261997	1	1
biological_process	GO:0072073	kidney epithelium development	0.966368	0.261997	1	1
biological_process	GO:0098742	cell-cell adhesion via plasma-membrane adhesion molecules	0.966368	0.261997	1	1
biological_process	GO:1901293	nucleoside phosphate biosynthetic process	0.966368	0.261997	1	1
biological_process	GO:0007189	adenylate cyclase-activating G protein-coupled receptor signaling pathway	0.924712	0.265345	1	1
cellular_component	GO:0005834	heterotrimeric G-protein complex	0.964665	0.269689	1	1
cellular_component	GO:0030863	cortical cytoskeleton	0.964665	0.269689	1	1
cellular_component	GO:1905360	GTPase complex	0.964665	0.269689	1	1
biological_process	GO:0001934	positive regulation of protein phosphorylation	0.919729	0.275627	1	1
molecular_function	GO:0015085	calcium ion transmembrane transporter activity	0.961639	0.280371	1	1
molecular_function	GO:0015144	carbohydrate transmembrane transporter activity	0.961639	0.280371	1	1
molecular_function	GO:0016247	channel regulator activity	0.961639	0.280371	1	1
molecular_function	GO:0016835	carbon-oxygen lyase activity	0.961639	0.280371	1	1
molecular_function	GO:0099106	ion channel regulator activity	0.961639	0.280371	1	1
biological_process	GO:0007409	axonogenesis	0.960316	0.282208	1	1
biological_process	GO:0008643	carbohydrate transport	0.960316	0.282208	1	1
biological_process	GO:0016051	carbohydrate biosynthetic process	0.960316	0.282208	1	1
biological_process	GO:0032945	negative regulation of mononuclear cell proliferation	0.960316	0.282208	1	1
biological_process	GO:0040013	negative regulation of locomotion	0.960316	0.282208	1	1
biological_process	GO:0042063	gliogenesis	0.960316	0.282208	1	1
biological_process	GO:0044782	cilium organization	0.960316	0.282208	1	1
biological_process	GO:0050672	negative regulation of lymphocyte proliferation	0.960316	0.282208	1	1
biological_process	GO:0050868	negative regulation of T cell activation	0.960316	0.282208	1	1
biological_process	GO:0051271	negative regulation of cellular component movement	0.960316	0.282208	1	1
biological_process	GO:0060271	cilium assembly	0.960316	0.282208	1	1
biological_process	GO:0070664	negative regulation of leukocyte proliferation	0.960316	0.282208	1	1
biological_process	GO:0090287	regulation of cellular response to growth factor stimulus	0.960316	0.282208	1	1
biological_process	GO:0098659	inorganic cation import across plasma membrane	0.960316	0.282208	1	1
biological_process	GO:0098876	vesicle-mediated transport to the plasma membrane	0.960316	0.282208	1	1
biological_process	GO:0099587	inorganic ion import across plasma membrane	0.960316	0.282208	1	1
biological_process	GO:0110053	regulation of actin filament organization	0.960316	0.282208	1	1
biological_process	GO:1903038	negative regulation of leukocyte cell-cell adhesion	0.960316	0.282208	1	1
biological_process	GO:2000146	negative regulation of cell motility	0.960316	0.282208	1	1
biological_process	GO:2001237	negative regulation of extrinsic apoptotic signaling pathway	0.960316	0.282208	1	1
biological_process	GO:0006935	chemotaxis	0.883772	0.294261	1	1
cellular_component	GO:0030670	phagocytic vesicle membrane	0.956778	0.294852	1	1
cellular_component	GO:0031234	extrinsic component of cytoplasmic side of plasma membrane	0.956778	0.294852	1	1
biological_process	GO:0042327	positive regulation of phosphorylation	0.909335	0.296186	1	1
cellular_component	GO:0030425	dendrite	0.907125	0.299869	1	1
cellular_component	GO:0097447	dendritic tree	0.907125	0.299869	1	1
biological_process	GO:0016197	endosomal transport	0.953883	0.301882	1	1
biological_process	GO:0032869	cellular response to insulin stimulus	0.953883	0.301882	1	1
biological_process	GO:0035637	multicellular organismal signaling	0.953883	0.301882	1	1
biological_process	GO:0043524	negative regulation of neuron apoptotic process	0.953883	0.301882	1	1
biological_process	GO:0048245	eosinophil chemotaxis	0.953883	0.301882	1	1
biological_process	GO:0048863	stem cell differentiation	0.953883	0.301882	1	1
biological_process	GO:0050729	positive regulation of inflammatory response	0.953883	0.301882	1	1
biological_process	GO:0050830	defense response to Gram-positive bacterium	0.953883	0.301882	1	1
biological_process	GO:0051258	protein polymerization	0.953883	0.301882	1	1
biological_process	GO:0061564	axon development	0.953883	0.301882	1	1
biological_process	GO:0071805	potassium ion transmembrane transport	0.953883	0.301882	1	1
biological_process	GO:0072330	monocarboxylic acid biosynthetic process	0.953883	0.301882	1	1
biological_process	GO:1901215	negative regulation of neuron death	0.953883	0.301882	1	1
biological_process	GO:0042330	taxis	0.879126	0.301911	1	1
molecular_function	GO:0020037	heme binding	0.904457	0.305321	1	1
molecular_function	GO:0000287	magnesium ion binding	0.953122	0.306315	1	1
molecular_function	GO:0005249	voltage-gated potassium channel activity	0.953122	0.306315	1	1
molecular_function	GO:1901618	organic hydroxy compound transmembrane transporter activity	0.953122	0.306315	1	1
biological_process	GO:0001819	positive regulation of cytokine production	0.903931	0.306448	1	1
biological_process	GO:0031347	regulation of defense response	0.903931	0.306448	1	1
biological_process	GO:0048514	blood vessel morphogenesis	0.903931	0.306448	1	1
biological_process	GO:0031401	positive regulation of protein modification process	0.898395	0.316691	1	1
biological_process	GO:0065003	protein-containing complex assembly	0.869588	0.317255	1	1
molecular_function	GO:0046906	tetrapyrrole binding	0.897116	0.318817	1	1
cellular_component	GO:0031256	leading edge membrane	0.948303	0.319167	1	1
biological_process	GO:0002687	positive regulation of leukocyte migration	0.947093	0.321034	1	1
biological_process	GO:0002695	negative regulation of leukocyte activation	0.947093	0.321034	1	1
biological_process	GO:0002700	regulation of production of molecular mediator of immune response	0.947093	0.321034	1	1
biological_process	GO:0007178	transmembrane receptor protein serine/threonine kinase signaling pathway	0.947093	0.321034	1	1
biological_process	GO:0007265	Ras protein signal transduction	0.947093	0.321034	1	1
biological_process	GO:0033135	regulation of peptidyl-serine phosphorylation	0.947093	0.321034	1	1
biological_process	GO:0038034	signal transduction in absence of ligand	0.947093	0.321034	1	1
biological_process	GO:0046631	alpha-beta T cell activation	0.947093	0.321034	1	1
biological_process	GO:0048667	cell morphogenesis involved in neuron differentiation	0.947093	0.321034	1	1
biological_process	GO:0050796	regulation of insulin secretion	0.947093	0.321034	1	1
biological_process	GO:0051250	negative regulation of lymphocyte activation	0.947093	0.321034	1	1
biological_process	GO:0051260	protein homooligomerization	0.947093	0.321034	1	1
biological_process	GO:0072677	eosinophil migration	0.947093	0.321034	1	1
biological_process	GO:0097192	extrinsic apoptotic signaling pathway in absence of ligand	0.947093	0.321034	1	1
biological_process	GO:0140014	mitotic nuclear division	0.947093	0.321034	1	1
biological_process	GO:0006875	cellular metal ion homeostasis	0.864698	0.324943	1	1
biological_process	GO:0010562	positive regulation of phosphorus metabolic process	0.89273	0.326906	1	1
biological_process	GO:0045937	positive regulation of phosphate metabolic process	0.89273	0.326906	1	1
biological_process	GO:1901137	carbohydrate derivative biosynthetic process	0.89273	0.326906	1	1
biological_process	GO:0006810	transport	0.803685	0.327294	1	1
cellular_component	GO:0031984	organelle subcompartment	0.827849	0.328534	1	1
molecular_function	GO:0005178	integrin binding	0.943984	0.331345	1	1
molecular_function	GO:0030674	protein-macromolecule adaptor activity	0.943984	0.331345	1	1
molecular_function	GO:0140104	molecular carrier activity	0.943984	0.331345	1	1
molecular_function	GO:0022836	gated channel activity	0.889552	0.33226	1	1
biological_process	GO:0006811	ion transport	0.838752	0.33535	1	1
biological_process	GO:0051234	establishment of localization	0.797002	0.33585	1	1
biological_process	GO:0045892	negative regulation of transcription, DNA-templated	0.886939	0.337089	1	1
biological_process	GO:1902679	negative regulation of RNA biosynthetic process	0.886939	0.337089	1	1
biological_process	GO:1903507	negative regulation of nucleic acid-templated transcription	0.886939	0.337089	1	1
biological_process	GO:0006006	glucose metabolic process	0.939968	0.339677	1	1
biological_process	GO:0006690	icosanoid metabolic process	0.939968	0.339677	1	1
biological_process	GO:0010608	posttranscriptional regulation of gene expression	0.939968	0.339677	1	1
biological_process	GO:0018105	peptidyl-serine phosphorylation	0.939968	0.339677	1	1
biological_process	GO:0018209	peptidyl-serine modification	0.939968	0.339677	1	1
biological_process	GO:0032386	regulation of intracellular transport	0.939968	0.339677	1	1
biological_process	GO:0032640	tumor necrosis factor production	0.939968	0.339677	1	1
biological_process	GO:0032680	regulation of tumor necrosis factor production	0.939968	0.339677	1	1
biological_process	GO:0032868	response to insulin	0.939968	0.339677	1	1
biological_process	GO:0032956	regulation of actin cytoskeleton organization	0.939968	0.339677	1	1
biological_process	GO:0033559	unsaturated fatty acid metabolic process	0.939968	0.339677	1	1
biological_process	GO:0042254	ribosome biogenesis	0.939968	0.339677	1	1
biological_process	GO:0051896	regulation of protein kinase B signaling	0.939968	0.339677	1	1
biological_process	GO:0120254	olefinic compound metabolic process	0.939968	0.339677	1	1
cellular_component	GO:0030135	coated vesicle	0.939287	0.342663	1	1
cellular_component	GO:0030666	endocytic vesicle membrane	0.939287	0.342663	1	1
cellular_component	GO:0045211	postsynaptic membrane	0.939287	0.342663	1	1
molecular_function	GO:0001664	G protein-coupled receptor binding	0.851204	0.344171	1	1
biological_process	GO:0007188	adenylate cyclase-modulating G protein-coupled receptor signaling pathway	0.881028	0.347234	1	1
biological_process	GO:0051253	negative regulation of RNA metabolic process	0.881028	0.347234	1	1
biological_process	GO:0050877	nervous system process	0.84957	0.348035	1	1
molecular_function	GO:0003729	mRNA binding	0.934277	0.355492	1	1
molecular_function	GO:0004601	peroxidase activity	0.934277	0.355492	1	1
molecular_function	GO:0004842	ubiquitin-protein transferase activity	0.934277	0.355492	1	1
molecular_function	GO:0022843	voltage-gated cation channel activity	0.934277	0.355492	1	1
molecular_function	GO:1990782	protein tyrosine kinase binding	0.934277	0.355492	1	1
biological_process	GO:0070887	cellular response to chemical stimulus	0.790903	0.357287	1	1
biological_process	GO:0001568	blood vessel development	0.874999	0.357336	1	1
biological_process	GO:0009894	regulation of catabolic process	0.874999	0.357336	1	1
biological_process	GO:0019637	organophosphate metabolic process	0.874999	0.357336	1	1
biological_process	GO:0022407	regulation of cell-cell adhesion	0.874999	0.357336	1	1
biological_process	GO:0002791	regulation of peptide secretion	0.932531	0.357824	1	1
biological_process	GO:0006813	potassium ion transport	0.932531	0.357824	1	1
biological_process	GO:0009266	response to temperature stimulus	0.932531	0.357824	1	1
biological_process	GO:0022408	negative regulation of cell-cell adhesion	0.932531	0.357824	1	1
biological_process	GO:0030073	insulin secretion	0.932531	0.357824	1	1
biological_process	GO:0048812	neuron projection morphogenesis	0.932531	0.357824	1	1
biological_process	GO:0050866	negative regulation of cell activation	0.932531	0.357824	1	1
biological_process	GO:0051222	positive regulation of protein transport	0.932531	0.357824	1	1
biological_process	GO:0071674	mononuclear cell migration	0.932531	0.357824	1	1
biological_process	GO:0071706	tumor necrosis factor superfamily cytokine production	0.932531	0.357824	1	1
biological_process	GO:0090087	regulation of peptide transport	0.932531	0.357824	1	1
biological_process	GO:0090150	establishment of protein localization to membrane	0.932531	0.357824	1	1
biological_process	GO:0090276	regulation of peptide hormone secretion	0.932531	0.357824	1	1
biological_process	GO:1903555	regulation of tumor necrosis factor superfamily cytokine production	0.932531	0.357824	1	1
biological_process	GO:1904951	positive regulation of establishment of protein localization	0.932531	0.357824	1	1
biological_process	GO:2001236	regulation of extrinsic apoptotic signaling pathway	0.932531	0.357824	1	1
molecular_function	GO:0005261	cation channel activity	0.873797	0.358937	1	1
biological_process	GO:0008104	protein localization	0.820263	0.361237	1	1
molecular_function	GO:0005125	cytokine activity	0.837428	0.364361	1	1
biological_process	GO:0045934	negative regulation of nucleobase-containing compound metabolic process	0.868857	0.367389	1	1
cellular_component	GO:0005794	Golgi apparatus	0.811008	0.370984	1	1
biological_process	GO:0002440	production of molecular mediator of immune response	0.924802	0.375488	1	1
biological_process	GO:0006520	cellular amino acid metabolic process	0.924802	0.375488	1	1
biological_process	GO:0006575	cellular modified amino acid metabolic process	0.924802	0.375488	1	1
biological_process	GO:0006887	exocytosis	0.924802	0.375488	1	1
biological_process	GO:0008016	regulation of heart contraction	0.924802	0.375488	1	1
biological_process	GO:0031331	positive regulation of cellular catabolic process	0.924802	0.375488	1	1
biological_process	GO:0032990	cell part morphogenesis	0.924802	0.375488	1	1
biological_process	GO:0043491	protein kinase B signaling	0.924802	0.375488	1	1
biological_process	GO:0048858	cell projection morphogenesis	0.924802	0.375488	1	1
biological_process	GO:0072659	protein localization to plasma membrane	0.924802	0.375488	1	1
biological_process	GO:0120039	plasma membrane bounded cell projection morphogenesis	0.924802	0.375488	1	1
biological_process	GO:0001932	regulation of protein phosphorylation	0.862606	0.377389	1	1
biological_process	GO:0030335	positive regulation of cell migration	0.862606	0.377389	1	1
biological_process	GO:0015031	protein transport	0.828391	0.378779	1	1
biological_process	GO:0030003	cellular cation homeostasis	0.828391	0.378779	1	1
biological_process	GO:0043933	protein-containing complex subunit organization	0.828391	0.378779	1	1
biological_process	GO:0055065	metal ion homeostasis	0.828391	0.378779	1	1
molecular_function	GO:0015370	solute:sodium symporter activity	0.924053	0.378788	1	1
molecular_function	GO:0016684	oxidoreductase activity, acting on peroxide as acceptor	0.924053	0.378788	1	1
molecular_function	GO:0019787	ubiquitin-like protein transferase activity	0.924053	0.378788	1	1
biological_process	GO:0044085	cellular component biogenesis	0.792346	0.379194	1	1
cellular_component	GO:0005615	extracellular space	0.750932	0.385723	1	1
biological_process	GO:0006873	cellular ion homeostasis	0.822929	0.386439	1	1
biological_process	GO:0045184	establishment of protein localization	0.822929	0.386439	1	1
biological_process	GO:0042127	regulation of cell population proliferation	0.800955	0.387188	1	1
cellular_component	GO:0009898	cytoplasmic side of plasma membrane	0.919811	0.387303	1	1
cellular_component	GO:0045335	phagocytic vesicle	0.919811	0.387303	1	1
biological_process	GO:0008285	negative regulation of cell population proliferation	0.85625	0.387331	1	1
biological_process	GO:0010558	negative regulation of macromolecule biosynthetic process	0.85625	0.387331	1	1
biological_process	GO:0050900	leukocyte migration	0.85625	0.387331	1	1
biological_process	GO:2000113	negative regulation of cellular macromolecule biosynthetic process	0.85625	0.387331	1	1
biological_process	GO:0002685	regulation of leukocyte migration	0.916801	0.392682	1	1
biological_process	GO:0007264	small GTPase mediated signal transduction	0.916801	0.392682	1	1
biological_process	GO:0018958	phenol-containing compound metabolic process	0.916801	0.392682	1	1
biological_process	GO:0019318	hexose metabolic process	0.916801	0.392682	1	1
biological_process	GO:0051259	protein complex oligomerization	0.916801	0.392682	1	1
biological_process	GO:0006954	inflammatory response	0.817404	0.394083	1	1
biological_process	GO:0071417	cellular response to organonitrogen compound	0.849793	0.397211	1	1
molecular_function	GO:0005267	potassium channel activity	0.913358	0.401261	1	1
cellular_component	GO:0000139	Golgi membrane	0.846391	0.401322	1	1
molecular_function	GO:0035639	purine ribonucleoside triphosphate binding	0.771699	0.40199	1	1
molecular_function	GO:0046872	metal ion binding	0.732003	0.402866	1	1
biological_process	GO:0001944	vasculature development	0.843239	0.407025	1	1
biological_process	GO:0006468	protein phosphorylation	0.843239	0.407025	1	1
biological_process	GO:0031327	negative regulation of cellular biosynthetic process	0.843239	0.407025	1	1
biological_process	GO:0040017	positive regulation of locomotion	0.843239	0.407025	1	1
biological_process	GO:0051272	positive regulation of cellular component movement	0.843239	0.407025	1	1
biological_process	GO:2000147	positive regulation of cell motility	0.843239	0.407025	1	1
biological_process	GO:0035556	intracellular signal transduction	0.769541	0.408013	1	1
cellular_component	GO:0019897	extrinsic component of plasma membrane	0.909434	0.408498	1	1
biological_process	GO:0000280	nuclear division	0.908548	0.409417	1	1
biological_process	GO:0005996	monosaccharide metabolic process	0.908548	0.409417	1	1
biological_process	GO:0015850	organic hydroxy compound transport	0.908548	0.409417	1	1
biological_process	GO:0032970	regulation of actin filament-based process	0.908548	0.409417	1	1
biological_process	GO:0050708	regulation of protein secretion	0.908548	0.409417	1	1
biological_process	GO:0072594	establishment of protein localization to organelle	0.908548	0.409417	1	1
biological_process	GO:1990778	protein localization to cell periphery	0.908548	0.409417	1	1
biological_process	GO:0009890	negative regulation of biosynthetic process	0.836593	0.41677	1	1
biological_process	GO:0035239	tube morphogenesis	0.836593	0.41677	1	1
biological_process	GO:1901699	cellular response to nitrogen compound	0.836593	0.41677	1	1
biological_process	GO:0042592	homeostatic process	0.760172	0.419536	1	1
molecular_function	GO:0005244	voltage-gated ion channel activity	0.902238	0.422939	1	1
molecular_function	GO:0016209	antioxidant activity	0.902238	0.422939	1	1
molecular_function	GO:0022832	voltage-gated channel activity	0.902238	0.422939	1	1
molecular_function	GO:0060090	molecular adaptor activity	0.902238	0.422939	1	1
molecular_function	GO:0140297	DNA-binding transcription factor binding	0.902238	0.422939	1	1
molecular_function	GO:0005126	cytokine receptor binding	0.793457	0.424329	1	1
molecular_function	GO:0022890	inorganic cation transmembrane transporter activity	0.793457	0.424329	1	1
biological_process	GO:0009896	positive regulation of catabolic process	0.900062	0.425705	1	1
biological_process	GO:0010638	positive regulation of organelle organization	0.900062	0.425705	1	1
biological_process	GO:0030072	peptide hormone secretion	0.900062	0.425705	1	1
biological_process	GO:0045596	negative regulation of cell differentiation	0.900062	0.425705	1	1
biological_process	GO:1902903	regulation of supramolecular fiber organization	0.900062	0.425705	1	1
biological_process	GO:0031399	regulation of protein modification process	0.829858	0.426442	1	1
biological_process	GO:0032270	positive regulation of cellular protein metabolic process	0.829858	0.426442	1	1
biological_process	GO:0097190	apoptotic signaling pathway	0.829858	0.426442	1	1
cellular_component	GO:0098562	cytoplasmic side of membrane	0.898683	0.428977	1	1
biological_process	GO:0055082	cellular chemical homeostasis	0.7889	0.431985	1	1
biological_process	GO:0008283	cell population proliferation	0.765422	0.432432	1	1
cellular_component	GO:0005789	endoplasmic reticulum membrane	0.786077	0.433395	1	1
cellular_component	GO:0042175	nuclear outer membrane-endoplasmic reticulum membrane network	0.786077	0.433395	1	1
cellular_component	GO:0098827	endoplasmic reticulum subcompartment	0.786077	0.433395	1	1
molecular_function	GO:0043169	cation binding	0.703537	0.43536	1	1
biological_process	GO:0042325	regulation of phosphorylation	0.823039	0.436037	1	1
biological_process	GO:0000904	cell morphogenesis involved in differentiation	0.891359	0.441558	1	1
biological_process	GO:0002790	peptide secretion	0.891359	0.441558	1	1
biological_process	GO:0006486	protein glycosylation	0.891359	0.441558	1	1
biological_process	GO:0007162	negative regulation of cell adhesion	0.891359	0.441558	1	1
biological_process	GO:0043413	macromolecule glycosylation	0.891359	0.441558	1	1
biological_process	GO:0044089	positive regulation of cellular component biogenesis	0.891359	0.441558	1	1
biological_process	GO:0046883	regulation of hormone secretion	0.891359	0.441558	1	1
biological_process	GO:0051493	regulation of cytoskeleton organization	0.891359	0.441558	1	1
biological_process	GO:0051656	establishment of organelle localization	0.891359	0.441558	1	1
biological_process	GO:0071375	cellular response to peptide hormone stimulus	0.891359	0.441558	1	1
biological_process	GO:0098739	import across plasma membrane	0.891359	0.441558	1	1
biological_process	GO:1903706	regulation of hemopoiesis	0.891359	0.441558	1	1
biological_process	GO:0051239	regulation of multicellular organismal process	0.74105	0.442523	1	1
molecular_function	GO:0005096	GTPase activator activity	0.890735	0.443851	1	1
molecular_function	GO:0015294	solute:cation symporter activity	0.890735	0.443851	1	1
cellular_component	GO:0008021	synaptic vesicle	0.887593	0.448763	1	1
cellular_component	GO:0019898	extrinsic component of membrane	0.887593	0.448763	1	1
molecular_function	GO:0008324	cation transmembrane transporter activity	0.770213	0.453709	1	1
biological_process	GO:0032940	secretion by cell	0.809165	0.454987	1	1
biological_process	GO:0051241	negative regulation of multicellular organismal process	0.809165	0.454987	1	1
biological_process	GO:0007015	actin filament organization	0.882458	0.456987	1	1
biological_process	GO:0042129	regulation of T cell proliferation	0.882458	0.456987	1	1
biological_process	GO:0048285	organelle fission	0.882458	0.456987	1	1
biological_process	GO:0051607	defense response to virus	0.882458	0.456987	1	1
biological_process	GO:0120031	plasma membrane bounded cell projection assembly	0.882458	0.456987	1	1
biological_process	GO:0140546	defense response to symbiont	0.882458	0.456987	1	1
molecular_function	GO:0017076	purine nucleotide binding	0.72168	0.461539	1	1
molecular_function	GO:0032555	purine ribonucleotide binding	0.72168	0.461539	1	1
biological_process	GO:0055080	cation homeostasis	0.765164	0.461792	1	1
molecular_function	GO:0003682	chromatin binding	0.878889	0.464022	1	1
molecular_function	GO:0015079	potassium ion transmembrane transporter activity	0.878889	0.464022	1	1
biological_process	GO:0019220	regulation of phosphate metabolic process	0.802118	0.464336	1	1
biological_process	GO:0051174	regulation of phosphorus metabolic process	0.802118	0.464336	1	1
cellular_component	GO:0043005	neuron projection	0.7338	0.467099	1	1
cellular_component	GO:0042470	melanosome	0.876201	0.467878	1	1
cellular_component	GO:0048770	pigment granule	0.876201	0.467878	1	1
biological_process	GO:0007399	nervous system development	0.759118	0.469155	1	1
biological_process	GO:0098771	inorganic ion homeostasis	0.759118	0.469155	1	1
biological_process	GO:0003015	heart process	0.873373	0.472004	1	1
biological_process	GO:0010256	endomembrane system organization	0.873373	0.472004	1	1
biological_process	GO:0016567	protein ubiquitination	0.873373	0.472004	1	1
biological_process	GO:0030031	cell projection assembly	0.873373	0.472004	1	1
biological_process	GO:0042098	T cell proliferation	0.873373	0.472004	1	1
biological_process	GO:0060047	heart contraction	0.873373	0.472004	1	1
biological_process	GO:0070085	glycosylation	0.873373	0.472004	1	1
biological_process	GO:0090407	organophosphate biosynthetic process	0.873373	0.472004	1	1
biological_process	GO:1903827	regulation of cellular protein localization	0.873373	0.472004	1	1
molecular_function	GO:0005216	ion channel activity	0.794419	0.473495	1	1
biological_process	GO:0051247	positive regulation of protein metabolic process	0.795002	0.473598	1	1
biological_process	GO:0051179	localization	0.667908	0.478857	1	1
molecular_function	GO:0008134	transcription factor binding	0.866737	0.483478	1	1
molecular_function	GO:0015293	symporter activity	0.866737	0.483478	1	1
molecular_function	GO:0030695	GTPase regulator activity	0.866737	0.483478	1	1
molecular_function	GO:0003824	catalytic activity	0.643966	0.48593	1	1
cellular_component	GO:0030139	endocytic vesicle	0.864537	0.486346	1	1
cellular_component	GO:0055037	recycling endosome	0.864537	0.486346	1	1
biological_process	GO:0009101	glycoprotein biosynthetic process	0.864122	0.486618	1	1
biological_process	GO:0015833	peptide transport	0.864122	0.486618	1	1
biological_process	GO:0030099	myeloid cell differentiation	0.864122	0.486618	1	1
biological_process	GO:0032989	cellular component morphogenesis	0.864122	0.486618	1	1
biological_process	GO:0046394	carboxylic acid biosynthetic process	0.864122	0.486618	1	1
biological_process	GO:0098657	import into cell	0.864122	0.486618	1	1
molecular_function	GO:0032553	ribonucleotide binding	0.695634	0.490842	1	1
biological_process	GO:0048519	negative regulation of biological process	0.669284	0.49959	1	1
biological_process	GO:0010243	response to organonitrogen compound	0.773289	0.50084	1	1
biological_process	GO:1902533	positive regulation of intracellular signal transduction	0.773289	0.50084	1	1
biological_process	GO:0001822	kidney development	0.854719	0.50084	1	1
biological_process	GO:0006898	receptor-mediated endocytosis	0.854719	0.50084	1	1
biological_process	GO:0009914	hormone transport	0.854719	0.50084	1	1
biological_process	GO:0016053	organic acid biosynthetic process	0.854719	0.50084	1	1
biological_process	GO:0032446	protein modification by small protein conjugation	0.854719	0.50084	1	1
biological_process	GO:0046879	hormone secretion	0.854719	0.50084	1	1
biological_process	GO:0051276	chromosome organization	0.854719	0.50084	1	1
biological_process	GO:0051640	organelle localization	0.854719	0.50084	1	1
biological_process	GO:0071214	cellular response to abiotic stimulus	0.854719	0.50084	1	1
biological_process	GO:0104004	cellular response to environmental stimulus	0.854719	0.50084	1	1
biological_process	GO:1901653	cellular response to peptide	0.854719	0.50084	1	1
biological_process	GO:1903522	regulation of blood circulation	0.854719	0.50084	1	1
biological_process	GO:2001234	negative regulation of apoptotic signaling pathway	0.854719	0.50084	1	1
molecular_function	GO:0099094	ligand-gated cation channel activity	0.854316	0.502245	1	1
cellular_component	GO:0005813	centrosome	0.852633	0.504187	1	1
cellular_component	GO:0005938	cell cortex	0.852633	0.504187	1	1
cellular_component	GO:0043025	neuronal cell body	0.852633	0.504187	1	1
biological_process	GO:0007186	G protein-coupled receptor signaling pathway	0.728313	0.505358	1	1
biological_process	GO:0050793	regulation of developmental process	0.728313	0.505358	1	1
biological_process	GO:0050801	ion homeostasis	0.728313	0.505358	1	1
biological_process	GO:0071495	cellular response to endogenous stimulus	0.728313	0.505358	1	1
biological_process	GO:0022607	cellular component assembly	0.700454	0.508186	1	1
biological_process	GO:0019752	carboxylic acid metabolic process	0.765942	0.509733	1	1
biological_process	GO:0030155	regulation of cell adhesion	0.765942	0.509733	1	1
biological_process	GO:0032101	regulation of response to external stimulus	0.765942	0.509733	1	1
biological_process	GO:0043436	oxoacid metabolic process	0.765942	0.509733	1	1
biological_process	GO:0008152	metabolic process	0.632492	0.509926	1	1
molecular_function	GO:0043168	anion binding	0.661699	0.513297	1	1
biological_process	GO:0002699	positive regulation of immune effector process	0.845178	0.514681	1	1
biological_process	GO:0022613	ribonucleoprotein complex biogenesis	0.845178	0.514681	1	1
biological_process	GO:0042886	amide transport	0.845178	0.514681	1	1
biological_process	GO:0072001	renal system development	0.845178	0.514681	1	1
biological_process	GO:0097193	intrinsic apoptotic signaling pathway	0.845178	0.514681	1	1
cellular_component	GO:0098791	Golgi apparatus subcompartment	0.757664	0.518137	1	1
biological_process	GO:0016310	phosphorylation	0.758546	0.518529	1	1
molecular_function	GO:0015276	ligand-gated ion channel activity	0.841659	0.520345	1	1
molecular_function	GO:0022834	ligand-gated channel activity	0.841659	0.520345	1	1
cellular_component	GO:0044297	cell body	0.840518	0.521422	1	1
cellular_component	GO:0097060	synaptic membrane	0.840518	0.521422	1	1
cellular_component	GO:0005886	plasma membrane	0.603288	0.525317	1	1
biological_process	GO:0035295	tube development	0.751106	0.527227	1	1
biological_process	GO:0046907	intracellular transport	0.751106	0.527227	1	1
biological_process	GO:0006979	response to oxidative stress	0.835513	0.52815	1	1
biological_process	GO:0031175	neuron projection development	0.835513	0.52815	1	1
biological_process	GO:0043434	response to peptide hormone	0.835513	0.52815	1	1
biological_process	GO:0070647	protein modification by small protein conjugation or removal	0.835513	0.52815	1	1
biological_process	GO:1903047	mitotic cell cycle process	0.835513	0.52815	1	1
biological_process	GO:0010468	regulation of gene expression	0.660531	0.532472	1	1
biological_process	GO:1901698	response to nitrogen compound	0.743625	0.535825	1	1
molecular_function	GO:0005516	calmodulin binding	0.828797	0.537802	1	1
molecular_function	GO:0060589	nucleoside-triphosphatase regulator activity	0.828797	0.537802	1	1
molecular_function	GO:0097367	carbohydrate derivative binding	0.636763	0.539422	1	1
cellular_component	GO:0016324	apical plasma membrane	0.738868	0.539727	1	1
biological_process	GO:0050670	regulation of lymphocyte proliferation	0.825737	0.541257	1	1
cellular_component	GO:0005576	extracellular region	0.600841	0.544286	1	1
biological_process	GO:0022008	neurogenesis	0.736108	0.544323	1	1
biological_process	GO:0043066	negative regulation of apoptotic process	0.736108	0.544323	1	1
biological_process	GO:0044255	cellular lipid metabolic process	0.736108	0.544323	1	1
biological_process	GO:0033036	macromolecule localization	0.666639	0.544635	1	1
molecular_function	GO:0016787	hydrolase activity	0.630489	0.545875	1	1
biological_process	GO:0006464	cellular protein modification process	0.690357	0.547252	1	1
biological_process	GO:0036211	protein modification process	0.690357	0.547252	1	1
biological_process	GO:0006082	organic acid metabolic process	0.728557	0.55272	1	1
biological_process	GO:0030334	regulation of cell migration	0.728557	0.55272	1	1
biological_process	GO:0046903	secretion	0.728557	0.55272	1	1
biological_process	GO:0001655	urogenital system development	0.815863	0.554011	1	1
biological_process	GO:0002683	negative regulation of immune system process	0.815863	0.554011	1	1
biological_process	GO:0009100	glycoprotein metabolic process	0.815863	0.554011	1	1
biological_process	GO:0009615	response to virus	0.815863	0.554011	1	1
biological_process	GO:0032944	regulation of mononuclear cell proliferation	0.815863	0.554011	1	1
biological_process	GO:0042391	regulation of membrane potential	0.815863	0.554011	1	1
biological_process	GO:0051173	positive regulation of nitrogen compound metabolic process	0.683953	0.554052	1	1
cellular_component	GO:0031253	cell projection membrane	0.815762	0.554155	1	1
molecular_function	GO:0005543	phospholipid binding	0.815761	0.554638	1	1
molecular_function	GO:0015081	sodium ion transmembrane transporter activity	0.815761	0.554638	1	1
molecular_function	GO:0015318	inorganic molecular entity transmembrane transporter activity	0.680216	0.555845	1	1
biological_process	GO:0010604	positive regulation of macromolecule metabolic process	0.65524	0.556518	1	1
biological_process	GO:0002684	positive regulation of immune system process	0.720976	0.561013	1	1
biological_process	GO:0051172	negative regulation of nitrogen compound metabolic process	0.720976	0.561013	1	1
molecular_function	GO:0019899	enzyme binding	0.6718	0.5646	1	1
molecular_function	GO:0015267	channel activity	0.716295	0.564919	1	1
molecular_function	GO:0022803	passive transmembrane transporter activity	0.716295	0.564919	1	1
biological_process	GO:0006631	fatty acid metabolic process	0.805902	0.566422	1	1
biological_process	GO:0060627	regulation of vesicle-mediated transport	0.805902	0.566422	1	1
biological_process	GO:0070663	regulation of leukocyte proliferation	0.805902	0.566422	1	1
biological_process	GO:0097191	extrinsic apoptotic signaling pathway	0.805902	0.566422	1	1
cellular_component	GO:0031252	cell leading edge	0.803172	0.569691	1	1
molecular_function	GO:0050839	cell adhesion molecule binding	0.802579	0.570876	1	1
cellular_component	GO:0045177	apical part of cell	0.710304	0.570896	1	1
biological_process	GO:0034613	cellular protein localization	0.705739	0.57729	1	1
biological_process	GO:0043069	negative regulation of programmed cell death	0.705739	0.57729	1	1
biological_process	GO:0060548	negative regulation of cell death	0.705739	0.57729	1	1
biological_process	GO:0070727	cellular macromolecule localization	0.705739	0.57729	1	1
biological_process	GO:0032943	mononuclear cell proliferation	0.795866	0.578499	1	1
biological_process	GO:0046651	lymphocyte proliferation	0.795866	0.578499	1	1
biological_process	GO:0050727	regulation of inflammatory response	0.795866	0.578499	1	1
biological_process	GO:0051093	negative regulation of developmental process	0.795866	0.578499	1	1
biological_process	GO:1901652	response to peptide	0.795866	0.578499	1	1
biological_process	GO:0009719	response to endogenous stimulus	0.65819	0.580694	1	1
biological_process	GO:0071702	organic substance transport	0.626562	0.585572	1	1
molecular_function	GO:0004497	monooxygenase activity	0.789276	0.586534	1	1
molecular_function	GO:0030246	carbohydrate binding	0.789276	0.586534	1	1
biological_process	GO:0043412	macromolecule modification	0.651722	0.587211	1	1
biological_process	GO:0000122	negative regulation of transcription by RNA polymerase II	0.785767	0.590249	1	1
biological_process	GO:0002697	regulation of immune effector process	0.785767	0.590249	1	1
biological_process	GO:0070848	response to growth factor	0.785767	0.590249	1	1
biological_process	GO:0071363	cellular response to growth factor stimulus	0.785767	0.590249	1	1
biological_process	GO:0072657	protein localization to membrane	0.785767	0.590249	1	1
biological_process	GO:2000145	regulation of cell motility	0.690424	0.593149	1	1
biological_process	GO:0007166	cell surface receptor signaling pathway	0.597635	0.596241	1	1
cellular_component	GO:0005635	nuclear envelope	0.777681	0.599193	1	1
biological_process	GO:0031325	positive regulation of cellular metabolic process	0.638763	0.600065	1	1
biological_process	GO:0008284	positive regulation of cell population proliferation	0.682745	0.600921	1	1
biological_process	GO:0098609	cell-cell adhesion	0.682745	0.600921	1	1
biological_process	GO:0043065	positive regulation of apoptotic process	0.775613	0.601682	1	1
biological_process	GO:0051704	multi-organism process	0.775613	0.601682	1	1
molecular_function	GO:0000166	nucleotide binding	0.58774	0.601994	1	1
molecular_function	GO:1901265	nucleoside phosphate binding	0.58774	0.601994	1	1
biological_process	GO:0009893	positive regulation of metabolic process	0.609282	0.602528	1	1
molecular_function	GO:1901363	heterocyclic compound binding	0.53763	0.602905	1	1
biological_process	GO:0031324	negative regulation of cellular metabolic process	0.675057	0.608587	1	1
biological_process	GO:0040012	regulation of locomotion	0.675057	0.608587	1	1
biological_process	GO:0006915	apoptotic process	0.625789	0.612677	1	1
biological_process	GO:0010942	positive regulation of cell death	0.765416	0.612806	1	1
biological_process	GO:0043068	positive regulation of programmed cell death	0.765416	0.612806	1	1
biological_process	GO:1903530	regulation of secretion by cell	0.765416	0.612806	1	1
cellular_component	GO:0016323	basolateral plasma membrane	0.764823	0.613193	1	1
molecular_function	GO:0043167	ion binding	0.518906	0.614349	1	1
cellular_component	GO:0071944	cell periphery	0.510505	0.615397	1	1
biological_process	GO:0051270	regulation of cellular component movement	0.667362	0.616147	1	1
biological_process	GO:0072359	circulatory system development	0.667362	0.616147	1	1
molecular_function	GO:0005506	iron ion binding	0.762407	0.616196	1	1
biological_process	GO:0048878	chemical homeostasis	0.6193	0.618891	1	1
molecular_function	GO:0036094	small molecule binding	0.554688	0.620291	1	1
biological_process	GO:0009058	biosynthetic process	0.549176	0.62092	1	1
biological_process	GO:0000278	mitotic cell cycle	0.755185	0.62363	1	1
biological_process	GO:0018193	peptidyl-amino acid modification	0.755185	0.62363	1	1
biological_process	GO:0022409	positive regulation of cell-cell adhesion	0.755185	0.62363	1	1
biological_process	GO:0043410	positive regulation of MAPK cascade	0.755185	0.62363	1	1
biological_process	GO:0070925	organelle assembly	0.755185	0.62363	1	1
biological_process	GO:2001233	regulation of apoptotic signaling pathway	0.755185	0.62363	1	1
biological_process	GO:0016477	cell migration	0.612812	0.625042	1	1
biological_process	GO:0071705	nitrogen compound transport	0.612812	0.625042	1	1
biological_process	GO:0071407	cellular response to organic cyclic compound	0.744928	0.63416	1	1
molecular_function	GO:0097159	organic cyclic compound binding	0.502148	0.636482	1	1
cellular_component	GO:0005815	microtubule organizing center	0.738975	0.639776	1	1
cellular_component	GO:0009925	basal plasma membrane	0.738975	0.639776	1	1
cellular_component	GO:0010008	endosome membrane	0.738975	0.639776	1	1
cellular_component	GO:0045178	basal part of cell	0.738975	0.639776	1	1
biological_process	GO:0006725	cellular aromatic compound metabolic process	0.550156	0.641175	1	1
biological_process	GO:0008219	cell death	0.593373	0.643118	1	1
biological_process	GO:0012501	programmed cell death	0.593373	0.643118	1	1
biological_process	GO:0000902	cell morphogenesis	0.734655	0.644405	1	1
biological_process	GO:0001525	angiogenesis	0.734655	0.644405	1	1
biological_process	GO:0042060	wound healing	0.734655	0.644405	1	1
biological_process	GO:0048666	neuron development	0.734655	0.644405	1	1
biological_process	GO:0050863	regulation of T cell activation	0.734655	0.644405	1	1
biological_process	GO:0032268	regulation of cellular protein metabolic process	0.636577	0.64533	1	1
biological_process	GO:0048518	positive regulation of biological process	0.509144	0.651271	1	1
cellular_component	GO:0030659	cytoplasmic vesicle membrane	0.726021	0.65239	1	1
molecular_function	GO:0044877	protein-containing complex binding	0.625567	0.654032	1	1
molecular_function	GO:0015075	ion transmembrane transporter activity	0.578807	0.654072	1	1
biological_process	GO:0006886	intracellular protein transport	0.724373	0.654372	1	1
biological_process	GO:0008610	lipid biosynthetic process	0.724373	0.654372	1	1
biological_process	GO:0023061	signal release	0.724373	0.654372	1	1
biological_process	GO:0050778	positive regulation of immune response	0.724373	0.654372	1	1
biological_process	GO:0003008	system process	0.551749	0.656236	1	1
biological_process	GO:0080134	regulation of response to stress	0.621221	0.659287	1	1
biological_process	GO:0006897	endocytosis	0.71409	0.664068	1	1
biological_process	GO:0030036	actin cytoskeleton organization	0.71409	0.664068	1	1
biological_process	GO:0051046	regulation of secretion	0.71409	0.664068	1	1
biological_process	GO:0051668	localization within membrane	0.71409	0.664068	1	1
biological_process	GO:1903037	regulation of leukocyte cell-cell adhesion	0.71409	0.664068	1	1
cellular_component	GO:0070382	exocytic vesicle	0.713068	0.664572	1	1
biological_process	GO:0034654	nucleobase-containing compound biosynthetic process	0.567568	0.666324	1	1
cellular_component	GO:0031090	organelle membrane	0.501346	0.668605	1	1
molecular_function	GO:0015291	secondary active transmembrane transporter activity	0.708213	0.669421	1	1
biological_process	GO:0044283	small molecule biosynthetic process	0.703814	0.673501	1	1
biological_process	GO:0051301	cell division	0.703814	0.673501	1	1
cellular_component	GO:0005730	nucleolus	0.700131	0.676336	1	1
biological_process	GO:0023052	signaling	0.470921	0.676808	1	1
biological_process	GO:0048870	cell motility	0.554742	0.677539	1	1
biological_process	GO:0051674	localization of cell	0.554742	0.677539	1	1
biological_process	GO:0051716	cellular response to stimulus	0.465335	0.678857	1	1
biological_process	GO:0022402	cell cycle process	0.693552	0.682677	1	1
biological_process	GO:0045944	positive regulation of transcription by RNA polymerase II	0.693552	0.682677	1	1
biological_process	GO:0009653	anatomical structure morphogenesis	0.548353	0.683048	1	1
biological_process	GO:0018130	heterocycle biosynthetic process	0.548353	0.683048	1	1
biological_process	GO:0009967	positive regulation of signal transduction	0.590685	0.685947	1	1
biological_process	GO:0007159	leukocyte cell-cell adhesion	0.683309	0.691604	1	1
biological_process	GO:0009611	response to wounding	0.683309	0.691604	1	1
biological_process	GO:0044087	regulation of cellular component biogenesis	0.683309	0.691604	1	1
biological_process	GO:0045597	positive regulation of cell differentiation	0.683309	0.691604	1	1
biological_process	GO:0048522	positive regulation of cellular process	0.470445	0.69231	1	1
molecular_function	GO:0019901	protein kinase binding	0.681183	0.693259	1	1
molecular_function	GO:0022853	active ion transmembrane transporter activity	0.681183	0.693259	1	1
biological_process	GO:0019222	regulation of metabolic process	0.476247	0.695459	1	1
biological_process	GO:0016192	vesicle-mediated transport	0.575545	0.698656	1	1
biological_process	GO:0051128	regulation of cellular component organization	0.575545	0.698656	1	1
biological_process	GO:0051240	positive regulation of multicellular organismal process	0.575545	0.698656	1	1
biological_process	GO:0051246	regulation of protein metabolic process	0.575545	0.698656	1	1
biological_process	GO:0065007	biological regulation	0.437982	0.699122	1	1
biological_process	GO:0044057	regulation of system process	0.673094	0.700287	1	1
biological_process	GO:0051130	positive regulation of cellular component organization	0.673094	0.700287	1	1
biological_process	GO:0051249	regulation of lymphocyte activation	0.673094	0.700287	1	1
biological_process	GO:0048523	negative regulation of cellular process	0.48253	0.700944	1	1
biological_process	GO:0044249	cellular biosynthetic process	0.4619	0.707723	1	1
biological_process	GO:0002694	regulation of leukocyte activation	0.662911	0.708733	1	1
biological_process	GO:0043408	regulation of MAPK cascade	0.662911	0.708733	1	1
biological_process	GO:0045785	positive regulation of cell adhesion	0.662911	0.708733	1	1
biological_process	GO:1902531	regulation of intracellular signal transduction	0.560514	0.710958	1	1
biological_process	GO:0019438	aromatic compound biosynthetic process	0.510442	0.714734	1	1
molecular_function	GO:0008047	enzyme activator activity	0.654362	0.715416	1	1
molecular_function	GO:0019900	kinase binding	0.654362	0.715416	1	1
biological_process	GO:0007165	signal transduction	0.430185	0.716148	1	1
biological_process	GO:0030029	actin filament-based process	0.652766	0.716949	1	1
cellular_component	GO:0030133	transport vesicle	0.648804	0.719494	1	1
biological_process	GO:1901360	organic cyclic compound metabolic process	0.457136	0.722193	1	1
biological_process	GO:0034622	cellular protein-containing complex assembly	0.642664	0.724941	1	1
biological_process	GO:0030154	cell differentiation	0.452111	0.726324	1	1
biological_process	GO:0006139	nucleobase-containing compound metabolic process	0.467528	0.728009	1	1
molecular_function	GO:0003723	RNA binding	0.536619	0.728485	1	1
biological_process	GO:0060255	regulation of macromolecule metabolic process	0.447107	0.730414	1	1
biological_process	GO:1901576	organic substance biosynthetic process	0.433615	0.731342	1	1
biological_process	GO:0000165	MAPK cascade	0.632611	0.732714	1	1
biological_process	GO:0050776	regulation of immune response	0.632611	0.732714	1	1
biological_process	GO:0120036	plasma membrane bounded cell projection organization	0.632611	0.732714	1	1
biological_process	GO:0048869	cellular developmental process	0.437159	0.738474	1	1
biological_process	GO:0040011	locomotion	0.479538	0.739347	1	1
biological_process	GO:0010647	positive regulation of cell communication	0.52352	0.73997	1	1
biological_process	GO:0002252	immune effector process	0.622611	0.740274	1	1
biological_process	GO:0014070	response to organic cyclic compound	0.622611	0.740274	1	1
biological_process	GO:0030030	cell projection organization	0.622611	0.740274	1	1
biological_process	GO:0032870	cellular response to hormone stimulus	0.622611	0.740274	1	1
biological_process	GO:0023056	positive regulation of signaling	0.516236	0.74548	1	1
biological_process	GO:0050865	regulation of cell activation	0.612669	0.747627	1	1
biological_process	GO:1901564	organonitrogen compound metabolic process	0.403515	0.748526	1	1
biological_process	GO:0006928	movement of cell or subcellular component	0.467386	0.74874	1	1
cellular_component	GO:0098590	plasma membrane region	0.463855	0.748947	1	1
biological_process	GO:0032501	multicellular organismal process	0.385682	0.750067	1	1
biological_process	GO:1901362	organic cyclic compound biosynthetic process	0.461358	0.753341	1	1
biological_process	GO:0032787	monocarboxylic acid metabolic process	0.602789	0.754778	1	1
molecular_function	GO:0042803	protein homodimerization activity	0.601745	0.755143	1	1
biological_process	GO:0046483	heterocycle metabolic process	0.429843	0.757741	1	1
biological_process	GO:0016043	cellular component organization	0.396921	0.760904	1	1
biological_process	GO:0033043	regulation of organelle organization	0.592975	0.761733	1	1
biological_process	GO:0042110	T cell activation	0.592975	0.761733	1	1
cellular_component	GO:0012505	endomembrane system	0.368577	0.765441	1	1
cellular_component	GO:0098793	presynapse	0.586403	0.765599	1	1
biological_process	GO:0006629	lipid metabolic process	0.487535	0.766573	1	1
biological_process	GO:0042981	regulation of apoptotic process	0.487535	0.766573	1	1
biological_process	GO:0071704	organic substance metabolic process	0.357739	0.767556	1	1
biological_process	GO:0030182	neuron differentiation	0.58323	0.768497	1	1
biological_process	GO:0045893	positive regulation of transcription, DNA-templated	0.58323	0.768497	1	1
biological_process	GO:1902680	positive regulation of RNA biosynthetic process	0.58323	0.768497	1	1
biological_process	GO:1903508	positive regulation of nucleic acid-templated transcription	0.58323	0.768497	1	1
cellular_component	GO:0098588	bounding membrane of organelle	0.434483	0.77097	1	1
biological_process	GO:0051254	positive regulation of RNA metabolic process	0.573558	0.775075	1	1
biological_process	GO:2000026	regulation of multicellular organismal development	0.573558	0.775075	1	1
biological_process	GO:0009966	regulation of signal transduction	0.431746	0.775396	1	1
biological_process	GO:0006355	regulation of transcription, DNA-templated	0.473468	0.776566	1	1
biological_process	GO:1903506	regulation of nucleic acid-templated transcription	0.473468	0.776566	1	1
biological_process	GO:2001141	regulation of RNA biosynthetic process	0.473468	0.776566	1	1
molecular_function	GO:0030546	signaling receptor activator activity	0.418842	0.782644	1	1
molecular_function	GO:0048018	receptor ligand activity	0.418842	0.782644	1	1
biological_process	GO:0051252	regulation of RNA metabolic process	0.459602	0.786201	1	1
biological_process	GO:0008015	blood circulation	0.554447	0.787693	1	1
biological_process	GO:0031323	regulation of cellular metabolic process	0.388481	0.788792	1	1
molecular_function	GO:0003677	DNA binding	0.453008	0.789323	1	1
cellular_component	GO:0120025	plasma membrane bounded cell projection	0.383568	0.789393	1	1
cellular_component	GO:0015630	microtubule cytoskeleton	0.550306	0.789615	1	1
biological_process	GO:0044238	primary metabolic process	0.332847	0.790321	0.999	1
biological_process	GO:0010941	regulation of cell death	0.452748	0.790886	1	1
biological_process	GO:0043067	regulation of programmed cell death	0.452748	0.790886	1	1
biological_process	GO:0044248	cellular catabolic process	0.452748	0.790886	1	1
biological_process	GO:0003013	circulatory system process	0.545013	0.793742	1	1
biological_process	GO:0010557	positive regulation of macromolecule biosynthetic process	0.545013	0.793742	1	1
biological_process	GO:0030097	hemopoiesis	0.545013	0.793742	1	1
molecular_function	GO:0046914	transition metal ion binding	0.444155	0.79531	1	1
molecular_function	GO:0000981	DNA-binding transcription factor activity, RNA polymerase II-specific	0.538683	0.79725	1	1
molecular_function	GO:0008270	zinc ion binding	0.538683	0.79725	1	1
biological_process	GO:0071840	cellular component organization or biogenesis	0.34877	0.797901	1	1
biological_process	GO:0097435	supramolecular fiber organization	0.535664	0.799624	1	1
cellular_component	GO:0045202	synapse	0.433328	0.802256	1	1
molecular_function	GO:0003676	nucleic acid binding	0.365914	0.802461	0.999	1
biological_process	GO:0007049	cell cycle	0.526402	0.805344	1	1
biological_process	GO:0007154	cell communication	0.319482	0.805615	0.999	1
molecular_function	GO:0005524	ATP binding	0.426743	0.806848	1	1
molecular_function	GO:0016491	oxidoreductase activity	0.426743	0.806848	1	1
biological_process	GO:0007155	cell adhesion	0.425881	0.808772	1	1
biological_process	GO:0031328	positive regulation of cellular biosynthetic process	0.517229	0.810906	1	1
cellular_component	GO:0042995	cell projection	0.353557	0.810924	0.998	1
molecular_function	GO:0003700	DNA-binding transcription factor activity	0.514485	0.812035	1	1
biological_process	GO:0006351	transcription, DNA-templated	0.419306	0.813035	1	1
biological_process	GO:0022610	biological adhesion	0.419306	0.813035	1	1
biological_process	GO:0032774	RNA biosynthetic process	0.419306	0.813035	1	1
biological_process	GO:0097659	nucleic acid-templated transcription	0.419306	0.813035	1	1
biological_process	GO:1901566	organonitrogen compound biosynthetic process	0.419306	0.813035	1	1
biological_process	GO:0007167	enzyme linked receptor protein signaling pathway	0.508148	0.816313	1	1
biological_process	GO:0045935	positive regulation of nucleobase-containing compound metabolic process	0.508148	0.816313	1	1
biological_process	GO:0006996	organelle organization	0.37006	0.818538	1	1
molecular_function	GO:0000977	RNA polymerase II transcription regulatory region sequence-specific DNA binding	0.502627	0.819028	1	1
molecular_function	GO:0022804	active transmembrane transporter activity	0.502627	0.819028	1	1
biological_process	GO:0019219	regulation of nucleobase-containing compound metabolic process	0.406332	0.821319	1	1
biological_process	GO:0009725	response to hormone	0.49916	0.821571	1	1
molecular_function	GO:0030554	adenyl nucleotide binding	0.401381	0.823104	0.999	1
molecular_function	GO:0032559	adenyl ribonucleotide binding	0.401381	0.823104	0.999	1
molecular_function	GO:0016788	hydrolase activity, acting on ester bonds	0.490936	0.825766	1	1
molecular_function	GO:0022857	transmembrane transporter activity	0.354886	0.826674	0.999	1
biological_process	GO:0048699	generation of neurons	0.490267	0.826683	1	1
biological_process	GO:2000112	regulation of cellular macromolecule biosynthetic process	0.393599	0.829287	1	1
biological_process	GO:0050794	regulation of cellular process	0.27651	0.831233	0.998	1
biological_process	GO:0009891	positive regulation of biosynthetic process	0.481471	0.831653	1	1
biological_process	GO:0048534	hematopoietic or lymphoid organ development	0.481471	0.831653	1	1
biological_process	GO:0050789	regulation of biological process	0.271833	0.834268	0.996	1
biological_process	GO:0046649	lymphocyte activation	0.472773	0.836486	1	1
biological_process	GO:0048646	anatomical structure formation involved in morphogenesis	0.472773	0.836486	1	1
biological_process	GO:0010556	regulation of macromolecule biosynthetic process	0.381109	0.836947	1	1
molecular_function	GO:0000976	transcription cis-regulatory region binding	0.468066	0.838516	1	1
molecular_function	GO:0001067	transcription regulatory region nucleic acid binding	0.468066	0.838516	1	1
molecular_function	GO:1990837	sequence-specific double-stranded DNA binding	0.468066	0.838516	1	1
biological_process	GO:0051094	positive regulation of developmental process	0.464175	0.841183	1	1
molecular_function	GO:0005215	transporter activity	0.328468	0.843754	0.994	1
cellular_component	GO:0005783	endoplasmic reticulum	0.327322	0.844237	0.995	1
molecular_function	GO:0005509	calcium ion binding	0.456892	0.844545	1	1
molecular_function	GO:0043565	sequence-specific DNA binding	0.456892	0.844545	1	1
biological_process	GO:0009968	negative regulation of signal transduction	0.44728	0.85019	1	1
cellular_component	GO:0012506	vesicle membrane	0.43933	0.853557	1	1
biological_process	GO:0031326	regulation of cellular biosynthetic process	0.350984	0.85481	1	1
molecular_function	GO:0003690	double-stranded DNA binding	0.435081	0.85595	1	1
biological_process	GO:0002520	immune system development	0.430796	0.858702	1	1
cellular_component	GO:0005929	cilium	0.429104	0.858791	1	1
cellular_component	GO:0031981	nuclear lumen	0.340758	0.859236	0.998	1
biological_process	GO:0010646	regulation of cell communication	0.304129	0.86068	0.998	1
biological_process	GO:0023051	regulation of signaling	0.304129	0.86068	0.998	1
biological_process	GO:0051171	regulation of nitrogen compound metabolic process	0.299391	0.863555	0.998	1
biological_process	GO:0010467	gene expression	0.26106	0.866358	0.995	1
biological_process	GO:0045321	leukocyte activation	0.414728	0.866745	1	1
cellular_component	GO:1990904	ribonucleoprotein complex	0.409152	0.868718	1	1
biological_process	GO:0010648	negative regulation of cell communication	0.406851	0.870598	1	1
biological_process	GO:0023057	negative regulation of signaling	0.406851	0.870598	1	1
molecular_function	GO:0008289	lipid binding	0.403724	0.871542	0.999	1
cellular_component	GO:0099503	secretory vesicle	0.399426	0.873422	1	1
biological_process	GO:0009889	regulation of biosynthetic process	0.316952	0.873973	0.999	1
biological_process	GO:0044267	cellular protein metabolic process	0.280928	0.874568	0.998	1
biological_process	GO:0060429	epithelium development	0.391413	0.877984	1	1
molecular_function	GO:0140110	transcription regulator activity	0.383737	0.881008	0.999	1
biological_process	GO:0009628	response to abiotic stimulus	0.383853	0.881523	1	1
cellular_component	GO:0031967	organelle envelope	0.380479	0.882342	1	1
cellular_component	GO:0031975	envelope	0.380479	0.882342	1	1
biological_process	GO:0007010	cytoskeleton organization	0.376398	0.884962	1	1
biological_process	GO:0048584	positive regulation of response to stimulus	0.295567	0.885477	0.998	1
biological_process	GO:0044271	cellular nitrogen compound biosynthetic process	0.258954	0.887277	0.995	1
biological_process	GO:0006357	regulation of transcription by RNA polymerase II	0.361807	0.891552	1	1
biological_process	GO:0034645	cellular macromolecule biosynthetic process	0.250508	0.892046	0.993	1
cellular_component	GO:0005768	endosome	0.353316	0.894582	0.998	1
biological_process	GO:0001775	cell activation	0.347639	0.897777	0.999	1
molecular_function	GO:0046983	protein dimerization activity	0.345968	0.897942	0.997	1
cellular_component	GO:0098797	plasma membrane protein complex	0.344596	0.898378	0.998	1
biological_process	GO:0009056	catabolic process	0.265446	0.90099	0.995	1
biological_process	GO:0009059	macromolecule biosynthetic process	0.234205	0.901071	0.991	1
biological_process	GO:0080090	regulation of primary metabolic process	0.230251	0.903224	0.991	1
biological_process	GO:0016070	RNA metabolic process	0.255925	0.905727	0.994	1
cellular_component	GO:1902494	catalytic complex	0.319429	0.908984	0.991	1
biological_process	GO:0006366	transcription by RNA polymerase II	0.320562	0.909205	0.999	1
cellular_component	GO:0005856	cytoskeleton	0.239846	0.912406	0.967	1
biological_process	GO:0033554	cellular response to stress	0.295142	0.919392	0.998	1
biological_process	GO:0007267	cell-cell signaling	0.289042	0.921761	0.998	1
cellular_component	GO:0098552	side of membrane	0.280725	0.924306	0.98	1
biological_process	GO:0048468	cell development	0.277141	0.926298	0.998	1
biological_process	GO:0048585	negative regulation of response to stimulus	0.27134	0.928469	0.996	1
biological_process	GO:0006807	nitrogen compound metabolic process	0.141037	0.929859	0.933	1
cellular_component	GO:0031974	membrane-enclosed lumen	0.19416	0.933557	0.918	1
cellular_component	GO:0043233	organelle lumen	0.19416	0.933557	0.918	1
cellular_component	GO:0070013	intracellular organelle lumen	0.19416	0.933557	0.918	1
biological_process	GO:0034641	cellular nitrogen compound metabolic process	0.154319	0.935253	0.952	1
molecular_function	GO:0042802	identical protein binding	0.249795	0.935826	0.974	1
cellular_component	GO:0005654	nucleoplasm	0.245915	0.937098	0.97	1
biological_process	GO:0048583	regulation of response to stimulus	0.164138	0.937108	0.959	1
cellular_component	GO:0030054	cell junction	0.185022	0.937569	0.904	1
biological_process	GO:0090304	nucleic acid metabolic process	0.185089	0.938475	0.975	1
biological_process	GO:0048731	system development	0.143693	0.940702	0.937	1
biological_process	GO:0007275	multicellular organism development	0.128827	0.948133	0.917	1
biological_process	GO:0009888	tissue development	0.209114	0.950154	0.984	1
cellular_component	GO:0005829	cytosol	0.131562	0.95125	0.766	1
molecular_function	GO:0005102	signaling receptor binding	0.125734	0.953994	0.726	1
molecular_function	GO:0005198	structural molecule activity	0.193152	0.954838	0.911	1
biological_process	GO:0032502	developmental process	0.105609	0.956079	0.861	1
cellular_component	GO:0009986	cell surface	0.149117	0.967913	0.828	1
cellular_component	GO:0031410	cytoplasmic vesicle	0.103137	0.970136	0.661	1
cellular_component	GO:0097708	intracellular vesicle	0.103137	0.970136	0.661	1
biological_process	GO:0019538	protein metabolic process	0.0873143	0.971142	0.793	1
cellular_component	GO:0098796	membrane protein complex	0.121669	0.975374	0.733	1
cellular_component	GO:0043228	non-membrane-bounded organelle	0.0728752	0.976192	0.502	1
cellular_component	GO:0043232	intracellular non-membrane-bounded organelle	0.0728752	0.976192	0.502	1
biological_process	GO:0044260	cellular macromolecule metabolic process	0.067466	0.976208	0.705	1
biological_process	GO:0048856	anatomical structure development	0.067466	0.976208	0.705	1
molecular_function	GO:0005515	protein binding	0.0478549	0.978066	0.347	1
cellular_component	GO:0031982	vesicle	0.0787274	0.978574	0.533	1
biological_process	GO:0048513	animal organ development	0.0739229	0.980585	0.738	1
cellular_component	GO:0005634	nucleus	0.0385347	0.986062	0.317	1
biological_process	GO:0043170	macromolecule metabolic process	0.0355612	0.987057	0.5	1
biological_process	GO:0009987	cellular process	0.0313075	0.989646	0.454	1
molecular_function	GO:0140096	catalytic activity, acting on a protein	0.050183	0.991917	0.36	1
cellular_component	GO:0043231	intracellular membrane-bounded organelle	0.00960302	0.996205	0.09	1
molecular_function	GO:0005488	binding	0.0046685	0.998257	0.029	1
cellular_component	GO:0043227	membrane-bounded organelle	0.0030679	0.998919	0.035	1
cellular_component	GO:0005737	cytoplasm	0.00210741	0.999272	0.026	1
cellular_component	GO:0043229	intracellular organelle	0.00197041	0.999323	0.026	1
cellular_component	GO:0005622	intracellular anatomical structure	0.000802174	0.999738	0.008	1
cellular_component	GO:0043226	organelle	0.0006078	0.999812	0.007	1
cellular_component	GO:0032991	protein-containing complex	0.000593342	0.999921	0.007	1
biological_process	GO:0008150	biological_process	1	1	1	1
cellular_component	GO:0005575	cellular_component	1	1	1	1
cellular_component	GO:0110165	cellular anatomical entity	1	1	1	1
molecular_function	GO:0003674	molecular_function	1	1	1	1
biological_process	GO:0000023	maltose metabolic process	0.972878	1	1	1
biological_process	GO:0000025	maltose catabolic process	0.972878	1	1	1
biological_process	GO:0000028	ribosomal small subunit assembly	0.972878	1	1	1
biological_process	GO:0000038	very long-chain fatty acid metabolic process	0.972878	1	1	1
biological_process	GO:0000050	urea cycle	0.972878	1	1	1
biological_process	GO:0000055	ribosomal large subunit export from nucleus	0.972878	1	1	1
biological_process	GO:0000056	ribosomal small subunit export from nucleus	0.972878	1	1	1
biological_process	GO:0000079	regulation of cyclin-dependent protein serine/threonine kinase activity	0.972878	1	1	1
biological_process	GO:0000132	establishment of mitotic spindle orientation	0.972878	1	1	1
biological_process	GO:0000303	response to superoxide	0.972878	1	1	1
biological_process	GO:0000305	response to oxygen radical	0.972878	1	1	1
biological_process	GO:0000350	generation of catalytic spliceosome for second transesterification step	0.972878	1	1	1
biological_process	GO:0000380	alternative mRNA splicing, via spliceosome	0.972878	1	1	1
biological_process	GO:0000381	regulation of alternative mRNA splicing, via spliceosome	0.972878	1	1	1
biological_process	GO:0000389	mRNA 3'-splice site recognition	0.972878	1	1	1
biological_process	GO:0000390	spliceosomal complex disassembly	0.972878	1	1	1
biological_process	GO:0000393	spliceosomal conformational changes to generate catalytic conformation	0.972878	1	1	1
biological_process	GO:0000395	mRNA 5'-splice site recognition	0.972878	1	1	1
biological_process	GO:0000463	maturation of LSU-rRNA from tricistronic rRNA transcript (SSU-rRNA, 5.8S rRNA, LSU-rRNA)	0.972878	1	1	1
biological_process	GO:0000730	DNA recombinase assembly	0.972878	1	1	1
biological_process	GO:0000737	DNA catabolic process, endonucleolytic	0.972878	1	1	1
biological_process	GO:0000820	regulation of glutamine family amino acid metabolic process	0.972878	1	1	1
biological_process	GO:0000821	regulation of arginine metabolic process	0.972878	1	1	1
biological_process	GO:0001547	antral ovarian follicle growth	0.972878	1	1	1
biological_process	GO:0001556	oocyte maturation	0.972878	1	1	1
biological_process	GO:0001569	branching involved in blood vessel morphogenesis	0.972878	1	1	1
biological_process	GO:0001575	globoside metabolic process	0.972878	1	1	1
biological_process	GO:0001582	detection of chemical stimulus involved in sensory perception of sweet taste	0.972878	1	1	1
biological_process	GO:0001662	behavioral fear response	0.972878	1	1	1
biological_process	GO:0001672	regulation of chromatin assembly or disassembly	0.972878	1	1	1
biological_process	GO:0001675	acrosome assembly	0.972878	1	1	1
biological_process	GO:0001732	formation of cytoplasmic translation initiation complex	0.972878	1	1	1
biological_process	GO:0001736	establishment of planar polarity	0.972878	1	1	1
biological_process	GO:0001777	T cell homeostatic proliferation	0.972878	1	1	1
biological_process	GO:0001781	neutrophil apoptotic process	0.972878	1	1	1
biological_process	GO:0001806	type IV hypersensitivity	0.972878	1	1	1
biological_process	GO:0001807	regulation of type IV hypersensitivity	0.972878	1	1	1
biological_process	GO:0001809	positive regulation of type IV hypersensitivity	0.972878	1	1	1
biological_process	GO:0001824	blastocyst development	0.972878	1	1	1
biological_process	GO:0001825	blastocyst formation	0.972878	1	1	1
biological_process	GO:0001842	neural fold formation	0.972878	1	1	1
biological_process	GO:0001881	receptor recycling	0.972878	1	1	1
biological_process	GO:0001915	negative regulation of T cell mediated cytotoxicity	0.972878	1	1	1
biological_process	GO:0001919	regulation of receptor recycling	0.972878	1	1	1
biological_process	GO:0001921	positive regulation of receptor recycling	0.972878	1	1	1
biological_process	GO:0001922	B-1 B cell homeostasis	0.972878	1	1	1
biological_process	GO:0001946	lymphangiogenesis	0.972878	1	1	1
biological_process	GO:0001951	intestinal D-glucose absorption	0.972878	1	1	1
biological_process	GO:0001955	blood vessel maturation	0.972878	1	1	1
biological_process	GO:0001964	startle response	0.972878	1	1	1
biological_process	GO:0001967	suckling behavior	0.972878	1	1	1
biological_process	GO:0001975	response to amphetamine	0.972878	1	1	1
biological_process	GO:0001976	nervous system process involved in regulation of systemic arterial blood pressure	0.972878	1	1	1
biological_process	GO:0001977	renal system process involved in regulation of blood volume	0.972878	1	1	1
biological_process	GO:0001978	regulation of systemic arterial blood pressure by carotid sinus baroreceptor feedback	0.972878	1	1	1
biological_process	GO:0001983	baroreceptor response to increased systemic arterial blood pressure	0.972878	1	1	1
biological_process	GO:0001985	negative regulation of heart rate involved in baroreceptor response to increased systemic arterial blood pressure	0.972878	1	1	1
biological_process	GO:0001994	norepinephrine-epinephrine vasoconstriction involved in regulation of systemic arterial blood pressure	0.972878	1	1	1
biological_process	GO:0001996	positive regulation of heart rate by epinephrine-norepinephrine	0.972878	1	1	1
biological_process	GO:0001997	positive regulation of the force of heart contraction by epinephrine-norepinephrine	0.972878	1	1	1
biological_process	GO:0001998	angiotensin-mediated vasoconstriction involved in regulation of systemic arterial blood pressure	0.972878	1	1	1
biological_process	GO:0001999	renal response to blood flow involved in circulatory renin-angiotensin regulation of systemic arterial blood pressure	0.972878	1	1	1
biological_process	GO:0002001	renin secretion into blood stream	0.972878	1	1	1
biological_process	GO:0002002	regulation of angiotensin levels in blood	0.972878	1	1	1
biological_process	GO:0002003	angiotensin maturation	0.972878	1	1	1
biological_process	GO:0002034	maintenance of blood vessel diameter homeostasis by renin-angiotensin	0.972878	1	1	1
biological_process	GO:0002036	regulation of L-glutamate import across plasma membrane	0.972878	1	1	1
biological_process	GO:0002038	positive regulation of L-glutamate import across plasma membrane	0.972878	1	1	1
biological_process	GO:0002069	columnar/cuboidal epithelial cell maturation	0.972878	1	1	1
biological_process	GO:0002071	glandular epithelial cell maturation	0.972878	1	1	1
biological_process	GO:0002076	osteoblast development	0.972878	1	1	1
biological_process	GO:0002082	regulation of oxidative phosphorylation	0.972878	1	1	1
biological_process	GO:0002084	protein depalmitoylation	0.972878	1	1	1
biological_process	GO:0002092	positive regulation of receptor internalization	0.972878	1	1	1
biological_process	GO:0002128	tRNA nucleoside ribose methylation	0.972878	1	1	1
biological_process	GO:0002138	retinoic acid biosynthetic process	0.972878	1	1	1
biological_process	GO:0002154	thyroid hormone mediated signaling pathway	0.972878	1	1	1
biological_process	GO:0002209	behavioral defense response	0.972878	1	1	1
biological_process	GO:0002218	activation of innate immune response	0.972878	1	1	1
biological_process	GO:0002220	innate immune response activating cell surface receptor signaling pathway	0.972878	1	1	1
biological_process	GO:0002223	stimulatory C-type lectin receptor signaling pathway	0.972878	1	1	1
biological_process	GO:0002225	positive regulation of antimicrobial peptide production	0.972878	1	1	1
biological_process	GO:0002232	leukocyte chemotaxis involved in inflammatory response	0.972878	1	1	1
biological_process	GO:0002246	wound healing involved in inflammatory response	0.972878	1	1	1
biological_process	GO:0002248	connective tissue replacement involved in inflammatory response wound healing	0.972878	1	1	1
biological_process	GO:0002277	myeloid dendritic cell activation involved in immune response	0.972878	1	1	1
biological_process	GO:0002282	microglial cell activation involved in immune response	0.972878	1	1	1
biological_process	GO:0002298	CD4-positive, CD25-positive, alpha-beta regulatory T cell differentiation involved in immune response	0.972878	1	1	1
biological_process	GO:0002304	gamma-delta intraepithelial T cell differentiation	0.972878	1	1	1
biological_process	GO:0002305	CD8-positive, gamma-delta intraepithelial T cell differentiation	0.972878	1	1	1
biological_process	GO:0002313	mature B cell differentiation involved in immune response	0.972878	1	1	1
biological_process	GO:0002314	germinal center B cell differentiation	0.972878	1	1	1
biological_process	GO:0002318	myeloid progenitor cell differentiation	0.972878	1	1	1
biological_process	GO:0002327	immature B cell differentiation	0.972878	1	1	1
biological_process	GO:0002328	pro-B cell differentiation	0.972878	1	1	1
biological_process	GO:0002335	mature B cell differentiation	0.972878	1	1	1
biological_process	GO:0002339	B cell selection	0.972878	1	1	1
biological_process	GO:0002352	B cell negative selection	0.972878	1	1	1
biological_process	GO:0002358	B cell homeostatic proliferation	0.972878	1	1	1
biological_process	GO:0002361	CD4-positive, CD25-positive, alpha-beta regulatory T cell differentiation	0.972878	1	1	1
biological_process	GO:0002372	myeloid dendritic cell cytokine production	0.972878	1	1	1
biological_process	GO:0002397	MHC class I protein complex assembly	0.972878	1	1	1
biological_process	GO:0002414	immunoglobulin transcytosis in epithelial cells	0.972878	1	1	1
biological_process	GO:0002415	immunoglobulin transcytosis in epithelial cells mediated by polymeric immunoglobulin receptor	0.972878	1	1	1
biological_process	GO:0002424	T cell mediated immune response to tumor cell	0.972878	1	1	1
biological_process	GO:0002430	complement receptor mediated signaling pathway	0.972878	1	1	1
biological_process	GO:0002431	Fc receptor mediated stimulatory signaling pathway	0.972878	1	1	1
biological_process	GO:0002434	immune complex clearance	0.972878	1	1	1
biological_process	GO:0002438	acute inflammatory response to antigenic stimulus	0.972878	1	1	1
biological_process	GO:0002461	tolerance induction dependent upon immune response	0.972878	1	1	1
biological_process	GO:0002502	peptide antigen assembly with MHC class I protein complex	0.972878	1	1	1
biological_process	GO:0002517	T cell tolerance induction	0.972878	1	1	1
biological_process	GO:0002519	natural killer cell tolerance induction	0.972878	1	1	1
biological_process	GO:0002524	hypersensitivity	0.972878	1	1	1
biological_process	GO:0002538	arachidonic acid metabolite production involved in inflammatory response	0.972878	1	1	1
biological_process	GO:0002540	leukotriene production involved in inflammatory response	0.972878	1	1	1
biological_process	GO:0002541	activation of plasma proteins involved in acute inflammatory response	0.972878	1	1	1
biological_process	GO:0002566	somatic diversification of immune receptors via somatic mutation	0.972878	1	1	1
biological_process	GO:0002572	pro-T cell differentiation	0.972878	1	1	1
biological_process	GO:0002576	platelet degranulation	0.972878	1	1	1
biological_process	GO:0002577	regulation of antigen processing and presentation	0.972878	1	1	1
biological_process	GO:0002578	negative regulation of antigen processing and presentation	0.972878	1	1	1
biological_process	GO:0002580	regulation of antigen processing and presentation of peptide or polysaccharide antigen via MHC class II	0.972878	1	1	1
biological_process	GO:0002581	negative regulation of antigen processing and presentation of peptide or polysaccharide antigen via MHC class II	0.972878	1	1	1
biological_process	GO:0002583	regulation of antigen processing and presentation of peptide antigen	0.972878	1	1	1
biological_process	GO:0002584	negative regulation of antigen processing and presentation of peptide antigen	0.972878	1	1	1
biological_process	GO:0002586	regulation of antigen processing and presentation of peptide antigen via MHC class II	0.972878	1	1	1
biological_process	GO:0002587	negative regulation of antigen processing and presentation of peptide antigen via MHC class II	0.972878	1	1	1
biological_process	GO:0002643	regulation of tolerance induction	0.972878	1	1	1
biological_process	GO:0002652	regulation of tolerance induction dependent upon immune response	0.972878	1	1	1
biological_process	GO:0002686	negative regulation of leukocyte migration	0.972878	1	1	1
biological_process	GO:0002692	negative regulation of cellular extravasation	0.972878	1	1	1
biological_process	GO:0002693	positive regulation of cellular extravasation	0.972878	1	1	1
biological_process	GO:0002725	negative regulation of T cell cytokine production	0.972878	1	1	1
biological_process	GO:0002733	regulation of myeloid dendritic cell cytokine production	0.972878	1	1	1
biological_process	GO:0002735	positive regulation of myeloid dendritic cell cytokine production	0.972878	1	1	1
biological_process	GO:0002753	cytoplasmic pattern recognition receptor signaling pathway	0.972878	1	1	1
biological_process	GO:0002755	MyD88-dependent toll-like receptor signaling pathway	0.972878	1	1	1
biological_process	GO:0002756	MyD88-independent toll-like receptor signaling pathway	0.972878	1	1	1
biological_process	GO:0002758	innate immune response-activating signal transduction	0.972878	1	1	1
biological_process	GO:0002760	positive regulation of antimicrobial humoral response	0.972878	1	1	1
biological_process	GO:0002776	antimicrobial peptide secretion	0.972878	1	1	1
biological_process	GO:0002779	antibacterial peptide secretion	0.972878	1	1	1
biological_process	GO:0002785	negative regulation of antimicrobial peptide production	0.972878	1	1	1
biological_process	GO:0002787	negative regulation of antibacterial peptide production	0.972878	1	1	1
biological_process	GO:0002803	positive regulation of antibacterial peptide production	0.972878	1	1	1
biological_process	GO:0002826	negative regulation of T-helper 1 type immune response	0.972878	1	1	1
biological_process	GO:0002835	negative regulation of response to tumor cell	0.972878	1	1	1
biological_process	GO:0002836	positive regulation of response to tumor cell	0.972878	1	1	1
biological_process	GO:0002838	negative regulation of immune response to tumor cell	0.972878	1	1	1
biological_process	GO:0002839	positive regulation of immune response to tumor cell	0.972878	1	1	1
biological_process	GO:0002840	regulation of T cell mediated immune response to tumor cell	0.972878	1	1	1
biological_process	GO:0002856	negative regulation of natural killer cell mediated immune response to tumor cell	0.972878	1	1	1
biological_process	GO:0002857	positive regulation of natural killer cell mediated immune response to tumor cell	0.972878	1	1	1
biological_process	GO:0002859	negative regulation of natural killer cell mediated cytotoxicity directed against tumor cell target	0.972878	1	1	1
biological_process	GO:0002860	positive regulation of natural killer cell mediated cytotoxicity directed against tumor cell target	0.972878	1	1	1
biological_process	GO:0002864	regulation of acute inflammatory response to antigenic stimulus	0.972878	1	1	1
biological_process	GO:0002866	positive regulation of acute inflammatory response to antigenic stimulus	0.972878	1	1	1
biological_process	GO:0002883	regulation of hypersensitivity	0.972878	1	1	1
biological_process	GO:0002885	positive regulation of hypersensitivity	0.972878	1	1	1
biological_process	GO:0002921	negative regulation of humoral immune response	0.972878	1	1	1
biological_process	GO:0002930	trabecular meshwork development	0.972878	1	1	1
biological_process	GO:0002931	response to ischemia	0.972878	1	1	1
biological_process	GO:0002934	desmosome organization	0.972878	1	1	1
biological_process	GO:0002941	synoviocyte proliferation	0.972878	1	1	1
biological_process	GO:0003025	regulation of systemic arterial blood pressure by baroreceptor feedback	0.972878	1	1	1
biological_process	GO:0003056	regulation of vascular associated smooth muscle contraction	0.972878	1	1	1
biological_process	GO:0003057	regulation of the force of heart contraction by chemical signal	0.972878	1	1	1
biological_process	GO:0003062	regulation of heart rate by chemical signal	0.972878	1	1	1
biological_process	GO:0003072	renal control of peripheral vascular resistance involved in regulation of systemic arterial blood pressure	0.972878	1	1	1
biological_process	GO:0003084	positive regulation of systemic arterial blood pressure	0.972878	1	1	1
biological_process	GO:0003093	regulation of glomerular filtration	0.972878	1	1	1
biological_process	GO:0003099	positive regulation of the force of heart contraction by chemical signal	0.972878	1	1	1
biological_process	GO:0003104	positive regulation of glomerular filtration	0.972878	1	1	1
biological_process	GO:0003128	heart field specification	0.972878	1	1	1
biological_process	GO:0003129	heart induction	0.972878	1	1	1
biological_process	GO:0003139	secondary heart field specification	0.972878	1	1	1
biological_process	GO:0003157	endocardium development	0.972878	1	1	1
biological_process	GO:0003162	atrioventricular node development	0.972878	1	1	1
biological_process	GO:0003175	tricuspid valve development	0.972878	1	1	1
biological_process	GO:0003181	atrioventricular valve morphogenesis	0.972878	1	1	1
biological_process	GO:0003183	mitral valve morphogenesis	0.972878	1	1	1
biological_process	GO:0003186	tricuspid valve morphogenesis	0.972878	1	1	1
biological_process	GO:0003189	aortic valve formation	0.972878	1	1	1
biological_process	GO:0003193	pulmonary valve formation	0.972878	1	1	1
biological_process	GO:0003209	cardiac atrium morphogenesis	0.972878	1	1	1
biological_process	GO:0003214	cardiac left ventricle morphogenesis	0.972878	1	1	1
biological_process	GO:0003221	right ventricular cardiac muscle tissue morphogenesis	0.972878	1	1	1
biological_process	GO:0003222	ventricular trabecula myocardium morphogenesis	0.972878	1	1	1
biological_process	GO:0003223	ventricular compact myocardium morphogenesis	0.972878	1	1	1
biological_process	GO:0003253	cardiac neural crest cell migration involved in outflow tract morphogenesis	0.972878	1	1	1
biological_process	GO:0003263	cardioblast proliferation	0.972878	1	1	1
biological_process	GO:0003264	regulation of cardioblast proliferation	0.972878	1	1	1
biological_process	GO:0003266	regulation of secondary heart field cardioblast proliferation	0.972878	1	1	1
biological_process	GO:0003272	endocardial cushion formation	0.972878	1	1	1
biological_process	GO:0003285	septum secundum development	0.972878	1	1	1
biological_process	GO:0003292	cardiac septum cell differentiation	0.972878	1	1	1
biological_process	GO:0003298	physiological muscle hypertrophy	0.972878	1	1	1
biological_process	GO:0003301	physiological cardiac muscle hypertrophy	0.972878	1	1	1
biological_process	GO:0003321	positive regulation of blood pressure by epinephrine-norepinephrine	0.972878	1	1	1
biological_process	GO:0003337	mesenchymal to epithelial transition involved in metanephros morphogenesis	0.972878	1	1	1
biological_process	GO:0003339	regulation of mesenchymal to epithelial transition involved in metanephros morphogenesis	0.972878	1	1	1
biological_process	GO:0003376	sphingosine-1-phosphate receptor signaling pathway	0.972878	1	1	1
biological_process	GO:0003413	chondrocyte differentiation involved in endochondral bone morphogenesis	0.972878	1	1	1
biological_process	GO:0003415	chondrocyte hypertrophy	0.972878	1	1	1
biological_process	GO:0003416	endochondral bone growth	0.972878	1	1	1
biological_process	GO:0003417	growth plate cartilage development	0.972878	1	1	1
biological_process	GO:0003418	growth plate cartilage chondrocyte differentiation	0.972878	1	1	1
biological_process	GO:0003430	growth plate cartilage chondrocyte growth	0.972878	1	1	1
biological_process	GO:0003431	growth plate cartilage chondrocyte development	0.972878	1	1	1
biological_process	GO:0003433	chondrocyte development involved in endochondral bone morphogenesis	0.972878	1	1	1
biological_process	GO:0005985	sucrose metabolic process	0.972878	1	1	1
biological_process	GO:0005987	sucrose catabolic process	0.972878	1	1	1
biological_process	GO:0006007	glucose catabolic process	0.972878	1	1	1
biological_process	GO:0006012	galactose metabolic process	0.972878	1	1	1
biological_process	GO:0006026	aminoglycan catabolic process	0.972878	1	1	1
biological_process	GO:0006027	glycosaminoglycan catabolic process	0.972878	1	1	1
biological_process	GO:0006044	N-acetylglucosamine metabolic process	0.972878	1	1	1
biological_process	GO:0006099	tricarboxylic acid cycle	0.972878	1	1	1
biological_process	GO:0006111	regulation of gluconeogenesis	0.972878	1	1	1
biological_process	GO:0006122	mitochondrial electron transport, ubiquinol to cytochrome c	0.972878	1	1	1
biological_process	GO:0006144	purine nucleobase metabolic process	0.972878	1	1	1
biological_process	GO:0006145	purine nucleobase catabolic process	0.972878	1	1	1
biological_process	GO:0006172	ADP biosynthetic process	0.972878	1	1	1
biological_process	GO:0006195	purine nucleotide catabolic process	0.972878	1	1	1
biological_process	GO:0006213	pyrimidine nucleoside metabolic process	0.972878	1	1	1
biological_process	GO:0006216	cytidine catabolic process	0.972878	1	1	1
biological_process	GO:0006231	dTMP biosynthetic process	0.972878	1	1	1
biological_process	GO:0006235	dTTP biosynthetic process	0.972878	1	1	1
biological_process	GO:0006264	mitochondrial DNA replication	0.972878	1	1	1
biological_process	GO:0006268	DNA unwinding involved in DNA replication	0.972878	1	1	1
biological_process	GO:0006275	regulation of DNA replication	0.972878	1	1	1
biological_process	GO:0006278	RNA-dependent DNA biosynthetic process	0.972878	1	1	1
biological_process	GO:0006284	base-excision repair	0.972878	1	1	1
biological_process	GO:0006303	double-strand break repair via nonhomologous end joining	0.972878	1	1	1
biological_process	GO:0006308	DNA catabolic process	0.972878	1	1	1
biological_process	GO:0006309	apoptotic DNA fragmentation	0.972878	1	1	1
biological_process	GO:0006346	DNA methylation-dependent heterochromatin assembly	0.972878	1	1	1
biological_process	GO:0006354	DNA-templated transcription, elongation	0.972878	1	1	1
biological_process	GO:0006360	transcription by RNA polymerase I	0.972878	1	1	1
biological_process	GO:0006368	transcription elongation from RNA polymerase II promoter	0.972878	1	1	1
biological_process	GO:0006369	termination of RNA polymerase II transcription	0.972878	1	1	1
biological_process	GO:0006398	mRNA 3'-end processing by stem-loop binding and cleavage	0.972878	1	1	1
biological_process	GO:0006406	mRNA export from nucleus	0.972878	1	1	1
biological_process	GO:0006414	translational elongation	0.972878	1	1	1
biological_process	GO:0006447	regulation of translational initiation by iron	0.972878	1	1	1
biological_process	GO:0006469	negative regulation of protein kinase activity	0.972878	1	1	1
biological_process	GO:0006470	protein dephosphorylation	0.972878	1	1	1
biological_process	GO:0006473	protein acetylation	0.972878	1	1	1
biological_process	GO:0006474	N-terminal protein amino acid acetylation	0.972878	1	1	1
biological_process	GO:0006476	protein deacetylation	0.972878	1	1	1
biological_process	GO:0006505	GPI anchor metabolic process	0.972878	1	1	1
biological_process	GO:0006506	GPI anchor biosynthetic process	0.972878	1	1	1
biological_process	GO:0006516	glycoprotein catabolic process	0.972878	1	1	1
biological_process	GO:0006521	regulation of cellular amino acid metabolic process	0.972878	1	1	1
biological_process	GO:0006526	arginine biosynthetic process	0.972878	1	1	1
biological_process	GO:0006531	aspartate metabolic process	0.972878	1	1	1
biological_process	GO:0006532	aspartate biosynthetic process	0.972878	1	1	1
biological_process	GO:0006533	aspartate catabolic process	0.972878	1	1	1
biological_process	GO:0006540	glutamate decarboxylation to succinate	0.972878	1	1	1
biological_process	GO:0006542	glutamine biosynthetic process	0.972878	1	1	1
biological_process	GO:0006544	glycine metabolic process	0.972878	1	1	1
biological_process	GO:0006546	glycine catabolic process	0.972878	1	1	1
biological_process	GO:0006556	S-adenosylmethionine biosynthetic process	0.972878	1	1	1
biological_process	GO:0006560	proline metabolic process	0.972878	1	1	1
biological_process	GO:0006562	proline catabolic process	0.972878	1	1	1
biological_process	GO:0006568	tryptophan metabolic process	0.972878	1	1	1
biological_process	GO:0006569	tryptophan catabolic process	0.972878	1	1	1
biological_process	GO:0006581	acetylcholine catabolic process	0.972878	1	1	1
biological_process	GO:0006583	melanin biosynthetic process from tyrosine	0.972878	1	1	1
biological_process	GO:0006585	dopamine biosynthetic process from tyrosine	0.972878	1	1	1
biological_process	GO:0006586	indolalkylamine metabolic process	0.972878	1	1	1
biological_process	GO:0006589	octopamine biosynthetic process	0.972878	1	1	1
biological_process	GO:0006600	creatine metabolic process	0.972878	1	1	1
biological_process	GO:0006601	creatine biosynthetic process	0.972878	1	1	1
biological_process	GO:0006617	SRP-dependent cotranslational protein targeting to membrane, signal sequence recognition	0.972878	1	1	1
biological_process	GO:0006626	protein targeting to mitochondrion	0.972878	1	1	1
biological_process	GO:0006651	diacylglycerol biosynthetic process	0.972878	1	1	1
biological_process	GO:0006655	phosphatidylglycerol biosynthetic process	0.972878	1	1	1
biological_process	GO:0006658	phosphatidylserine metabolic process	0.972878	1	1	1
biological_process	GO:0006662	glycerol ether metabolic process	0.972878	1	1	1
biological_process	GO:0006678	glucosylceramide metabolic process	0.972878	1	1	1
biological_process	GO:0006679	glucosylceramide biosynthetic process	0.972878	1	1	1
biological_process	GO:0006681	galactosylceramide metabolic process	0.972878	1	1	1
biological_process	GO:0006683	galactosylceramide catabolic process	0.972878	1	1	1
biological_process	GO:0006691	leukotriene metabolic process	0.972878	1	1	1
biological_process	GO:0006696	ergosterol biosynthetic process	0.972878	1	1	1
biological_process	GO:0006700	C21-steroid hormone biosynthetic process	0.972878	1	1	1
biological_process	GO:0006705	mineralocorticoid biosynthetic process	0.972878	1	1	1
biological_process	GO:0006754	ATP biosynthetic process	0.972878	1	1	1
biological_process	GO:0006767	water-soluble vitamin metabolic process	0.972878	1	1	1
biological_process	GO:0006787	porphyrin-containing compound catabolic process	0.972878	1	1	1
biological_process	GO:0006788	heme oxidation	0.972878	1	1	1
biological_process	GO:0006808	regulation of nitrogen utilization	0.972878	1	1	1
biological_process	GO:0006825	copper ion transport	0.972878	1	1	1
biological_process	GO:0006828	manganese ion transport	0.972878	1	1	1
biological_process	GO:0006855	drug transmembrane transport	0.972878	1	1	1
biological_process	GO:0006858	extracellular transport	0.972878	1	1	1
biological_process	GO:0006878	cellular copper ion homeostasis	0.972878	1	1	1
biological_process	GO:0006890	retrograde vesicle-mediated transport, Golgi to endoplasmic reticulum	0.972878	1	1	1
biological_process	GO:0006904	vesicle docking involved in exocytosis	0.972878	1	1	1
biological_process	GO:0006919	activation of cysteine-type endopeptidase activity involved in apoptotic process	0.972878	1	1	1
biological_process	GO:0006921	cellular component disassembly involved in execution phase of apoptosis	0.972878	1	1	1
biological_process	GO:0006925	inflammatory cell apoptotic process	0.972878	1	1	1
biological_process	GO:0006977	DNA damage response, signal transduction by p53 class mediator resulting in cell cycle arrest	0.972878	1	1	1
biological_process	GO:0006984	ER-nucleus signaling pathway	0.972878	1	1	1
biological_process	GO:0006991	response to sterol depletion	0.972878	1	1	1
biological_process	GO:0007004	telomere maintenance via telomerase	0.972878	1	1	1
biological_process	GO:0007019	microtubule depolymerization	0.972878	1	1	1
biological_process	GO:0007026	negative regulation of microtubule depolymerization	0.972878	1	1	1
biological_process	GO:0007031	peroxisome organization	0.972878	1	1	1
biological_process	GO:0007039	protein catabolic process in the vacuole	0.972878	1	1	1
biological_process	GO:0007057	spindle assembly involved in female meiosis I	0.972878	1	1	1
biological_process	GO:0007063	regulation of sister chromatid cohesion	0.972878	1	1	1
biological_process	GO:0007064	mitotic sister chromatid cohesion	0.972878	1	1	1
biological_process	GO:0007080	mitotic metaphase plate congression	0.972878	1	1	1
biological_process	GO:0007095	mitotic G2 DNA damage checkpoint signaling	0.972878	1	1	1
biological_process	GO:0007097	nuclear migration	0.972878	1	1	1
biological_process	GO:0007100	mitotic centrosome separation	0.972878	1	1	1
biological_process	GO:0007129	homologous chromosome pairing at meiosis	0.972878	1	1	1
biological_process	GO:0007130	synaptonemal complex assembly	0.972878	1	1	1
biological_process	GO:0007140	male meiotic nuclear division	0.972878	1	1	1
biological_process	GO:0007141	male meiosis I	0.972878	1	1	1
biological_process	GO:0007164	establishment of tissue polarity	0.972878	1	1	1
biological_process	GO:0007168	receptor guanylyl cyclase signaling pathway	0.972878	1	1	1
biological_process	GO:0007174	epidermal growth factor catabolic process	0.972878	1	1	1
biological_process	GO:0007191	adenylate cyclase-activating dopamine receptor signaling pathway	0.972878	1	1	1
biological_process	GO:0007195	adenylate cyclase-inhibiting dopamine receptor signaling pathway	0.972878	1	1	1
biological_process	GO:0007208	phospholipase C-activating serotonin receptor signaling pathway	0.972878	1	1	1
biological_process	GO:0007213	G protein-coupled acetylcholine receptor signaling pathway	0.972878	1	1	1
biological_process	GO:0007214	gamma-aminobutyric acid signaling pathway	0.972878	1	1	1
biological_process	GO:0007217	tachykinin receptor signaling pathway	0.972878	1	1	1
biological_process	GO:0007289	spermatid nucleus differentiation	0.972878	1	1	1
biological_process	GO:0007341	penetration of zona pellucida	0.972878	1	1	1
biological_process	GO:0007342	fusion of sperm to egg plasma membrane involved in single fertilization	0.972878	1	1	1
biological_process	GO:0007398	ectoderm development	0.972878	1	1	1
biological_process	GO:0007402	ganglion mother cell fate determination	0.972878	1	1	1
biological_process	GO:0007413	axonal fasciculation	0.972878	1	1	1
biological_process	GO:0007440	foregut morphogenesis	0.972878	1	1	1
biological_process	GO:0007500	mesodermal cell fate determination	0.972878	1	1	1
biological_process	GO:0007501	mesodermal cell fate specification	0.972878	1	1	1
biological_process	GO:0007506	gonadal mesoderm development	0.972878	1	1	1
biological_process	GO:0007530	sex determination	0.972878	1	1	1
biological_process	GO:0007538	primary sex determination	0.972878	1	1	1
biological_process	GO:0007542	primary sex determination, germ-line	0.972878	1	1	1
biological_process	GO:0007549	dosage compensation	0.972878	1	1	1
biological_process	GO:0007585	respiratory gaseous exchange by respiratory system	0.972878	1	1	1
biological_process	GO:0007616	long-term memory	0.972878	1	1	1
biological_process	GO:0007617	mating behavior	0.972878	1	1	1
biological_process	GO:0007618	mating	0.972878	1	1	1
biological_process	GO:0007638	mechanosensory behavior	0.972878	1	1	1
biological_process	GO:0008052	sensory organ boundary specification	0.972878	1	1	1
biological_process	GO:0008053	mitochondrial fusion	0.972878	1	1	1
biological_process	GO:0008204	ergosterol metabolic process	0.972878	1	1	1
biological_process	GO:0008210	estrogen metabolic process	0.972878	1	1	1
biological_process	GO:0008291	acetylcholine metabolic process	0.972878	1	1	1
biological_process	GO:0008333	endosome to lysosome transport	0.972878	1	1	1
biological_process	GO:0008334	histone mRNA metabolic process	0.972878	1	1	1
biological_process	GO:0008348	negative regulation of antimicrobial humoral response	0.972878	1	1	1
biological_process	GO:0008356	asymmetric cell division	0.972878	1	1	1
biological_process	GO:0008582	regulation of synaptic assembly at neuromuscular junction	0.972878	1	1	1
biological_process	GO:0009066	aspartate family amino acid metabolic process	0.972878	1	1	1
biological_process	GO:0009067	aspartate family amino acid biosynthetic process	0.972878	1	1	1
biological_process	GO:0009068	aspartate family amino acid catabolic process	0.972878	1	1	1
biological_process	GO:0009069	serine family amino acid metabolic process	0.972878	1	1	1
biological_process	GO:0009071	serine family amino acid catabolic process	0.972878	1	1	1
biological_process	GO:0009074	aromatic amino acid family catabolic process	0.972878	1	1	1
biological_process	GO:0009112	nucleobase metabolic process	0.972878	1	1	1
biological_process	GO:0009116	nucleoside metabolic process	0.972878	1	1	1
biological_process	GO:0009119	ribonucleoside metabolic process	0.972878	1	1	1
biological_process	GO:0009124	nucleoside monophosphate biosynthetic process	0.972878	1	1	1
biological_process	GO:0009126	purine nucleoside monophosphate metabolic process	0.972878	1	1	1
biological_process	GO:0009129	pyrimidine nucleoside monophosphate metabolic process	0.972878	1	1	1
biological_process	GO:0009130	pyrimidine nucleoside monophosphate biosynthetic process	0.972878	1	1	1
biological_process	GO:0009133	nucleoside diphosphate biosynthetic process	0.972878	1	1	1
biological_process	GO:0009136	purine nucleoside diphosphate biosynthetic process	0.972878	1	1	1
biological_process	GO:0009154	purine ribonucleotide catabolic process	0.972878	1	1	1
biological_process	GO:0009157	deoxyribonucleoside monophosphate biosynthetic process	0.972878	1	1	1
biological_process	GO:0009161	ribonucleoside monophosphate metabolic process	0.972878	1	1	1
biological_process	GO:0009162	deoxyribonucleoside monophosphate metabolic process	0.972878	1	1	1
biological_process	GO:0009164	nucleoside catabolic process	0.972878	1	1	1
biological_process	GO:0009167	purine ribonucleoside monophosphate metabolic process	0.972878	1	1	1
biological_process	GO:0009176	pyrimidine deoxyribonucleoside monophosphate metabolic process	0.972878	1	1	1
biological_process	GO:0009177	pyrimidine deoxyribonucleoside monophosphate biosynthetic process	0.972878	1	1	1
biological_process	GO:0009180	purine ribonucleoside diphosphate biosynthetic process	0.972878	1	1	1
biological_process	GO:0009188	ribonucleoside diphosphate biosynthetic process	0.972878	1	1	1
biological_process	GO:0009200	deoxyribonucleoside triphosphate metabolic process	0.972878	1	1	1
biological_process	GO:0009202	deoxyribonucleoside triphosphate biosynthetic process	0.972878	1	1	1
biological_process	GO:0009211	pyrimidine deoxyribonucleoside triphosphate metabolic process	0.972878	1	1	1
biological_process	GO:0009212	pyrimidine deoxyribonucleoside triphosphate biosynthetic process	0.972878	1	1	1
biological_process	GO:0009219	pyrimidine deoxyribonucleotide metabolic process	0.972878	1	1	1
biological_process	GO:0009221	pyrimidine deoxyribonucleotide biosynthetic process	0.972878	1	1	1
biological_process	GO:0009225	nucleotide-sugar metabolic process	0.972878	1	1	1
biological_process	GO:0009237	siderophore metabolic process	0.972878	1	1	1
biological_process	GO:0009261	ribonucleotide catabolic process	0.972878	1	1	1
biological_process	GO:0009262	deoxyribonucleotide metabolic process	0.972878	1	1	1
biological_process	GO:0009263	deoxyribonucleotide biosynthetic process	0.972878	1	1	1
biological_process	GO:0009265	2'-deoxyribonucleotide biosynthetic process	0.972878	1	1	1
biological_process	GO:0009303	rRNA transcription	0.972878	1	1	1
biological_process	GO:0009313	oligosaccharide catabolic process	0.972878	1	1	1
biological_process	GO:0009394	2'-deoxyribonucleotide metabolic process	0.972878	1	1	1
biological_process	GO:0009404	toxin metabolic process	0.972878	1	1	1
biological_process	GO:0009414	response to water deprivation	0.972878	1	1	1
biological_process	GO:0009415	response to water	0.972878	1	1	1
biological_process	GO:0009435	NAD biosynthetic process	0.972878	1	1	1
biological_process	GO:0009637	response to blue light	0.972878	1	1	1
biological_process	GO:0009642	response to light intensity	0.972878	1	1	1
biological_process	GO:0009648	photoperiodism	0.972878	1	1	1
biological_process	GO:0009794	regulation of mitotic cell cycle, embryonic	0.972878	1	1	1
biological_process	GO:0009948	anterior/posterior axis specification	0.972878	1	1	1
biological_process	GO:0009950	dorsal/ventral axis specification	0.972878	1	1	1
biological_process	GO:0009954	proximal/distal pattern formation	0.972878	1	1	1
biological_process	GO:0009955	adaxial/abaxial pattern specification	0.972878	1	1	1
biological_process	GO:0009957	epidermal cell fate specification	0.972878	1	1	1
biological_process	GO:0009972	cytidine deamination	0.972878	1	1	1
biological_process	GO:0010039	response to iron ion	0.972878	1	1	1
biological_process	GO:0010042	response to manganese ion	0.972878	1	1	1
biological_process	GO:0010159	specification of animal organ position	0.972878	1	1	1
biological_process	GO:0010160	formation of animal organ boundary	0.972878	1	1	1
biological_process	GO:0010165	response to X-ray	0.972878	1	1	1
biological_process	GO:0010226	response to lithium ion	0.972878	1	1	1
biological_process	GO:0010232	vascular transport	0.972878	1	1	1
biological_process	GO:0010248	establishment or maintenance of transmembrane electrochemical gradient	0.972878	1	1	1
biological_process	GO:0010257	NADH dehydrogenase complex assembly	0.972878	1	1	1
biological_process	GO:0010335	response to non-ionic osmotic stress	0.972878	1	1	1
biological_process	GO:0010455	positive regulation of cell fate commitment	0.972878	1	1	1
biological_process	GO:0010457	centriole-centriole cohesion	0.972878	1	1	1
biological_process	GO:0010469	regulation of signaling receptor activity	0.972878	1	1	1
biological_process	GO:0010512	negative regulation of phosphatidylinositol biosynthetic process	0.972878	1	1	1
biological_process	GO:0010523	negative regulation of calcium ion transport into cytosol	0.972878	1	1	1
biological_process	GO:0010559	regulation of glycoprotein biosynthetic process	0.972878	1	1	1
biological_process	GO:0010560	positive regulation of glycoprotein biosynthetic process	0.972878	1	1	1
biological_process	GO:0010586	miRNA metabolic process	0.972878	1	1	1
biological_process	GO:0010587	miRNA catabolic process	0.972878	1	1	1
biological_process	GO:0010612	regulation of cardiac muscle adaptation	0.972878	1	1	1
biological_process	GO:0010616	negative regulation of cardiac muscle adaptation	0.972878	1	1	1
biological_process	GO:0010641	positive regulation of platelet-derived growth factor receptor signaling pathway	0.972878	1	1	1
biological_process	GO:0010642	negative regulation of platelet-derived growth factor receptor signaling pathway	0.972878	1	1	1
biological_process	GO:0010644	cell communication by electrical coupling	0.972878	1	1	1
biological_process	GO:0010712	regulation of collagen metabolic process	0.972878	1	1	1
biological_process	GO:0010714	positive regulation of collagen metabolic process	0.972878	1	1	1
biological_process	GO:0010715	regulation of extracellular matrix disassembly	0.972878	1	1	1
biological_process	GO:0010719	negative regulation of epithelial to mesenchymal transition	0.972878	1	1	1
biological_process	GO:0010738	regulation of protein kinase A signaling	0.972878	1	1	1
biological_process	GO:0010739	positive regulation of protein kinase A signaling	0.972878	1	1	1
biological_process	GO:0010743	regulation of macrophage derived foam cell differentiation	0.972878	1	1	1
biological_process	GO:0010745	negative regulation of macrophage derived foam cell differentiation	0.972878	1	1	1
biological_process	GO:0010755	regulation of plasminogen activation	0.972878	1	1	1
biological_process	GO:0010757	negative regulation of plasminogen activation	0.972878	1	1	1
biological_process	GO:0010762	regulation of fibroblast migration	0.972878	1	1	1
biological_process	GO:0010766	negative regulation of sodium ion transport	0.972878	1	1	1
biological_process	GO:0010770	positive regulation of cell morphogenesis involved in differentiation	0.972878	1	1	1
biological_process	GO:0010796	regulation of multivesicular body size	0.972878	1	1	1
biological_process	GO:0010813	neuropeptide catabolic process	0.972878	1	1	1
biological_process	GO:0010814	substance P catabolic process	0.972878	1	1	1
biological_process	GO:0010815	bradykinin catabolic process	0.972878	1	1	1
biological_process	GO:0010818	T cell chemotaxis	0.972878	1	1	1
biological_process	GO:0010819	regulation of T cell chemotaxis	0.972878	1	1	1
biological_process	GO:0010820	positive regulation of T cell chemotaxis	0.972878	1	1	1
biological_process	GO:0010824	regulation of centrosome duplication	0.972878	1	1	1
biological_process	GO:0010832	negative regulation of myotube differentiation	0.972878	1	1	1
biological_process	GO:0010838	positive regulation of keratinocyte proliferation	0.972878	1	1	1
biological_process	GO:0010839	negative regulation of keratinocyte proliferation	0.972878	1	1	1
biological_process	GO:0010840	regulation of circadian sleep/wake cycle, wakefulness	0.972878	1	1	1
biological_process	GO:0010847	regulation of chromatin assembly	0.972878	1	1	1
biological_process	GO:0010866	regulation of triglyceride biosynthetic process	0.972878	1	1	1
biological_process	GO:0010867	positive regulation of triglyceride biosynthetic process	0.972878	1	1	1
biological_process	GO:0010894	negative regulation of steroid biosynthetic process	0.972878	1	1	1
biological_process	GO:0010896	regulation of triglyceride catabolic process	0.972878	1	1	1
biological_process	GO:0010897	negative regulation of triglyceride catabolic process	0.972878	1	1	1
biological_process	GO:0010908	regulation of heparan sulfate proteoglycan biosynthetic process	0.972878	1	1	1
biological_process	GO:0010909	positive regulation of heparan sulfate proteoglycan biosynthetic process	0.972878	1	1	1
biological_process	GO:0010917	negative regulation of mitochondrial membrane potential	0.972878	1	1	1
biological_process	GO:0010918	positive regulation of mitochondrial membrane potential	0.972878	1	1	1
biological_process	GO:0010955	negative regulation of protein processing	0.972878	1	1	1
biological_process	GO:0010958	regulation of amino acid import across plasma membrane	0.972878	1	1	1
biological_process	GO:0010960	magnesium ion homeostasis	0.972878	1	1	1
biological_process	GO:0010968	regulation of microtubule nucleation	0.972878	1	1	1
biological_process	GO:0010972	negative regulation of G2/M transition of mitotic cell cycle	0.972878	1	1	1
biological_process	GO:0010982	regulation of high-density lipoprotein particle clearance	0.972878	1	1	1
biological_process	GO:0010987	negative regulation of high-density lipoprotein particle clearance	0.972878	1	1	1
biological_process	GO:0010988	regulation of low-density lipoprotein particle clearance	0.972878	1	1	1
biological_process	GO:0010989	negative regulation of low-density lipoprotein particle clearance	0.972878	1	1	1
biological_process	GO:0010996	response to auditory stimulus	0.972878	1	1	1
biological_process	GO:0010998	regulation of translational initiation by eIF2 alpha phosphorylation	0.972878	1	1	1
biological_process	GO:0010999	regulation of eIF2 alpha phosphorylation by heme	0.972878	1	1	1
biological_process	GO:0014005	microglia development	0.972878	1	1	1
biological_process	GO:0014029	neural crest formation	0.972878	1	1	1
biological_process	GO:0014034	neural crest cell fate commitment	0.972878	1	1	1
biological_process	GO:0014036	neural crest cell fate specification	0.972878	1	1	1
biological_process	GO:0014037	Schwann cell differentiation	0.972878	1	1	1
biological_process	GO:0014044	Schwann cell development	0.972878	1	1	1
biological_process	GO:0014060	regulation of epinephrine secretion	0.972878	1	1	1
biological_process	GO:0014063	negative regulation of serotonin secretion	0.972878	1	1	1
biological_process	GO:0014075	response to amine	0.972878	1	1	1
biological_process	GO:0014734	skeletal muscle hypertrophy	0.972878	1	1	1
biological_process	GO:0014735	regulation of muscle atrophy	0.972878	1	1	1
biological_process	GO:0014736	negative regulation of muscle atrophy	0.972878	1	1	1
biological_process	GO:0014816	skeletal muscle satellite cell differentiation	0.972878	1	1	1
biological_process	GO:0014819	regulation of skeletal muscle contraction	0.972878	1	1	1
biological_process	GO:0014832	urinary bladder smooth muscle contraction	0.972878	1	1	1
biological_process	GO:0014848	urinary tract smooth muscle contraction	0.972878	1	1	1
biological_process	GO:0014850	response to muscle activity	0.972878	1	1	1
biological_process	GO:0014859	negative regulation of skeletal muscle cell proliferation	0.972878	1	1	1
biological_process	GO:0014866	skeletal myofibril assembly	0.972878	1	1	1
biological_process	GO:0014874	response to stimulus involved in regulation of muscle adaptation	0.972878	1	1	1
biological_process	GO:0014876	response to injury involved in regulation of muscle adaptation	0.972878	1	1	1
biological_process	GO:0014889	muscle atrophy	0.972878	1	1	1
biological_process	GO:0015671	oxygen transport	0.972878	1	1	1
biological_process	GO:0015697	quaternary ammonium group transport	0.972878	1	1	1
biological_process	GO:0015722	canalicular bile acid transport	0.972878	1	1	1
biological_process	GO:0015783	GDP-fucose transmembrane transport	0.972878	1	1	1
biological_process	GO:0015793	glycerol transport	0.972878	1	1	1
biological_process	GO:0015801	aromatic amino acid transport	0.972878	1	1	1
biological_process	GO:0015812	gamma-aminobutyric acid transport	0.972878	1	1	1
biological_process	GO:0015822	ornithine transport	0.972878	1	1	1
biological_process	GO:0015823	phenylalanine transport	0.972878	1	1	1
biological_process	GO:0015827	tryptophan transport	0.972878	1	1	1
biological_process	GO:0015829	valine transport	0.972878	1	1	1
biological_process	GO:0015838	amino-acid betaine transport	0.972878	1	1	1
biological_process	GO:0015843	methylammonium transport	0.972878	1	1	1
biological_process	GO:0015871	choline transport	0.972878	1	1	1
biological_process	GO:0015874	norepinephrine transport	0.972878	1	1	1
biological_process	GO:0015882	L-ascorbic acid transmembrane transport	0.972878	1	1	1
biological_process	GO:0015884	folic acid transport	0.972878	1	1	1
biological_process	GO:0015886	heme transport	0.972878	1	1	1
biological_process	GO:0015893	drug transport	0.972878	1	1	1
biological_process	GO:0015914	phospholipid transport	0.972878	1	1	1
biological_process	GO:0015939	pantothenate metabolic process	0.972878	1	1	1
biological_process	GO:0015962	diadenosine triphosphate metabolic process	0.972878	1	1	1
biological_process	GO:0015964	diadenosine triphosphate catabolic process	0.972878	1	1	1
biological_process	GO:0016024	CDP-diacylglycerol biosynthetic process	0.972878	1	1	1
biological_process	GO:0016036	cellular response to phosphate starvation	0.972878	1	1	1
biological_process	GO:0016037	light absorption	0.972878	1	1	1
biological_process	GO:0016038	absorption of visible light	0.972878	1	1	1
biological_process	GO:0016048	detection of temperature stimulus	0.972878	1	1	1
biological_process	GO:0016056	rhodopsin mediated signaling pathway	0.972878	1	1	1
biological_process	GO:0016080	synaptic vesicle targeting	0.972878	1	1	1
biological_process	GO:0016102	diterpenoid biosynthetic process	0.972878	1	1	1
biological_process	GO:0016108	tetraterpenoid metabolic process	0.972878	1	1	1
biological_process	GO:0016109	tetraterpenoid biosynthetic process	0.972878	1	1	1
biological_process	GO:0016116	carotenoid metabolic process	0.972878	1	1	1
biological_process	GO:0016117	carotenoid biosynthetic process	0.972878	1	1	1
biological_process	GO:0016122	xanthophyll metabolic process	0.972878	1	1	1
biological_process	GO:0016123	xanthophyll biosynthetic process	0.972878	1	1	1
biological_process	GO:0016131	brassinosteroid metabolic process	0.972878	1	1	1
biological_process	GO:0016132	brassinosteroid biosynthetic process	0.972878	1	1	1
biological_process	GO:0016137	glycoside metabolic process	0.972878	1	1	1
biological_process	GO:0016139	glycoside catabolic process	0.972878	1	1	1
biological_process	GO:0016185	synaptic vesicle budding from presynaptic endocytic zone membrane	0.972878	1	1	1
biological_process	GO:0016188	synaptic vesicle maturation	0.972878	1	1	1
biological_process	GO:0016198	axon choice point recognition	0.972878	1	1	1
biological_process	GO:0016199	axon midline choice point recognition	0.972878	1	1	1
biological_process	GO:0016203	muscle attachment	0.972878	1	1	1
biological_process	GO:0016233	telomere capping	0.972878	1	1	1
biological_process	GO:0016240	autophagosome membrane docking	0.972878	1	1	1
biological_process	GO:0016242	negative regulation of macroautophagy	0.972878	1	1	1
biological_process	GO:0016243	regulation of autophagosome size	0.972878	1	1	1
biological_process	GO:0016322	neuron remodeling	0.972878	1	1	1
biological_process	GO:0016446	somatic hypermutation of immunoglobulin genes	0.972878	1	1	1
biological_process	GO:0016486	peptide hormone processing	0.972878	1	1	1
biological_process	GO:0016540	protein autoprocessing	0.972878	1	1	1
biological_process	GO:0016553	base conversion or substitution editing	0.972878	1	1	1
biological_process	GO:0016554	cytidine to uridine editing	0.972878	1	1	1
biological_process	GO:0016569	covalent chromatin modification	0.972878	1	1	1
biological_process	GO:0016579	protein deubiquitination	0.972878	1	1	1
biological_process	GO:0016601	Rac protein signal transduction	0.972878	1	1	1
biological_process	GO:0016925	protein sumoylation	0.972878	1	1	1
biological_process	GO:0016926	protein desumoylation	0.972878	1	1	1
biological_process	GO:0017014	protein nitrosylation	0.972878	1	1	1
biological_process	GO:0017121	plasma membrane phospholipid scrambling	0.972878	1	1	1
biological_process	GO:0017158	regulation of calcium ion-dependent exocytosis	0.972878	1	1	1
biological_process	GO:0018119	peptidyl-cysteine S-nitrosylation	0.972878	1	1	1
biological_process	GO:0018146	keratan sulfate biosynthetic process	0.972878	1	1	1
biological_process	GO:0018230	peptidyl-L-cysteine S-palmitoylation	0.972878	1	1	1
biological_process	GO:0018231	peptidyl-S-diacylglycerol-L-cysteine biosynthetic process from peptidyl-cysteine	0.972878	1	1	1
biological_process	GO:0018243	protein O-linked glycosylation via threonine	0.972878	1	1	1
biological_process	GO:0018904	ether metabolic process	0.972878	1	1	1
biological_process	GO:0018992	germ-line sex determination	0.972878	1	1	1
biological_process	GO:0019098	reproductive behavior	0.972878	1	1	1
biological_process	GO:0019100	male germ-line sex determination	0.972878	1	1	1
biological_process	GO:0019184	nonribosomal peptide biosynthetic process	0.972878	1	1	1
biological_process	GO:0019242	methylglyoxal biosynthetic process	0.972878	1	1	1
biological_process	GO:0019243	methylglyoxal catabolic process to D-lactate via S-lactoyl-glutathione	0.972878	1	1	1
biological_process	GO:0019244	lactate biosynthetic process from pyruvate	0.972878	1	1	1
biological_process	GO:0019249	lactate biosynthetic process	0.972878	1	1	1
biological_process	GO:0019290	siderophore biosynthetic process	0.972878	1	1	1
biological_process	GO:0019320	hexose catabolic process	0.972878	1	1	1
biological_process	GO:0019321	pentose metabolic process	0.972878	1	1	1
biological_process	GO:0019323	pentose catabolic process	0.972878	1	1	1
biological_process	GO:0019359	nicotinamide nucleotide biosynthetic process	0.972878	1	1	1
biological_process	GO:0019362	pyridine nucleotide metabolic process	0.972878	1	1	1
biological_process	GO:0019363	pyridine nucleotide biosynthetic process	0.972878	1	1	1
biological_process	GO:0019370	leukotriene biosynthetic process	0.972878	1	1	1
biological_process	GO:0019372	lipoxygenase pathway	0.972878	1	1	1
biological_process	GO:0019374	galactolipid metabolic process	0.972878	1	1	1
biological_process	GO:0019376	galactolipid catabolic process	0.972878	1	1	1
biological_process	GO:0019377	glycolipid catabolic process	0.972878	1	1	1
biological_process	GO:0019405	alditol catabolic process	0.972878	1	1	1
biological_process	GO:0019430	removal of superoxide radicals	0.972878	1	1	1
biological_process	GO:0019433	triglyceride catabolic process	0.972878	1	1	1
biological_process	GO:0019464	glycine decarboxylation via glycine cleavage system	0.972878	1	1	1
biological_process	GO:0019530	taurine metabolic process	0.972878	1	1	1
biological_process	GO:0019541	propionate metabolic process	0.972878	1	1	1
biological_process	GO:0019543	propionate catabolic process	0.972878	1	1	1
biological_process	GO:0019547	arginine catabolic process to ornithine	0.972878	1	1	1
biological_process	GO:0019550	glutamate catabolic process to aspartate	0.972878	1	1	1
biological_process	GO:0019563	glycerol catabolic process	0.972878	1	1	1
biological_process	GO:0019626	short-chain fatty acid catabolic process	0.972878	1	1	1
biological_process	GO:0019627	urea metabolic process	0.972878	1	1	1
biological_process	GO:0019628	urate catabolic process	0.972878	1	1	1
biological_process	GO:0019692	deoxyribose phosphate metabolic process	0.972878	1	1	1
biological_process	GO:0019694	alkanesulfonate metabolic process	0.972878	1	1	1
biological_process	GO:0019695	choline metabolic process	0.972878	1	1	1
biological_process	GO:0019740	nitrogen utilization	0.972878	1	1	1
biological_process	GO:0019805	quinolinate biosynthetic process	0.972878	1	1	1
biological_process	GO:0019896	axonal transport of mitochondrion	0.972878	1	1	1
biological_process	GO:0021502	neural fold elevation formation	0.972878	1	1	1
biological_process	GO:0021549	cerebellum development	0.972878	1	1	1
biological_process	GO:0021557	oculomotor nerve development	0.972878	1	1	1
biological_process	GO:0021561	facial nerve development	0.972878	1	1	1
biological_process	GO:0021575	hindbrain morphogenesis	0.972878	1	1	1
biological_process	GO:0021587	cerebellum morphogenesis	0.972878	1	1	1
biological_process	GO:0021591	ventricular system development	0.972878	1	1	1
biological_process	GO:0021602	cranial nerve morphogenesis	0.972878	1	1	1
biological_process	GO:0021610	facial nerve morphogenesis	0.972878	1	1	1
biological_process	GO:0021670	lateral ventricle development	0.972878	1	1	1
biological_process	GO:0021769	orbitofrontal cortex development	0.972878	1	1	1
biological_process	GO:0021854	hypothalamus development	0.972878	1	1	1
biological_process	GO:0021859	pyramidal neuron differentiation	0.972878	1	1	1
biological_process	GO:0021860	pyramidal neuron development	0.972878	1	1	1
biological_process	GO:0021861	forebrain radial glial cell differentiation	0.972878	1	1	1
biological_process	GO:0021870	Cajal-Retzius cell differentiation	0.972878	1	1	1
biological_process	GO:0021871	forebrain regionalization	0.972878	1	1	1
biological_process	GO:0021879	forebrain neuron differentiation	0.972878	1	1	1
biological_process	GO:0021884	forebrain neuron development	0.972878	1	1	1
biological_process	GO:0021895	cerebral cortex neuron differentiation	0.972878	1	1	1
biological_process	GO:0021903	rostrocaudal neural tube patterning	0.972878	1	1	1
biological_process	GO:0021955	central nervous system neuron axonogenesis	0.972878	1	1	1
biological_process	GO:0021978	telencephalon regionalization	0.972878	1	1	1
biological_process	GO:0021984	adenohypophysis development	0.972878	1	1	1
biological_process	GO:0021998	neural plate mediolateral regionalization	0.972878	1	1	1
biological_process	GO:0022011	myelination in peripheral nervous system	0.972878	1	1	1
biological_process	GO:0022037	metencephalon development	0.972878	1	1	1
biological_process	GO:0022602	ovulation cycle process	0.972878	1	1	1
biological_process	GO:0022614	membrane to membrane docking	0.972878	1	1	1
biological_process	GO:0022617	extracellular matrix disassembly	0.972878	1	1	1
biological_process	GO:0023035	CD40 signaling pathway	0.972878	1	1	1
biological_process	GO:0030002	cellular anion homeostasis	0.972878	1	1	1
biological_process	GO:0030049	muscle filament sliding	0.972878	1	1	1
biological_process	GO:0030149	sphingolipid catabolic process	0.972878	1	1	1
biological_process	GO:0030167	proteoglycan catabolic process	0.972878	1	1	1
biological_process	GO:0030185	nitric oxide transport	0.972878	1	1	1
biological_process	GO:0030186	melatonin metabolic process	0.972878	1	1	1
biological_process	GO:0030187	melatonin biosynthetic process	0.972878	1	1	1
biological_process	GO:0030194	positive regulation of blood coagulation	0.972878	1	1	1
biological_process	GO:0030200	heparan sulfate proteoglycan catabolic process	0.972878	1	1	1
biological_process	GO:0030219	megakaryocyte differentiation	0.972878	1	1	1
biological_process	GO:0030220	platelet formation	0.972878	1	1	1
biological_process	GO:0030238	male sex determination	0.972878	1	1	1
biological_process	GO:0030240	skeletal muscle thin filament assembly	0.972878	1	1	1
biological_process	GO:0030241	skeletal muscle myosin thick filament assembly	0.972878	1	1	1
biological_process	GO:0030262	apoptotic nuclear changes	0.972878	1	1	1
biological_process	GO:0030299	intestinal cholesterol absorption	0.972878	1	1	1
biological_process	GO:0030389	fructosamine metabolic process	0.972878	1	1	1
biological_process	GO:0030392	fructosamine catabolic process	0.972878	1	1	1
biological_process	GO:0030497	fatty acid elongation	0.972878	1	1	1
biological_process	GO:0030511	positive regulation of transforming growth factor beta receptor signaling pathway	0.972878	1	1	1
biological_process	GO:0030520	intracellular estrogen receptor signaling pathway	0.972878	1	1	1
biological_process	GO:0030539	male genitalia development	0.972878	1	1	1
biological_process	GO:0030540	female genitalia development	0.972878	1	1	1
biological_process	GO:0030643	cellular phosphate ion homeostasis	0.972878	1	1	1
biological_process	GO:0030730	sequestering of triglyceride	0.972878	1	1	1
biological_process	GO:0030838	positive regulation of actin filament polymerization	0.972878	1	1	1
biological_process	GO:0030852	regulation of granulocyte differentiation	0.972878	1	1	1
biological_process	GO:0030853	negative regulation of granulocyte differentiation	0.972878	1	1	1
biological_process	GO:0030859	polarized epithelial cell differentiation	0.972878	1	1	1
biological_process	GO:0030885	regulation of myeloid dendritic cell activation	0.972878	1	1	1
biological_process	GO:0030886	negative regulation of myeloid dendritic cell activation	0.972878	1	1	1
biological_process	GO:0030901	midbrain development	0.972878	1	1	1
biological_process	GO:0030903	notochord development	0.972878	1	1	1
biological_process	GO:0030910	olfactory placode formation	0.972878	1	1	1
biological_process	GO:0030947	regulation of vascular endothelial growth factor receptor signaling pathway	0.972878	1	1	1
biological_process	GO:0030949	positive regulation of vascular endothelial growth factor receptor signaling pathway	0.972878	1	1	1
biological_process	GO:0030951	establishment or maintenance of microtubule cytoskeleton polarity	0.972878	1	1	1
biological_process	GO:0030997	regulation of centriole-centriole cohesion	0.972878	1	1	1
biological_process	GO:0031033	myosin filament organization	0.972878	1	1	1
biological_process	GO:0031034	myosin filament assembly	0.972878	1	1	1
biological_process	GO:0031076	embryonic camera-type eye development	0.972878	1	1	1
biological_process	GO:0031102	neuron projection regeneration	0.972878	1	1	1
biological_process	GO:0031111	negative regulation of microtubule polymerization or depolymerization	0.972878	1	1	1
biological_process	GO:0031114	regulation of microtubule depolymerization	0.972878	1	1	1
biological_process	GO:0031123	RNA 3'-end processing	0.972878	1	1	1
biological_process	GO:0031124	mRNA 3'-end processing	0.972878	1	1	1
biological_process	GO:0031145	anaphase-promoting complex-dependent catabolic process	0.972878	1	1	1
biological_process	GO:0031146	SCF-dependent proteasomal ubiquitin-dependent protein catabolic process	0.972878	1	1	1
biological_process	GO:0031223	auditory behavior	0.972878	1	1	1
[truncated: 6,908 more rows]
