# Supplementary material for: Imputation of ancient canid genomes reveals inbreeding history over the past 10,000 years
Source: Proc Natl Acad Sci U S A. 2025 Nov 24;122(48):e2416980122. doi: 10.1073/pnas.2416980122 (PMC12684900; doi:10.1073/pnas.2416980122)
Supplement: Supplementary file 8 — Dataset S07 (XLSX) [file pnas.2416980122.sd07.xlsx]

## Sheet: DatasetS7A-Gene_Ontology
ontology	node_id	node_name	raw_p_underrep	raw_p_overrep	FWER_underrep	FWER_overrep
cellular_component	GO:0042613	MHC class II protein complex	0.999999	2.33417e-05	1	0.119
cellular_component	GO:0042611	MHC protein complex	0.999997	5.22914e-05	1	0.133
biological_process	GO:0019882	antigen processing and presentation	0.999995	6.26453e-05	1	0.19
biological_process	GO:0035456	response to interferon-beta	0.999999	7.60016e-05	1	0.214
biological_process	GO:0035458	cellular response to interferon-beta	0.999999	7.60016e-05	1	0.214
molecular_function	GO:0004984	olfactory receptor activity	0.999985	0.00012546	1	0.284
biological_process	GO:0002504	antigen processing and presentation of peptide or polysaccharide antigen via MHC class II	0.99999	0.000190468	1	0.361
biological_process	GO:0002250	adaptive immune response	0.999948	0.000281553	1	0.427
cellular_component	GO:0072562	blood microparticle	0.999909	0.0026742	1	0.511
molecular_function	GO:0004930	G protein-coupled receptor activity	0.999693	0.000943701	1	0.538
biological_process	GO:0002376	immune system process	0.9994	0.0014444	1	0.748
cellular_component	GO:0019774	proteasome core complex, beta-subunit complex	0.999704	0.0128689	1	0.836
cellular_component	GO:0031838	haptoglobin-hemoglobin complex	0.999704	0.0128689	1	0.836
cellular_component	GO:1905369	endopeptidase complex	0.998909	0.0129034	1	0.836
molecular_function	GO:0001601	peptide YY receptor activity	1	0.00410408	1	0.878
molecular_function	GO:0001602	pancreatic polypeptide receptor activity	1	0.00410408	1	0.878
molecular_function	GO:0031721	hemoglobin alpha binding	1	0.00410408	1	0.878
cellular_component	GO:0016020	membrane	0.988345	0.0208281	1	0.907
biological_process	GO:0010498	proteasomal protein catabolic process	0.999589	0.00326704	1	0.917
cellular_component	GO:0005833	hemoglobin complex	0.998876	0.0246133	1	0.932
cellular_component	GO:0005839	proteasome core complex	0.998876	0.0246133	1	0.932
cellular_component	GO:0034707	chloride channel complex	0.998876	0.0246133	1	0.932
biological_process	GO:0002439	chronic inflammatory response to antigenic stimulus	1	0.00410251	1	0.944
biological_process	GO:0002544	chronic inflammatory response	1	0.00410251	1	0.944
biological_process	GO:0002676	regulation of chronic inflammatory response	1	0.00410251	1	0.944
biological_process	GO:0002678	positive regulation of chronic inflammatory response	1	0.00410251	1	0.944
biological_process	GO:0002874	regulation of chronic inflammatory response to antigenic stimulus	1	0.00410251	1	0.944
biological_process	GO:0002876	positive regulation of chronic inflammatory response to antigenic stimulus	1	0.00410251	1	0.944
biological_process	GO:0002923	regulation of humoral immune response mediated by circulating immunoglobulin	1	0.00410251	1	0.944
biological_process	GO:0002925	positive regulation of humoral immune response mediated by circulating immunoglobulin	1	0.00410251	1	0.944
biological_process	GO:0010043	response to zinc ion	1	0.00410251	1	0.944
biological_process	GO:0010273	detoxification of copper ion	1	0.00410251	1	0.944
biological_process	GO:0010992	ubiquitin recycling	1	0.00410251	1	0.944
biological_process	GO:0010994	free ubiquitin chain polymerization	1	0.00410251	1	0.944
biological_process	GO:0046686	response to cadmium ion	1	0.00410251	1	0.944
biological_process	GO:0061687	detoxification of inorganic compound	1	0.00410251	1	0.944
biological_process	GO:0071276	cellular response to cadmium ion	1	0.00410251	1	0.944
biological_process	GO:0071294	cellular response to zinc ion	1	0.00410251	1	0.944
biological_process	GO:0097501	stress response to metal ion	1	0.00410251	1	0.944
biological_process	GO:1990169	stress response to copper ion	1	0.00410251	1	0.944
molecular_function	GO:0032813	tumor necrosis factor receptor superfamily binding	0.999164	0.00730556	1	0.95
molecular_function	GO:0004888	transmembrane signaling receptor activity	0.996747	0.0077647	1	0.954
biological_process	GO:0006955	immune response	0.998175	0.00431126	1	0.956
molecular_function	GO:0004867	serine-type endopeptidase inhibitor activity	0.998764	0.0097335	1	0.963
biological_process	GO:0019731	antibacterial humoral response	0.99946	0.0053065	1	0.972
molecular_function	GO:0004298	threonine-type endopeptidase activity	0.999742	0.0117962	1	0.977
molecular_function	GO:0004983	neuropeptide Y receptor activity	0.999742	0.0117962	1	0.977
molecular_function	GO:0015020	glucuronosyltransferase activity	0.999742	0.0117962	1	0.977
molecular_function	GO:0030492	hemoglobin binding	0.999742	0.0117962	1	0.977
molecular_function	GO:0031720	haptoglobin binding	0.999742	0.0117962	1	0.977
molecular_function	GO:0070003	threonine-type peptidase activity	0.999742	0.0117962	1	0.977
biological_process	GO:0009617	response to bacterium	0.998001	0.00666778	1	0.981
cellular_component	GO:0033162	melanosome membrane	0.997326	0.0392394	1	0.987
cellular_component	GO:0045009	chitosome	0.997326	0.0392394	1	0.987
cellular_component	GO:0090741	pigment granule membrane	0.997326	0.0392394	1	0.987
molecular_function	GO:0005164	tumor necrosis factor receptor binding	0.998429	0.0163141	1	0.988
molecular_function	GO:0038023	signaling receptor activity	0.992075	0.0169643	1	0.988
molecular_function	GO:0060089	molecular transducer activity	0.992075	0.0169643	1	0.988
biological_process	GO:0098542	defense response to other organism	0.996906	0.00882578	1	0.989
molecular_function	GO:0004866	endopeptidase inhibitor activity	0.996107	0.0187114	1	0.991
molecular_function	GO:0030414	peptidase inhibitor activity	0.996107	0.0187114	1	0.991
molecular_function	GO:0061135	endopeptidase regulator activity	0.995195	0.0220225	1	0.991
molecular_function	GO:0015440	ABC-type peptide transporter activity	0.999016	0.0226083	1	0.992
molecular_function	GO:0033764	steroid dehydrogenase activity, acting on the CH-OH group of donors, NAD or NADP as acceptor	0.999016	0.0226083	1	0.992
biological_process	GO:0002861	regulation of inflammatory response to antigenic stimulus	0.999742	0.011792	1	0.995
biological_process	GO:0002863	positive regulation of inflammatory response to antigenic stimulus	0.999742	0.011792	1	0.995
biological_process	GO:0048535	lymph node development	0.999742	0.011792	1	0.995
biological_process	GO:0043161	proteasome-mediated ubiquitin-dependent protein catabolic process	0.998244	0.0126148	1	0.996
molecular_function	GO:0008188	neuropeptide receptor activity	0.996276	0.0291813	1	0.996
molecular_function	GO:0061134	peptidase regulator activity	0.991515	0.0341677	1	0.997
biological_process	GO:0045087	innate immune response	0.995304	0.0146785	1	0.998
biological_process	GO:0042742	defense response to bacterium	0.995291	0.0170889	1	0.998
biological_process	GO:0006959	humoral immune response	0.995432	0.0185003	1	0.998
biological_process	GO:0032496	response to lipopolysaccharide	0.99612	0.0186757	1	0.998
biological_process	GO:0006511	ubiquitin-dependent protein catabolic process	0.996733	0.0199318	1	0.998
biological_process	GO:0032609	interferon-gamma production	0.997514	0.0222216	1	0.999
biological_process	GO:0032649	regulation of interferon-gamma production	0.997514	0.0222216	1	0.999
biological_process	GO:0002437	inflammatory response to antigenic stimulus	0.999017	0.022601	1	0.999
biological_process	GO:0002455	humoral immune response mediated by circulating immunoglobulin	0.999017	0.022601	1	0.999
biological_process	GO:0002922	positive regulation of humoral immune response	0.999017	0.022601	1	0.999
biological_process	GO:0030866	cortical actin cytoskeleton organization	0.999017	0.022601	1	0.999
biological_process	GO:0071280	cellular response to copper ion	0.999017	0.022601	1	0.999
biological_process	GO:0072583	clathrin-dependent endocytosis	0.999017	0.022601	1	0.999
biological_process	GO:0098754	detoxification	0.999017	0.022601	1	0.999
biological_process	GO:0009607	response to biotic stimulus	0.989834	0.0234173	1	0.999
biological_process	GO:0043207	response to external biotic stimulus	0.989834	0.0234173	1	0.999
biological_process	GO:0051707	response to other organism	0.989834	0.0234173	1	0.999
biological_process	GO:0043122	regulation of I-kappaB kinase/NF-kappaB signaling	0.995702	0.0243985	1	0.999
biological_process	GO:0051603	proteolysis involved in cellular protein catabolic process	0.994153	0.0256492	1	0.999
cellular_component	GO:1905368	peptidase complex	0.991421	0.0515742	1	0.999
cellular_component	GO:0030659	cytoplasmic vesicle membrane	0.985312	0.0521144	1	0.999
biological_process	GO:0008625	extrinsic apoptotic signaling pathway via death domain receptors	0.996282	0.0291606	1	1
biological_process	GO:0033138	positive regulation of peptidyl-serine phosphorylation	0.996282	0.0291606	1	1
biological_process	GO:0019941	modification-dependent protein catabolic process	0.994456	0.0294265	1	1
biological_process	GO:0043632	modification-dependent macromolecule catabolic process	0.994456	0.0294265	1	1
biological_process	GO:0044419	biological process involved in interspecies interaction between organisms	0.986437	0.0301268	1	1
biological_process	GO:0002237	response to molecule of bacterial origin	0.991541	0.034112	1	1
biological_process	GO:0044257	cellular protein catabolic process	0.991541	0.034112	1	1
biological_process	GO:0031349	positive regulation of defense response	0.992976	0.035027	1	1
biological_process	GO:0002712	regulation of B cell mediated immunity	0.997656	0.0361059	1	1
biological_process	GO:0002714	positive regulation of B cell mediated immunity	0.997656	0.0361059	1	1
biological_process	GO:0002889	regulation of immunoglobulin mediated immune response	0.997656	0.0361059	1	1
biological_process	GO:0002891	positive regulation of immunoglobulin mediated immune response	0.997656	0.0361059	1	1
biological_process	GO:0002920	regulation of humoral immune response	0.997656	0.0361059	1	1
biological_process	GO:0006882	cellular zinc ion homeostasis	0.997656	0.0361059	1	1
biological_process	GO:0008207	C21-steroid hormone metabolic process	0.997656	0.0361059	1	1
biological_process	GO:0030865	cortical cytoskeleton organization	0.997656	0.0361059	1	1
biological_process	GO:0034341	response to interferon-gamma	0.997656	0.0361059	1	1
biological_process	GO:0046688	response to copper ion	0.997656	0.0361059	1	1
biological_process	GO:0055069	zinc ion homeostasis	0.997656	0.0361059	1	1
biological_process	GO:0071346	cellular response to interferon-gamma	0.997656	0.0361059	1	1
biological_process	GO:0140374	antiviral innate immune response	0.997656	0.0361059	1	1
biological_process	GO:1904377	positive regulation of protein localization to cell periphery	0.997656	0.0361059	1	1
biological_process	GO:2001238	positive regulation of extrinsic apoptotic signaling pathway	0.997656	0.0361059	1	1
biological_process	GO:0097191	extrinsic apoptotic signaling pathway	0.989959	0.0389261	1	1
biological_process	GO:0050896	response to stimulus	0.976274	0.0411878	1	1
biological_process	GO:0007249	I-kappaB kinase/NF-kappaB signaling	0.991238	0.041207	1	1
biological_process	GO:0048002	antigen processing and presentation of peptide antigen	0.992706	0.0460572	1	1
biological_process	GO:0050729	positive regulation of inflammatory response	0.992706	0.0460572	1	1
biological_process	GO:0050830	defense response to Gram-positive bacterium	0.992706	0.0460572	1	1
biological_process	GO:0051258	protein polymerization	0.992706	0.0460572	1	1
biological_process	GO:0000045	autophagosome assembly	0.99553	0.0519237	1	1
biological_process	GO:0002483	antigen processing and presentation of endogenous peptide antigen	0.99553	0.0519237	1	1
biological_process	GO:0019883	antigen processing and presentation of endogenous antigen	0.99553	0.0519237	1	1
biological_process	GO:0019885	antigen processing and presentation of endogenous peptide antigen via MHC class I	0.99553	0.0519237	1	1
molecular_function	GO:0005344	oxygen carrier activity	0.995525	0.0519375	1	1
molecular_function	GO:0016229	steroid dehydrogenase activity	0.995525	0.0519375	1	1
molecular_function	GO:0019825	oxygen binding	0.995525	0.0519375	1	1
molecular_function	GO:0042605	peptide antigen binding	0.995525	0.0519375	1	1
molecular_function	GO:0016887	ATPase	0.983916	0.0558493	1	1
biological_process	GO:0033135	regulation of peptidyl-serine phosphorylation	0.990281	0.0559676	1	1
biological_process	GO:0045069	regulation of viral genome replication	0.990281	0.0559676	1	1
biological_process	GO:0045071	negative regulation of viral genome replication	0.990281	0.0559676	1	1
biological_process	GO:0048525	negative regulation of viral process	0.990281	0.0559676	1	1
biological_process	GO:0050792	regulation of viral process	0.990281	0.0559676	1	1
biological_process	GO:0050907	detection of chemical stimulus involved in sensory perception	0.990281	0.0559676	1	1
biological_process	GO:1903900	regulation of viral life cycle	0.990281	0.0559676	1	1
biological_process	GO:2001235	positive regulation of apoptotic signaling pathway	0.990281	0.0559676	1	1
molecular_function	GO:0033038	bitter taste receptor activity	0.990267	0.0560003	1	1
cellular_component	GO:0000502	proteasome complex	0.994911	0.0563149	1	1
biological_process	GO:0001817	regulation of cytokine production	0.978985	0.0576779	1	1
biological_process	GO:0044265	cellular macromolecule catabolic process	0.9815	0.0621987	1	1
biological_process	GO:0001816	cytokine production	0.976738	0.0625944	1	1
biological_process	GO:0008202	steroid metabolic process	0.984283	0.0632313	1	1
biological_process	GO:0030163	protein catabolic process	0.978318	0.0637491	1	1
biological_process	GO:0002941	synoviocyte proliferation	1	0.0644599	1	1
biological_process	GO:0003214	cardiac left ventricle morphogenesis	1	0.0644599	1	1
biological_process	GO:0006406	mRNA export from nucleus	1	0.0644599	1	1
biological_process	GO:0006447	regulation of translational initiation by iron	1	0.0644599	1	1
biological_process	GO:0006977	DNA damage response, signal transduction by p53 class mediator resulting in cell cycle arrest	1	0.0644599	1	1
biological_process	GO:0010523	negative regulation of calcium ion transport into cytosol	1	0.0644599	1	1
biological_process	GO:0010968	regulation of microtubule nucleation	1	0.0644599	1	1
biological_process	GO:0016188	synaptic vesicle maturation	1	0.0644599	1	1
biological_process	GO:0030730	sequestering of triglyceride	1	0.0644599	1	1
biological_process	GO:0031145	anaphase-promoting complex-dependent catabolic process	1	0.0644599	1	1
biological_process	GO:0034116	positive regulation of heterotypic cell-cell adhesion	1	0.0644599	1	1
biological_process	GO:0034122	negative regulation of toll-like receptor signaling pathway	1	0.0644599	1	1
biological_process	GO:0035519	protein K29-linked ubiquitination	1	0.0644599	1	1
biological_process	GO:0042634	regulation of hair cycle	1	0.0644599	1	1
biological_process	GO:0043506	regulation of JUN kinase activity	1	0.0644599	1	1
biological_process	GO:0043507	positive regulation of JUN kinase activity	1	0.0644599	1	1
biological_process	GO:0044314	protein K27-linked ubiquitination	1	0.0644599	1	1
biological_process	GO:0045948	positive regulation of translational initiation	1	0.0644599	1	1
biological_process	GO:0045994	positive regulation of translational initiation by iron	1	0.0644599	1	1
biological_process	GO:0046596	regulation of viral entry into host cell	1	0.0644599	1	1
biological_process	GO:0048265	response to pain	1	0.0644599	1	1
biological_process	GO:0048670	regulation of collateral sprouting	1	0.0644599	1	1
biological_process	GO:0048672	positive regulation of collateral sprouting	1	0.0644599	1	1
biological_process	GO:0050772	positive regulation of axonogenesis	1	0.0644599	1	1
biological_process	GO:0051280	negative regulation of release of sequestered calcium ion into cytosol	1	0.0644599	1	1
biological_process	GO:0051284	positive regulation of sequestering of calcium ion	1	0.0644599	1	1
biological_process	GO:0051385	response to mineralocorticoid	1	0.0644599	1	1
biological_process	GO:0051412	response to corticosterone	1	0.0644599	1	1
biological_process	GO:0051797	regulation of hair follicle development	1	0.0644599	1	1
biological_process	GO:0051798	positive regulation of hair follicle development	1	0.0644599	1	1
biological_process	GO:0052372	modulation by symbiont of entry into host	1	0.0644599	1	1
biological_process	GO:0060236	regulation of mitotic spindle organization	1	0.0644599	1	1
biological_process	GO:0060251	regulation of glial cell proliferation	1	0.0644599	1	1
biological_process	GO:0060252	positive regulation of glial cell proliferation	1	0.0644599	1	1
biological_process	GO:0060314	regulation of ryanodine-sensitive calcium-release channel activity	1	0.0644599	1	1
biological_process	GO:0060315	negative regulation of ryanodine-sensitive calcium-release channel activity	1	0.0644599	1	1
biological_process	GO:0060693	regulation of branching involved in salivary gland morphogenesis	1	0.0644599	1	1
biological_process	GO:0061048	negative regulation of branching involved in lung morphogenesis	1	0.0644599	1	1
biological_process	GO:0061387	regulation of extent of cell growth	1	0.0644599	1	1
biological_process	GO:0061757	leukocyte adhesion to arterial endothelial cell	1	0.0644599	1	1
biological_process	GO:0070936	protein K48-linked ubiquitination	1	0.0644599	1	1
biological_process	GO:0070979	protein K11-linked ubiquitination	1	0.0644599	1	1
biological_process	GO:0071427	mRNA-containing ribonucleoprotein complex export from nucleus	1	0.0644599	1	1
biological_process	GO:0072564	blood microparticle formation	1	0.0644599	1	1
biological_process	GO:0072567	chemokine (C-X-C motif) ligand 2 production	1	0.0644599	1	1
biological_process	GO:0072639	interleukin-33 production	1	0.0644599	1	1
biological_process	GO:0090063	positive regulation of microtubule nucleation	1	0.0644599	1	1
biological_process	GO:0090169	regulation of spindle assembly	1	0.0644599	1	1
biological_process	GO:0090224	regulation of spindle organization	1	0.0644599	1	1
biological_process	GO:0090374	oligopeptide export from mitochondrion	1	0.0644599	1	1
biological_process	GO:0097401	synaptic vesicle lumen acidification	1	0.0644599	1	1
biological_process	GO:0097527	necroptotic signaling pathway	1	0.0644599	1	1
biological_process	GO:0099538	synaptic signaling via neuropeptide	1	0.0644599	1	1
biological_process	GO:0150127	regulation of interleukin-33 production	1	0.0644599	1	1
biological_process	GO:0150129	positive regulation of interleukin-33 production	1	0.0644599	1	1
biological_process	GO:1900221	regulation of amyloid-beta clearance	1	0.0644599	1	1
biological_process	GO:1900222	negative regulation of amyloid-beta clearance	1	0.0644599	1	1
biological_process	GO:1901645	regulation of synoviocyte proliferation	1	0.0644599	1	1
biological_process	GO:1901647	positive regulation of synoviocyte proliferation	1	0.0644599	1	1
biological_process	GO:1901673	regulation of mitotic spindle assembly	1	0.0644599	1	1
biological_process	GO:1903347	negative regulation of bicellular tight junction assembly	1	0.0644599	1	1
biological_process	GO:1904478	regulation of intestinal absorption	1	0.0644599	1	1
biological_process	GO:1904776	regulation of protein localization to cell cortex	1	0.0644599	1	1
biological_process	GO:1904778	positive regulation of protein localization to cell cortex	1	0.0644599	1	1
biological_process	GO:1904997	regulation of leukocyte adhesion to arterial endothelial cell	1	0.0644599	1	1
biological_process	GO:1904999	positive regulation of leukocyte adhesion to arterial endothelial cell	1	0.0644599	1	1
biological_process	GO:2000010	positive regulation of protein localization to cell surface	1	0.0644599	1	1
biological_process	GO:2000332	regulation of blood microparticle formation	1	0.0644599	1	1
biological_process	GO:2000334	positive regulation of blood microparticle formation	1	0.0644599	1	1
biological_process	GO:2000341	regulation of chemokine (C-X-C motif) ligand 2 production	1	0.0644599	1	1
biological_process	GO:2000343	positive regulation of chemokine (C-X-C motif) ligand 2 production	1	0.0644599	1	1
biological_process	GO:2000369	regulation of clathrin-dependent endocytosis	1	0.0644599	1	1
biological_process	GO:2000737	negative regulation of stem cell differentiation	1	0.0644599	1	1
biological_process	GO:2000810	regulation of bicellular tight junction assembly	1	0.0644599	1	1
biological_process	GO:2001258	negative regulation of cation channel activity	1	0.0644599	1	1
molecular_function	GO:0003854	3-beta-hydroxy-delta5-steroid dehydrogenase activity	1	0.0644614	1	1
molecular_function	GO:0004098	cerebroside-sulfatase activity	1	0.0644614	1	1
molecular_function	GO:0004303	estradiol 17-beta-dehydrogenase activity	1	0.0644614	1	1
molecular_function	GO:0004769	steroid delta-isomerase activity	1	0.0644614	1	1
molecular_function	GO:0004948	calcitonin receptor activity	1	0.0644614	1	1
molecular_function	GO:0005055	laminin receptor activity	1	0.0644614	1	1
molecular_function	GO:0005173	stem cell factor receptor binding	1	0.0644614	1	1
molecular_function	GO:0016496	substance P receptor activity	1	0.0644614	1	1
molecular_function	GO:0019828	aspartic-type endopeptidase inhibitor activity	1	0.0644614	1	1
molecular_function	GO:0030395	lactose binding	1	0.0644614	1	1
molecular_function	GO:0035374	chondroitin sulfate binding	1	0.0644614	1	1
molecular_function	GO:0038177	death receptor agonist activity	1	0.0644614	1	1
molecular_function	GO:0048030	disaccharide binding	1	0.0644614	1	1
molecular_function	GO:0097642	calcitonin family receptor activity	1	0.0644614	1	1
molecular_function	GO:0097643	amylin receptor activity	1	0.0644614	1	1
molecular_function	GO:0140416	transcription regulator inhibitor activity	1	0.0644614	1	1
biological_process	GO:0002821	positive regulation of adaptive immune response	0.987385	0.0668058	1	1
biological_process	GO:0002824	positive regulation of adaptive immune response based on somatic recombination of immune receptors built from immunoglobulin superfamily domains	0.987385	0.0668058	1	1
biological_process	GO:0018105	peptidyl-serine phosphorylation	0.987385	0.0668058	1	1
biological_process	GO:0018209	peptidyl-serine modification	0.987385	0.0668058	1	1
biological_process	GO:0019079	viral genome replication	0.987385	0.0668058	1	1
molecular_function	GO:0008527	taste receptor activity	0.987367	0.0668423	1	1
cellular_component	GO:0000221	vacuolar proton-transporting V-type ATPase, V1 domain	1	0.0673534	1	1
cellular_component	GO:0002079	inner acrosomal membrane	1	0.0673534	1	1
cellular_component	GO:0002080	acrosomal membrane	1	0.0673534	1	1
cellular_component	GO:0005680	anaphase-promoting complex	1	0.0673534	1	1
cellular_component	GO:0005861	troponin complex	1	0.0673534	1	1
cellular_component	GO:0005865	striated muscle thin filament	1	0.0673534	1	1
cellular_component	GO:0016471	vacuolar proton-transporting V-type ATPase complex	1	0.0673534	1	1
cellular_component	GO:0033178	proton-transporting two-sector ATPase complex, catalytic domain	1	0.0673534	1	1
cellular_component	GO:0033180	proton-transporting V-type ATPase, V1 domain	1	0.0673534	1	1
cellular_component	GO:0036379	myofilament	1	0.0673534	1	1
cellular_component	GO:0042825	TAP complex	1	0.0673534	1	1
cellular_component	GO:0098982	GABA-ergic synapse	1	0.0673534	1	1
cellular_component	GO:1990111	spermatoproteasome complex	1	0.0673534	1	1
biological_process	GO:0009636	response to toxic substance	0.992538	0.0697083	1	1
biological_process	GO:0042743	hydrogen peroxide metabolic process	0.992538	0.0697083	1	1
biological_process	GO:0042744	hydrogen peroxide catabolic process	0.992538	0.0697083	1	1
biological_process	GO:0045639	positive regulation of myeloid cell differentiation	0.992538	0.0697083	1	1
biological_process	GO:0071248	cellular response to metal ion	0.992538	0.0697083	1	1
biological_process	GO:1904375	regulation of protein localization to cell periphery	0.992538	0.0697083	1	1
biological_process	GO:1905037	autophagosome organization	0.992538	0.0697083	1	1
molecular_function	GO:0003823	antigen binding	0.992531	0.069725	1	1
molecular_function	GO:0005254	chloride channel activity	0.992531	0.069725	1	1
biological_process	GO:0044248	cellular catabolic process	0.966907	0.0702359	1	1
biological_process	GO:0033993	response to lipid	0.972923	0.0759033	1	1
biological_process	GO:0006952	defense response	0.958708	0.077658	1	1
cellular_component	GO:0098796	membrane protein complex	0.962405	0.0778618	1	1
biological_process	GO:0002708	positive regulation of lymphocyte mediated immunity	0.983989	0.0785278	1	1
biological_process	GO:0019058	viral life cycle	0.983989	0.0785278	1	1
biological_process	GO:0043123	positive regulation of I-kappaB kinase/NF-kappaB signaling	0.983989	0.0785278	1	1
biological_process	GO:0071222	cellular response to lipopolysaccharide	0.983989	0.0785278	1	1
molecular_function	GO:0042626	ATPase-coupled transmembrane transporter activity	0.983968	0.0785676	1	1
molecular_function	GO:0030234	enzyme regulator activity	0.965921	0.08495	1	1
biological_process	GO:0001580	detection of chemical stimulus involved in sensory perception of bitter taste	0.98861	0.0891477	1	1
biological_process	GO:0002367	cytokine production involved in immune response	0.98861	0.0891477	1	1
biological_process	GO:0002474	antigen processing and presentation of peptide antigen via MHC class I	0.98861	0.0891477	1	1
biological_process	GO:0002718	regulation of cytokine production involved in immune response	0.98861	0.0891477	1	1
biological_process	GO:0016064	immunoglobulin mediated immune response	0.98861	0.0891477	1	1
biological_process	GO:0019724	B cell mediated immunity	0.98861	0.0891477	1	1
biological_process	GO:0032729	positive regulation of interferon-gamma production	0.98861	0.0891477	1	1
biological_process	GO:0034763	negative regulation of transmembrane transport	0.98861	0.0891477	1	1
biological_process	GO:0050913	sensory perception of bitter taste	0.98861	0.0891477	1	1
biological_process	GO:0099504	synaptic vesicle cycle	0.98861	0.0891477	1	1
biological_process	GO:1902115	regulation of organelle assembly	0.98861	0.0891477	1	1
molecular_function	GO:0005253	anion channel activity	0.9886	0.0891667	1	1
molecular_function	GO:0042887	amide transmembrane transporter activity	0.9886	0.0891667	1	1
molecular_function	GO:0140098	catalytic activity, acting on RNA	0.9886	0.0891667	1	1
molecular_function	GO:1904680	peptide transmembrane transporter activity	0.9886	0.0891667	1	1
biological_process	GO:0002699	positive regulation of immune effector process	0.974351	0.0903457	1	1
biological_process	GO:0019730	antimicrobial humoral response	0.974351	0.0903457	1	1
biological_process	GO:0016032	viral process	0.980068	0.0910841	1	1
biological_process	GO:0031331	positive regulation of cellular catabolic process	0.980068	0.0910841	1	1
molecular_function	GO:0015399	primary active transmembrane transporter activity	0.980042	0.0911269	1	1
biological_process	GO:0050778	positive regulation of immune response	0.965294	0.100344	1	1
cellular_component	GO:0005886	plasma membrane	0.93372	0.101464	1	1
biological_process	GO:0009057	macromolecule catabolic process	0.959512	0.103925	1	1
biological_process	GO:0007606	sensory perception of chemical stimulus	0.975602	0.104421	1	1
biological_process	GO:0009593	detection of chemical stimulus	0.975602	0.104421	1	1
molecular_function	GO:0004857	enzyme inhibitor activity	0.961129	0.109244	1	1
biological_process	GO:0000209	protein polyubiquitination	0.983699	0.109961	1	1
biological_process	GO:0003151	outflow tract morphogenesis	0.983699	0.109961	1	1
biological_process	GO:0031960	response to corticosteroid	0.983699	0.109961	1	1
biological_process	GO:0042130	negative regulation of T cell proliferation	0.983699	0.109961	1	1
biological_process	GO:0050769	positive regulation of neurogenesis	0.983699	0.109961	1	1
biological_process	GO:0050912	detection of chemical stimulus involved in sensory perception of taste	0.983699	0.109961	1	1
biological_process	GO:0051384	response to glucocorticoid	0.983699	0.109961	1	1
biological_process	GO:0071241	cellular response to inorganic substance	0.983699	0.109961	1	1
biological_process	GO:0099003	vesicle-mediated transport in synapse	0.983699	0.109961	1	1
cellular_component	GO:0005783	endoplasmic reticulum	0.939597	0.110839	1	1
cellular_component	GO:0005789	endoplasmic reticulum membrane	0.945346	0.11781	1	1
cellular_component	GO:0042175	nuclear outer membrane-endoplasmic reticulum membrane network	0.945346	0.11781	1	1
cellular_component	GO:0098827	endoplasmic reticulum subcompartment	0.945346	0.11781	1	1
biological_process	GO:0001819	positive regulation of cytokine production	0.956829	0.1183	1	1
biological_process	GO:0031347	regulation of defense response	0.956829	0.1183	1	1
biological_process	GO:0001818	negative regulation of cytokine production	0.970574	0.118483	1	1
biological_process	GO:0002705	positive regulation of leukocyte mediated immunity	0.970574	0.118483	1	1
biological_process	GO:0071216	cellular response to biotic stimulus	0.970574	0.118483	1	1
biological_process	GO:0071219	cellular response to molecule of bacterial origin	0.970574	0.118483	1	1
biological_process	GO:0097190	apoptotic signaling pathway	0.951407	0.119741	1	1
biological_process	GO:0002230	positive regulation of defense response to virus by host	0.995897	0.124817	1	1
biological_process	GO:0006405	RNA export from nucleus	0.995897	0.124817	1	1
biological_process	GO:0006458	de novo' protein folding	0.995897	0.124817	1	1
biological_process	GO:0006706	steroid catabolic process	0.995897	0.124817	1	1
biological_process	GO:0006775	fat-soluble vitamin metabolic process	0.995897	0.124817	1	1
biological_process	GO:0007252	I-kappaB phosphorylation	0.995897	0.124817	1	1
biological_process	GO:0007431	salivary gland development	0.995897	0.124817	1	1
biological_process	GO:0007435	salivary gland morphogenesis	0.995897	0.124817	1	1
biological_process	GO:0009110	vitamin biosynthetic process	0.995897	0.124817	1	1
biological_process	GO:0010799	regulation of peptidyl-threonine phosphorylation	0.995897	0.124817	1	1
biological_process	GO:0010800	positive regulation of peptidyl-threonine phosphorylation	0.995897	0.124817	1	1
biological_process	GO:0010829	negative regulation of glucose transmembrane transport	0.995897	0.124817	1	1
biological_process	GO:0010880	regulation of release of sequestered calcium ion into cytosol by sarcoplasmic reticulum	0.995897	0.124817	1	1
biological_process	GO:0010881	regulation of cardiac muscle contraction by regulation of the release of sequestered calcium ion	0.995897	0.124817	1	1
biological_process	GO:0014009	glial cell proliferation	0.995897	0.124817	1	1
biological_process	GO:0014013	regulation of gliogenesis	0.995897	0.124817	1	1
biological_process	GO:0014015	positive regulation of gliogenesis	0.995897	0.124817	1	1
biological_process	GO:0018107	peptidyl-threonine phosphorylation	0.995897	0.124817	1	1
biological_process	GO:0030307	positive regulation of cell growth	0.995897	0.124817	1	1
biological_process	GO:0030330	DNA damage response, signal transduction by p53 class mediator	0.995897	0.124817	1	1
biological_process	GO:0030656	regulation of vitamin metabolic process	0.995897	0.124817	1	1
biological_process	GO:0031571	mitotic G1 DNA damage checkpoint signaling	0.995897	0.124817	1	1
biological_process	GO:0031622	positive regulation of fever generation	0.995897	0.124817	1	1
biological_process	GO:0031652	positive regulation of heat generation	0.995897	0.124817	1	1
biological_process	GO:0031665	negative regulation of lipopolysaccharide-mediated signaling pathway	0.995897	0.124817	1	1
biological_process	GO:0032410	negative regulation of transporter activity	0.995897	0.124817	1	1
biological_process	GO:0032413	negative regulation of ion transmembrane transporter activity	0.995897	0.124817	1	1
biological_process	GO:0033555	multicellular organismal response to stress	0.995897	0.124817	1	1
biological_process	GO:0034114	regulation of heterotypic cell-cell adhesion	0.995897	0.124817	1	1
biological_process	GO:0034340	response to type I interferon	0.995897	0.124817	1	1
biological_process	GO:0035094	response to nicotine	0.995897	0.124817	1	1
biological_process	GO:0036503	ERAD pathway	0.995897	0.124817	1	1
biological_process	GO:0042359	vitamin D metabolic process	0.995897	0.124817	1	1
biological_process	GO:0042362	fat-soluble vitamin biosynthetic process	0.995897	0.124817	1	1
biological_process	GO:0042368	vitamin D biosynthetic process	0.995897	0.124817	1	1
biological_process	GO:0042448	progesterone metabolic process	0.995897	0.124817	1	1
biological_process	GO:0043243	positive regulation of protein-containing complex disassembly	0.995897	0.124817	1	1
biological_process	GO:0043406	positive regulation of MAP kinase activity	0.995897	0.124817	1	1
biological_process	GO:0043537	negative regulation of blood vessel endothelial cell migration	0.995897	0.124817	1	1
biological_process	GO:0043903	regulation of biological process involved in symbiotic interaction	0.995897	0.124817	1	1
biological_process	GO:0044409	entry into host	0.995897	0.124817	1	1
biological_process	GO:0044819	mitotic G1/S transition checkpoint signaling	0.995897	0.124817	1	1
biological_process	GO:0045646	regulation of erythrocyte differentiation	0.995897	0.124817	1	1
biological_process	GO:0045648	positive regulation of erythrocyte differentiation	0.995897	0.124817	1	1
biological_process	GO:0045727	positive regulation of translation	0.995897	0.124817	1	1
biological_process	GO:0046136	positive regulation of vitamin metabolic process	0.995897	0.124817	1	1
biological_process	GO:0046325	negative regulation of glucose import	0.995897	0.124817	1	1
biological_process	GO:0046718	viral entry into host cell	0.995897	0.124817	1	1
biological_process	GO:0048668	collateral sprouting	0.995897	0.124817	1	1
biological_process	GO:0050688	regulation of defense response to virus	0.995897	0.124817	1	1
biological_process	GO:0050691	regulation of defense response to virus by host	0.995897	0.124817	1	1
biological_process	GO:0051044	positive regulation of membrane protein ectodomain proteolysis	0.995897	0.124817	1	1
biological_process	GO:0051084	de novo' posttranslational protein folding	0.995897	0.124817	1	1
biological_process	GO:0051085	chaperone cofactor-dependent protein refolding	0.995897	0.124817	1	1
biological_process	GO:0051701	biological process involved in interaction with host	0.995897	0.124817	1	1
biological_process	GO:0051923	sulfation	0.995897	0.124817	1	1
biological_process	GO:0052126	movement in host environment	0.995897	0.124817	1	1
biological_process	GO:0060337	type I interferon signaling pathway	0.995897	0.124817	1	1
biological_process	GO:0060338	regulation of type I interferon-mediated signaling pathway	0.995897	0.124817	1	1
biological_process	GO:0060340	positive regulation of type I interferon-mediated signaling pathway	0.995897	0.124817	1	1
biological_process	GO:0060445	branching involved in salivary gland morphogenesis	0.995897	0.124817	1	1
biological_process	GO:0060556	regulation of vitamin D biosynthetic process	0.995897	0.124817	1	1
biological_process	GO:0060557	positive regulation of vitamin D biosynthetic process	0.995897	0.124817	1	1
biological_process	GO:0060664	epithelial cell proliferation involved in salivary gland morphogenesis	0.995897	0.124817	1	1
biological_process	GO:0061043	regulation of vascular wound healing	0.995897	0.124817	1	1
biological_process	GO:0061044	negative regulation of vascular wound healing	0.995897	0.124817	1	1
biological_process	GO:0061046	regulation of branching involved in lung morphogenesis	0.995897	0.124817	1	1
biological_process	GO:0070471	uterine smooth muscle contraction	0.995897	0.124817	1	1
biological_process	GO:0070472	regulation of uterine smooth muscle contraction	0.995897	0.124817	1	1
biological_process	GO:0070886	positive regulation of calcineurin-NFAT signaling cascade	0.995897	0.124817	1	1
biological_process	GO:0071316	cellular response to nicotine	0.995897	0.124817	1	1
biological_process	GO:0071357	cellular response to type I interferon	0.995897	0.124817	1	1
biological_process	GO:0071801	regulation of podosome assembly	0.995897	0.124817	1	1
biological_process	GO:0071803	positive regulation of podosome assembly	0.995897	0.124817	1	1
biological_process	GO:0072697	protein localization to cell cortex	0.995897	0.124817	1	1
biological_process	GO:0090594	inflammatory response to wounding	0.995897	0.124817	1	1
biological_process	GO:0106058	positive regulation of calcineurin-mediated signaling	0.995897	0.124817	1	1
biological_process	GO:1901019	regulation of calcium ion transmembrane transporter activity	0.995897	0.124817	1	1
biological_process	GO:1901020	negative regulation of calcium ion transmembrane transporter activity	0.995897	0.124817	1	1
biological_process	GO:1901550	regulation of endothelial cell development	0.995897	0.124817	1	1
biological_process	GO:1901889	negative regulation of cell junction assembly	0.995897	0.124817	1	1
biological_process	GO:1902003	regulation of amyloid-beta formation	0.995897	0.124817	1	1
biological_process	GO:1902004	positive regulation of amyloid-beta formation	0.995897	0.124817	1	1
biological_process	GO:1902991	regulation of amyloid precursor protein catabolic process	0.995897	0.124817	1	1
biological_process	GO:1902993	positive regulation of amyloid precursor protein catabolic process	0.995897	0.124817	1	1
biological_process	GO:1903140	regulation of establishment of endothelial barrier	0.995897	0.124817	1	1
biological_process	GO:1903170	negative regulation of calcium ion transmembrane transport	0.995897	0.124817	1	1
biological_process	GO:1903719	regulation of I-kappaB phosphorylation	0.995897	0.124817	1	1
biological_process	GO:1903721	positive regulation of I-kappaB phosphorylation	0.995897	0.124817	1	1
biological_process	GO:1904996	positive regulation of leukocyte adhesion to vascular endothelial cell	0.995897	0.124817	1	1
biological_process	GO:1905038	regulation of membrane lipid metabolic process	0.995897	0.124817	1	1
biological_process	GO:2001257	regulation of cation channel activity	0.995897	0.124817	1	1
molecular_function	GO:0004062	aryl sulfotransferase activity	0.995896	0.124819	1	1
molecular_function	GO:0004508	steroid 17-alpha-monooxygenase activity	0.995896	0.124819	1	1
molecular_function	GO:0005247	voltage-gated chloride channel activity	0.995896	0.124819	1	1
molecular_function	GO:0008395	steroid hydroxylase activity	0.995896	0.124819	1	1
molecular_function	GO:0010997	anaphase-promoting complex binding	0.995896	0.124819	1	1
molecular_function	GO:0015018	galactosylgalactosylxylosylprotein 3-beta-glucuronosyltransferase activity	0.995896	0.124819	1	1
molecular_function	GO:0042625	ATPase-coupled ion transmembrane transporter activity	0.995896	0.124819	1	1
molecular_function	GO:0044183	protein folding chaperone	0.995896	0.124819	1	1
molecular_function	GO:0044769	ATPase activity, coupled to transmembrane movement of ions, rotational mechanism	0.995896	0.124819	1	1
molecular_function	GO:0046961	proton-transporting ATPase activity, rotational mechanism	0.995896	0.124819	1	1
molecular_function	GO:0061631	ubiquitin conjugating enzyme activity	0.995896	0.124819	1	1
molecular_function	GO:0061650	ubiquitin-like protein conjugating enzyme activity	0.995896	0.124819	1	1
biological_process	GO:0071345	cellular response to cytokine stimulus	0.946988	0.128082	1	1
cellular_component	GO:0001891	phagocytic cup	0.995513	0.13022	1	1
cellular_component	GO:0016469	proton-transporting two-sector ATPase complex	0.995513	0.13022	1	1
cellular_component	GO:0030176	integral component of endoplasmic reticulum membrane	0.995513	0.13022	1	1
cellular_component	GO:0031227	intrinsic component of endoplasmic reticulum membrane	0.995513	0.13022	1	1
cellular_component	GO:0031300	intrinsic component of organelle membrane	0.995513	0.13022	1	1
cellular_component	GO:0031301	integral component of organelle membrane	0.995513	0.13022	1	1
cellular_component	GO:0033018	sarcoplasmic reticulum lumen	0.995513	0.13022	1	1
cellular_component	GO:0033176	proton-transporting V-type ATPase complex	0.995513	0.13022	1	1
cellular_component	GO:0042824	MHC class I peptide loading complex	0.995513	0.13022	1	1
biological_process	GO:0007033	vacuole organization	0.977778	0.131896	1	1
biological_process	GO:0032886	regulation of microtubule-based process	0.977778	0.131896	1	1
biological_process	GO:0034754	cellular hormone metabolic process	0.977778	0.131896	1	1
biological_process	GO:0045732	positive regulation of protein catabolic process	0.977778	0.131896	1	1
biological_process	GO:0045930	negative regulation of mitotic cell cycle	0.977778	0.131896	1	1
biological_process	GO:0051962	positive regulation of nervous system development	0.977778	0.131896	1	1
biological_process	GO:1903829	positive regulation of cellular protein localization	0.977778	0.131896	1	1
molecular_function	GO:0043177	organic acid binding	0.977762	0.131918	1	1
molecular_function	GO:0140359	ABC-type transporter activity	0.977762	0.131918	1	1
biological_process	GO:0002706	regulation of lymphocyte mediated immunity	0.964973	0.13321	1	1
biological_process	GO:0002819	regulation of adaptive immune response	0.964973	0.13321	1	1
biological_process	GO:0002822	regulation of adaptive immune response based on somatic recombination of immune receptors built from immunoglobulin superfamily domains	0.964973	0.13321	1	1
biological_process	GO:0009896	positive regulation of catabolic process	0.964973	0.13321	1	1
biological_process	GO:0050906	detection of stimulus involved in sensory perception	0.964973	0.13321	1	1
biological_process	GO:0050727	regulation of inflammatory response	0.955862	0.133729	1	1
cellular_component	GO:0098797	plasma membrane protein complex	0.935336	0.141029	1	1
molecular_function	GO:0098772	molecular function regulator	0.930526	0.14312	1	1
biological_process	GO:0031334	positive regulation of protein-containing complex assembly	0.970839	0.154726	1	1
biological_process	GO:0045637	regulation of myeloid cell differentiation	0.970839	0.154726	1	1
biological_process	GO:0050909	sensory perception of taste	0.970839	0.154726	1	1
molecular_function	GO:0140104	molecular carrier activity	0.970819	0.154748	1	1
biological_process	GO:0010628	positive regulation of gene expression	0.925726	0.1576	1	1
biological_process	GO:0002697	regulation of immune effector process	0.944228	0.158133	1	1
biological_process	GO:0032103	positive regulation of response to external stimulus	0.944228	0.158133	1	1
biological_process	GO:0043065	positive regulation of apoptotic process	0.944228	0.158133	1	1
cellular_component	GO:0012506	vesicle membrane	0.929358	0.159507	1	1
biological_process	GO:0042445	hormone metabolic process	0.952031	0.164424	1	1
biological_process	GO:0009056	catabolic process	0.904592	0.16662	1	1
biological_process	GO:0009605	response to external stimulus	0.892697	0.170306	1	1
biological_process	GO:0010942	positive regulation of cell death	0.937801	0.170925	1	1
biological_process	GO:0043068	positive regulation of programmed cell death	0.937801	0.170925	1	1
biological_process	GO:0006694	steroid biosynthetic process	0.962888	0.178249	1	1
biological_process	GO:0032872	regulation of stress-activated MAPK cascade	0.962888	0.178249	1	1
biological_process	GO:0032945	negative regulation of mononuclear cell proliferation	0.962888	0.178249	1	1
biological_process	GO:0050672	negative regulation of lymphocyte proliferation	0.962888	0.178249	1	1
biological_process	GO:0050868	negative regulation of T cell activation	0.962888	0.178249	1	1
biological_process	GO:0070302	regulation of stress-activated protein kinase signaling cascade	0.962888	0.178249	1	1
biological_process	GO:0070664	negative regulation of leukocyte proliferation	0.962888	0.178249	1	1
biological_process	GO:1903038	negative regulation of leukocyte cell-cell adhesion	0.962888	0.178249	1	1
molecular_function	GO:0003729	mRNA binding	0.962863	0.17827	1	1
molecular_function	GO:0004842	ubiquitin-protein transferase activity	0.962863	0.17827	1	1
molecular_function	GO:0016614	oxidoreductase activity, acting on CH-OH group of donors	0.962863	0.17827	1	1
molecular_function	GO:0016616	oxidoreductase activity, acting on the CH-OH group of donors, NAD or NADP as acceptor	0.962863	0.17827	1	1
molecular_function	GO:0042923	neuropeptide binding	0.962863	0.17827	1	1
biological_process	GO:0002703	regulation of leukocyte mediated immunity	0.944688	0.180791	1	1
biological_process	GO:0016567	protein ubiquitination	0.944688	0.180791	1	1
biological_process	GO:0040008	regulation of growth	0.944688	0.180791	1	1
biological_process	GO:0072593	reactive oxygen species metabolic process	0.944688	0.180791	1	1
molecular_function	GO:0003724	RNA helicase activity	0.988204	0.18133	1	1
molecular_function	GO:0004995	tachykinin receptor activity	0.988204	0.18133	1	1
molecular_function	GO:0005163	nerve growth factor receptor binding	0.988204	0.18133	1	1
molecular_function	GO:0005165	neurotrophin receptor binding	0.988204	0.18133	1	1
molecular_function	GO:0008308	voltage-gated anion channel activity	0.988204	0.18133	1	1
molecular_function	GO:0008483	transaminase activity	0.988204	0.18133	1	1
molecular_function	GO:0009678	pyrophosphate hydrolysis-driven proton transmembrane transporter activity	0.988204	0.18133	1	1
molecular_function	GO:0015421	ABC-type oligopeptide transporter activity	0.988204	0.18133	1	1
molecular_function	GO:0016769	transferase activity, transferring nitrogenous groups	0.988204	0.18133	1	1
molecular_function	GO:0016863	intramolecular oxidoreductase activity, transposing C=C bonds	0.988204	0.18133	1	1
molecular_function	GO:0030276	clathrin binding	0.988204	0.18133	1	1
molecular_function	GO:0042287	MHC protein binding	0.988204	0.18133	1	1
molecular_function	GO:0070492	oligosaccharide binding	0.988204	0.18133	1	1
molecular_function	GO:0097153	cysteine-type endopeptidase activity involved in apoptotic process	0.988204	0.18133	1	1
molecular_function	GO:0098631	cell adhesion mediator activity	0.988204	0.18133	1	1
biological_process	GO:0000077	DNA damage checkpoint signaling	0.988208	0.18133	1	1
biological_process	GO:0002399	MHC class II protein complex assembly	0.988208	0.18133	1	1
biological_process	GO:0002503	peptide antigen assembly with MHC class II protein complex	0.988208	0.18133	1	1
biological_process	GO:0002675	positive regulation of acute inflammatory response	0.988208	0.18133	1	1
biological_process	GO:0002719	negative regulation of cytokine production involved in immune response	0.988208	0.18133	1	1
biological_process	GO:0003009	skeletal muscle contraction	0.988208	0.18133	1	1
biological_process	GO:0003352	regulation of cilium movement	0.988208	0.18133	1	1
biological_process	GO:0003353	positive regulation of cilium movement	0.988208	0.18133	1	1
biological_process	GO:0006730	one-carbon metabolic process	0.988208	0.18133	1	1
biological_process	GO:0006766	vitamin metabolic process	0.988208	0.18133	1	1
biological_process	GO:0006857	oligopeptide transport	0.988208	0.18133	1	1
biological_process	GO:0007020	microtubule nucleation	0.988208	0.18133	1	1
biological_process	GO:0007422	peripheral nervous system development	0.988208	0.18133	1	1
biological_process	GO:0010458	exit from mitosis	0.988208	0.18133	1	1
biological_process	GO:0010596	negative regulation of endothelial cell migration	0.988208	0.18133	1	1
biological_process	GO:0014808	release of sequestered calcium ion into cytosol by sarcoplasmic reticulum	0.988208	0.18133	1	1
biological_process	GO:0018210	peptidyl-threonine modification	0.988208	0.18133	1	1
biological_process	GO:0021766	hippocampus development	0.988208	0.18133	1	1
biological_process	GO:0022898	regulation of transmembrane transporter activity	0.988208	0.18133	1	1
biological_process	GO:0031112	positive regulation of microtubule polymerization or depolymerization	0.988208	0.18133	1	1
biological_process	GO:0031113	regulation of microtubule polymerization	0.988208	0.18133	1	1
biological_process	GO:0031116	positive regulation of microtubule polymerization	0.988208	0.18133	1	1
biological_process	GO:0031570	DNA integrity checkpoint signaling	0.988208	0.18133	1	1
biological_process	GO:0031620	regulation of fever generation	0.988208	0.18133	1	1
biological_process	GO:0031650	regulation of heat generation	0.988208	0.18133	1	1
biological_process	GO:0031664	regulation of lipopolysaccharide-mediated signaling pathway	0.988208	0.18133	1	1
biological_process	GO:0032412	regulation of ion transmembrane transporter activity	0.988208	0.18133	1	1
biological_process	GO:0032735	positive regulation of interleukin-12 production	0.988208	0.18133	1	1
biological_process	GO:0034113	heterotypic cell-cell adhesion	0.988208	0.18133	1	1
biological_process	GO:0034121	regulation of toll-like receptor signaling pathway	0.988208	0.18133	1	1
biological_process	GO:0034250	positive regulation of cellular amide metabolic process	0.988208	0.18133	1	1
biological_process	GO:0035672	oligopeptide transmembrane transport	0.988208	0.18133	1	1
biological_process	GO:0035739	CD4-positive, alpha-beta T cell proliferation	0.988208	0.18133	1	1
biological_process	GO:0038179	neurotrophin signaling pathway	0.988208	0.18133	1	1
biological_process	GO:0038180	nerve growth factor signaling pathway	0.988208	0.18133	1	1
biological_process	GO:0042026	protein refolding	0.988208	0.18133	1	1
biological_process	GO:0043124	negative regulation of I-kappaB kinase/NF-kappaB signaling	0.988208	0.18133	1	1
biological_process	GO:0043200	response to amino acid	0.988208	0.18133	1	1
biological_process	GO:0044773	mitotic DNA damage checkpoint signaling	0.988208	0.18133	1	1
biological_process	GO:0044774	mitotic DNA integrity checkpoint signaling	0.988208	0.18133	1	1
biological_process	GO:0045428	regulation of nitric oxide biosynthetic process	0.988208	0.18133	1	1
biological_process	GO:0045429	positive regulation of nitric oxide biosynthetic process	0.988208	0.18133	1	1
biological_process	GO:0045601	regulation of endothelial cell differentiation	0.988208	0.18133	1	1
biological_process	GO:0045662	negative regulation of myoblast differentiation	0.988208	0.18133	1	1
biological_process	GO:0045668	negative regulation of osteoblast differentiation	0.988208	0.18133	1	1
biological_process	GO:0045672	positive regulation of osteoclast differentiation	0.988208	0.18133	1	1
biological_process	GO:0048566	embryonic digestive tract development	0.988208	0.18133	1	1
biological_process	GO:0050770	regulation of axonogenesis	0.988208	0.18133	1	1
biological_process	GO:0050901	leukocyte tethering or rolling	0.988208	0.18133	1	1
biological_process	GO:0051028	mRNA transport	0.988208	0.18133	1	1
biological_process	GO:0051926	negative regulation of calcium ion transport	0.988208	0.18133	1	1
biological_process	GO:0060295	regulation of cilium movement involved in cell motility	0.988208	0.18133	1	1
biological_process	GO:0060441	epithelial tube branching involved in lung morphogenesis	0.988208	0.18133	1	1
biological_process	GO:0060632	regulation of microtubule-based movement	0.988208	0.18133	1	1
biological_process	GO:0061042	vascular wound healing	0.988208	0.18133	1	1
biological_process	GO:0062207	regulation of pattern recognition receptor signaling pathway	0.988208	0.18133	1	1
biological_process	GO:0070050	neuron cellular homeostasis	0.988208	0.18133	1	1
biological_process	GO:0070296	sarcoplasmic reticulum calcium ion transport	0.988208	0.18133	1	1
biological_process	GO:0070884	regulation of calcineurin-NFAT signaling cascade	0.988208	0.18133	1	1
biological_process	GO:0071166	ribonucleoprotein complex localization	0.988208	0.18133	1	1
biological_process	GO:0071230	cellular response to amino acid stimulus	0.988208	0.18133	1	1
biological_process	GO:0071426	ribonucleoprotein complex export from nucleus	0.988208	0.18133	1	1
biological_process	GO:0071800	podosome assembly	0.988208	0.18133	1	1
biological_process	GO:0072577	endothelial cell apoptotic process	0.988208	0.18133	1	1
biological_process	GO:0080164	regulation of nitric oxide metabolic process	0.988208	0.18133	1	1
biological_process	GO:0085020	protein K6-linked ubiquitination	0.988208	0.18133	1	1
biological_process	GO:0090307	mitotic spindle assembly	0.988208	0.18133	1	1
biological_process	GO:0106056	regulation of calcineurin-mediated signaling	0.988208	0.18133	1	1
biological_process	GO:1900017	positive regulation of cytokine production involved in inflammatory response	0.988208	0.18133	1	1
biological_process	GO:1901317	regulation of flagellated sperm motility	0.988208	0.18133	1	1
biological_process	GO:1902019	regulation of cilium-dependent cell motility	0.988208	0.18133	1	1
biological_process	GO:1902093	positive regulation of flagellated sperm motility	0.988208	0.18133	1	1
biological_process	GO:1902117	positive regulation of organelle assembly	0.988208	0.18133	1	1
biological_process	GO:1902600	proton transmembrane transport	0.988208	0.18133	1	1
biological_process	GO:1902807	negative regulation of cell cycle G1/S phase transition	0.988208	0.18133	1	1
biological_process	GO:1903514	release of sequestered calcium ion into cytosol by endoplasmic reticulum	0.988208	0.18133	1	1
biological_process	GO:1904407	positive regulation of nitric oxide metabolic process	0.988208	0.18133	1	1
biological_process	GO:1904994	regulation of leukocyte adhesion to vascular endothelial cell	0.988208	0.18133	1	1
biological_process	GO:1905331	negative regulation of morphogenesis of an epithelium	0.988208	0.18133	1	1
biological_process	GO:1990089	response to nerve growth factor	0.988208	0.18133	1	1
biological_process	GO:1990090	cellular response to nerve growth factor stimulus	0.988208	0.18133	1	1
biological_process	GO:2000008	regulation of protein localization to cell surface	0.988208	0.18133	1	1
biological_process	GO:2000134	negative regulation of G1/S transition of mitotic cell cycle	0.988208	0.18133	1	1
biological_process	GO:2000155	positive regulation of cilium-dependent cell motility	0.988208	0.18133	1	1
biological_process	GO:2000351	regulation of endothelial cell apoptotic process	0.988208	0.18133	1	1
biological_process	GO:2000561	regulation of CD4-positive, alpha-beta T cell proliferation	0.988208	0.18133	1	1
biological_process	GO:2000562	negative regulation of CD4-positive, alpha-beta T cell proliferation	0.988208	0.18133	1	1
biological_process	GO:2000736	regulation of stem cell differentiation	0.988208	0.18133	1	1
biological_process	GO:0000278	mitotic cell cycle	0.930969	0.184072	1	1
cellular_component	GO:0030667	secretory granule membrane	0.987131	0.188896	1	1
cellular_component	GO:0061827	sperm head	0.987131	0.188896	1	1
cellular_component	GO:0030017	sarcomere	0.958348	0.191079	1	1
biological_process	GO:0050776	regulation of immune response	0.917552	0.191711	1	1
biological_process	GO:0006936	muscle contraction	0.923734	0.197548	1	1
biological_process	GO:0030099	myeloid cell differentiation	0.936769	0.197585	1	1
biological_process	GO:0006457	protein folding	0.953943	0.202283	1	1
biological_process	GO:0006937	regulation of muscle contraction	0.953943	0.202283	1	1
biological_process	GO:0010038	response to metal ion	0.953943	0.202283	1	1
biological_process	GO:0045862	positive regulation of proteolysis	0.953943	0.202283	1	1
biological_process	GO:0050767	regulation of neurogenesis	0.953943	0.202283	1	1
biological_process	GO:0051924	regulation of calcium ion transport	0.953943	0.202283	1	1
molecular_function	GO:0004601	peroxidase activity	0.953914	0.202304	1	1
molecular_function	GO:0008194	UDP-glycosyltransferase activity	0.953914	0.202304	1	1
molecular_function	GO:0019787	ubiquitin-like protein transferase activity	0.953914	0.202304	1	1
biological_process	GO:0032101	regulation of response to external stimulus	0.902592	0.204163	1	1
biological_process	GO:0070925	organelle assembly	0.916099	0.211323	1	1
biological_process	GO:0048534	hematopoietic or lymphoid organ development	0.895908	0.214697	1	1
biological_process	GO:0002449	lymphocyte mediated immunity	0.928282	0.214749	1	1
biological_process	GO:0006914	autophagy	0.928282	0.214749	1	1
biological_process	GO:0032446	protein modification by small protein conjugation	0.928282	0.214749	1	1
biological_process	GO:0061919	process utilizing autophagic mechanism	0.928282	0.214749	1	1
cellular_component	GO:0005774	vacuolar membrane	0.948426	0.216443	1	1
biological_process	GO:0051239	regulation of multicellular organismal process	0.864493	0.219322	1	1
biological_process	GO:1901565	organonitrogen compound catabolic process	0.888976	0.225422	1	1
molecular_function	GO:0008528	G protein-coupled peptide receptor activity	0.907971	0.225444	1	1
molecular_function	GO:0042277	peptide binding	0.907971	0.225444	1	1
biological_process	GO:0002695	negative regulation of leukocyte activation	0.944032	0.226669	1	1
biological_process	GO:0002700	regulation of production of molecular mediator of immune response	0.944032	0.226669	1	1
biological_process	GO:0002831	regulation of response to biotic stimulus	0.944032	0.226669	1	1
biological_process	GO:0010720	positive regulation of cell development	0.944032	0.226669	1	1
biological_process	GO:0031098	stress-activated protein kinase signaling cascade	0.944032	0.226669	1	1
biological_process	GO:0038034	signal transduction in absence of ligand	0.944032	0.226669	1	1
biological_process	GO:0045786	negative regulation of cell cycle	0.944032	0.226669	1	1
biological_process	GO:0046916	cellular transition metal ion homeostasis	0.944032	0.226669	1	1
biological_process	GO:0048545	response to steroid hormone	0.944032	0.226669	1	1
biological_process	GO:0051250	negative regulation of lymphocyte activation	0.944032	0.226669	1	1
biological_process	GO:0051403	stress-activated MAPK cascade	0.944032	0.226669	1	1
biological_process	GO:0051960	regulation of nervous system development	0.944032	0.226669	1	1
biological_process	GO:0060048	cardiac muscle contraction	0.944032	0.226669	1	1
biological_process	GO:0097192	extrinsic apoptotic signaling pathway in absence of ligand	0.944032	0.226669	1	1
biological_process	GO:0140014	mitotic nuclear division	0.944032	0.226669	1	1
molecular_function	GO:0016684	oxidoreductase activity, acting on peroxide as acceptor	0.944	0.226687	1	1
molecular_function	GO:0004386	helicase activity	0.977392	0.234237	1	1
molecular_function	GO:0004519	endonuclease activity	0.977392	0.234237	1	1
molecular_function	GO:0004540	ribonuclease activity	0.977392	0.234237	1	1
molecular_function	GO:0005123	death receptor binding	0.977392	0.234237	1	1
molecular_function	GO:0008094	ATPase, acting on DNA	0.977392	0.234237	1	1
molecular_function	GO:0008146	sulfotransferase activity	0.977392	0.234237	1	1
molecular_function	GO:0023026	MHC class II protein complex binding	0.977392	0.234237	1	1
biological_process	GO:0001101	response to acid chemical	0.977399	0.23424	1	1
biological_process	GO:0001774	microglial cell activation	0.977399	0.23424	1	1
biological_process	GO:0001961	positive regulation of cytokine-mediated signaling pathway	0.977399	0.23424	1	1
biological_process	GO:0002281	macrophage activation involved in immune response	0.977399	0.23424	1	1
biological_process	GO:0002396	MHC protein complex assembly	0.977399	0.23424	1	1
biological_process	GO:0002428	antigen processing and presentation of peptide antigen via MHC class Ib	0.977399	0.23424	1	1
biological_process	GO:0002475	antigen processing and presentation via MHC class Ib	0.977399	0.23424	1	1
biological_process	GO:0002476	antigen processing and presentation of endogenous peptide antigen via MHC class Ib	0.977399	0.23424	1	1
biological_process	GO:0002484	antigen processing and presentation of endogenous peptide antigen via MHC class I via ER pathway	0.977399	0.23424	1	1
biological_process	GO:0002486	antigen processing and presentation of endogenous peptide antigen via MHC class I via ER pathway, TAP-independent	0.977399	0.23424	1	1
biological_process	GO:0002501	peptide antigen assembly with MHC protein complex	0.977399	0.23424	1	1
biological_process	GO:0002673	regulation of acute inflammatory response	0.977399	0.23424	1	1
biological_process	GO:0002701	negative regulation of production of molecular mediator of immune response	0.977399	0.23424	1	1
biological_process	GO:0006123	mitochondrial electron transport, cytochrome c to oxygen	0.977399	0.23424	1	1
biological_process	GO:0006403	RNA localization	0.977399	0.23424	1	1
biological_process	GO:0006582	melanin metabolic process	0.977399	0.23424	1	1
biological_process	GO:0007052	mitotic spindle organization	0.977399	0.23424	1	1
biological_process	GO:0007613	memory	0.977399	0.23424	1	1
biological_process	GO:0010623	programmed cell death involved in cell development	0.977399	0.23424	1	1
biological_process	GO:0010633	negative regulation of epithelial cell migration	0.977399	0.23424	1	1
biological_process	GO:0010882	regulation of cardiac muscle contraction by calcium ion signaling	0.977399	0.23424	1	1
biological_process	GO:0010893	positive regulation of steroid biosynthetic process	0.977399	0.23424	1	1
biological_process	GO:0030316	osteoclast differentiation	0.977399	0.23424	1	1
biological_process	GO:0031663	lipopolysaccharide-mediated signaling pathway	0.977399	0.23424	1	1
biological_process	GO:0032273	positive regulation of protein polymerization	0.977399	0.23424	1	1
biological_process	GO:0032409	regulation of transporter activity	0.977399	0.23424	1	1
biological_process	GO:0032436	positive regulation of proteasomal ubiquitin-dependent protein catabolic process	0.977399	0.23424	1	1
biological_process	GO:0032615	interleukin-12 production	0.977399	0.23424	1	1
biological_process	GO:0032655	regulation of interleukin-12 production	0.977399	0.23424	1	1
biological_process	GO:0032689	negative regulation of interferon-gamma production	0.977399	0.23424	1	1
biological_process	GO:0033173	calcineurin-NFAT signaling cascade	0.977399	0.23424	1	1
biological_process	GO:0033209	tumor necrosis factor-mediated signaling pathway	0.977399	0.23424	1	1
biological_process	GO:0034205	amyloid-beta formation	0.977399	0.23424	1	1
biological_process	GO:0034394	protein localization to cell surface	0.977399	0.23424	1	1
biological_process	GO:0035234	ectopic germ cell programmed cell death	0.977399	0.23424	1	1
biological_process	GO:0035272	exocrine system development	0.977399	0.23424	1	1
biological_process	GO:0042438	melanin biosynthetic process	0.977399	0.23424	1	1
biological_process	GO:0042770	signal transduction in response to DNA damage	0.977399	0.23424	1	1
biological_process	GO:0043405	regulation of MAP kinase activity	0.977399	0.23424	1	1
biological_process	GO:0043901	negative regulation of multi-organism process	0.977399	0.23424	1	1
biological_process	GO:0044058	regulation of digestive system process	0.977399	0.23424	1	1
biological_process	GO:0045670	regulation of osteoclast differentiation	0.977399	0.23424	1	1
biological_process	GO:0045940	positive regulation of steroid metabolic process	0.977399	0.23424	1	1
biological_process	GO:0046328	regulation of JNK cascade	0.977399	0.23424	1	1
biological_process	GO:0046330	positive regulation of JNK cascade	0.977399	0.23424	1	1
biological_process	GO:0046633	alpha-beta T cell proliferation	0.977399	0.23424	1	1
biological_process	GO:0046640	regulation of alpha-beta T cell proliferation	0.977399	0.23424	1	1
biological_process	GO:0046642	negative regulation of alpha-beta T cell proliferation	0.977399	0.23424	1	1
biological_process	GO:0048016	inositol phosphate-mediated signaling	0.977399	0.23424	1	1
biological_process	GO:0048488	synaptic vesicle endocytosis	0.977399	0.23424	1	1
biological_process	GO:0050650	chondroitin sulfate proteoglycan biosynthetic process	0.977399	0.23424	1	1
biological_process	GO:0050654	chondroitin sulfate proteoglycan metabolic process	0.977399	0.23424	1	1
biological_process	GO:0050657	nucleic acid transport	0.977399	0.23424	1	1
biological_process	GO:0050658	RNA transport	0.977399	0.23424	1	1
biological_process	GO:0050850	positive regulation of calcium-mediated signaling	0.977399	0.23424	1	1
biological_process	GO:0050879	multicellular organismal movement	0.977399	0.23424	1	1
biological_process	GO:0050881	musculoskeletal movement	0.977399	0.23424	1	1
biological_process	GO:0051168	nuclear export	0.977399	0.23424	1	1
biological_process	GO:0051236	establishment of RNA localization	0.977399	0.23424	1	1
biological_process	GO:0060055	angiogenesis involved in wound healing	0.977399	0.23424	1	1
biological_process	GO:0060760	positive regulation of response to cytokine stimulus	0.977399	0.23424	1	1
biological_process	GO:0061077	chaperone-mediated protein folding	0.977399	0.23424	1	1
biological_process	GO:0061756	leukocyte adhesion to vascular endothelial cell	0.977399	0.23424	1	1
biological_process	GO:0071229	cellular response to acid chemical	0.977399	0.23424	1	1
biological_process	GO:0071902	positive regulation of protein serine/threonine kinase activity	0.977399	0.23424	1	1
biological_process	GO:0097720	calcineurin-mediated signaling	0.977399	0.23424	1	1
biological_process	GO:0140238	presynaptic endocytosis	0.977399	0.23424	1	1
biological_process	GO:1901800	positive regulation of proteasomal protein catabolic process	0.977399	0.23424	1	1
biological_process	GO:1903078	positive regulation of protein localization to plasma membrane	0.977399	0.23424	1	1
biological_process	GO:1904707	positive regulation of vascular associated smooth muscle cell proliferation	0.977399	0.23424	1	1
biological_process	GO:1905477	positive regulation of protein localization to membrane	0.977399	0.23424	1	1
biological_process	GO:1990542	mitochondrial transmembrane transport	0.977399	0.23424	1	1
biological_process	GO:2000515	negative regulation of CD4-positive, alpha-beta T cell activation	0.977399	0.23424	1	1
biological_process	GO:0034097	response to cytokine	0.8818	0.236326	1	1
cellular_component	GO:0031984	organelle subcompartment	0.858128	0.239033	1	1
biological_process	GO:1903037	regulation of leukocyte cell-cell adhesion	0.899656	0.239658	1	1
molecular_function	GO:0001653	peptide receptor activity	0.899552	0.239729	1	1
molecular_function	GO:0005525	GTP binding	0.899552	0.239729	1	1
cellular_component	GO:0031090	organelle membrane	0.841673	0.239929	1	1
cellular_component	GO:0012505	endomembrane system	0.833187	0.240147	1	1
cellular_component	GO:0071944	cell periphery	0.824822	0.24026	1	1
cellular_component	GO:0001533	cornified envelope	0.975387	0.243657	1	1
cellular_component	GO:0030672	synaptic vesicle membrane	0.975387	0.243657	1	1
cellular_component	GO:0031461	cullin-RING ubiquitin ligase complex	0.975387	0.243657	1	1
cellular_component	GO:0098553	lumenal side of endoplasmic reticulum membrane	0.975387	0.243657	1	1
cellular_component	GO:0099501	exocytic vesicle membrane	0.975387	0.243657	1	1
biological_process	GO:0002460	adaptive immune response based on somatic recombination of immune receptors built from immunoglobulin superfamily domains	0.909654	0.249961	1	1
biological_process	GO:0070647	protein modification by small protein conjugation or removal	0.909654	0.249961	1	1
biological_process	GO:1903047	mitotic cell cycle process	0.909654	0.249961	1	1
biological_process	GO:0006006	glucose metabolic process	0.933194	0.251264	1	1
biological_process	GO:0006941	striated muscle contraction	0.933194	0.251264	1	1
biological_process	GO:0010959	regulation of metal ion transport	0.933194	0.251264	1	1
cellular_component	GO:0140535	intracellular protein-containing complex	0.908001	0.252958	1	1
molecular_function	GO:0033218	amide binding	0.890756	0.254227	1	1
biological_process	GO:0019725	cellular homeostasis	0.850213	0.262957	1	1
biological_process	GO:0051606	detection of stimulus	0.899545	0.267902	1	1
biological_process	GO:0002682	regulation of immune system process	0.84312	0.272601	1	1
biological_process	GO:0016236	macroautophagy	0.921472	0.27594	1	1
biological_process	GO:0022408	negative regulation of cell-cell adhesion	0.921472	0.27594	1	1
biological_process	GO:0048638	regulation of developmental growth	0.921472	0.27594	1	1
biological_process	GO:0050866	negative regulation of cell activation	0.921472	0.27594	1	1
biological_process	GO:0055076	transition metal ion homeostasis	0.921472	0.27594	1	1
biological_process	GO:0090257	regulation of muscle system process	0.921472	0.27594	1	1
biological_process	GO:2001236	regulation of extrinsic apoptotic signaling pathway	0.921472	0.27594	1	1
molecular_function	GO:0005096	GTPase activator activity	0.921432	0.275952	1	1
molecular_function	GO:0015103	inorganic anion transmembrane transporter activity	0.921432	0.275952	1	1
molecular_function	GO:0016209	antioxidant activity	0.921432	0.275952	1	1
biological_process	GO:0002520	immune system development	0.850732	0.281487	1	1
biological_process	GO:0002684	positive regulation of immune system process	0.850732	0.281487	1	1
biological_process	GO:0003012	muscle system process	0.87218	0.283693	1	1
biological_process	GO:0007159	leukocyte cell-cell adhesion	0.87218	0.283693	1	1
molecular_function	GO:0004089	carbonate dehydratase activity	0.963883	0.283767	1	1
molecular_function	GO:0005085	guanyl-nucleotide exchange factor activity	0.963883	0.283767	1	1
molecular_function	GO:0008191	metalloendopeptidase inhibitor activity	0.963883	0.283767	1	1
molecular_function	GO:0016782	transferase activity, transferring sulphur-containing groups	0.963883	0.283767	1	1
molecular_function	GO:0016936	galactoside binding	0.963883	0.283767	1	1
molecular_function	GO:0019829	ATPase-coupled cation transmembrane transporter activity	0.963883	0.283767	1	1
molecular_function	GO:0023023	MHC protein complex binding	0.963883	0.283767	1	1
molecular_function	GO:0030170	pyridoxal phosphate binding	0.963883	0.283767	1	1
molecular_function	GO:0031681	G-protein beta-subunit binding	0.963883	0.283767	1	1
molecular_function	GO:0070279	vitamin B6 binding	0.963883	0.283767	1	1
biological_process	GO:0000075	cell cycle checkpoint signaling	0.963894	0.283773	1	1
biological_process	GO:0001539	cilium or flagellum-dependent cell motility	0.963894	0.283773	1	1
biological_process	GO:0001558	regulation of cell growth	0.963894	0.283773	1	1
biological_process	GO:0001660	fever generation	0.963894	0.283773	1	1
biological_process	GO:0001885	endothelial cell development	0.963894	0.283773	1	1
biological_process	GO:0001916	positive regulation of T cell mediated cytotoxicity	0.963894	0.283773	1	1
biological_process	GO:0002534	cytokine production involved in inflammatory response	0.963894	0.283773	1	1
biological_process	GO:0002637	regulation of immunoglobulin production	0.963894	0.283773	1	1
biological_process	GO:0002763	positive regulation of myeloid leukocyte differentiation	0.963894	0.283773	1	1
biological_process	GO:0003208	cardiac ventricle morphogenesis	0.963894	0.283773	1	1
biological_process	GO:0003341	cilium movement	0.963894	0.283773	1	1
biological_process	GO:0006446	regulation of translational initiation	0.963894	0.283773	1	1
biological_process	GO:0006821	chloride transport	0.963894	0.283773	1	1
biological_process	GO:0007093	mitotic cell cycle checkpoint signaling	0.963894	0.283773	1	1
biological_process	GO:0007254	JNK cascade	0.963894	0.283773	1	1
biological_process	GO:0010522	regulation of calcium ion transport into cytosol	0.963894	0.283773	1	1
biological_process	GO:0010573	vascular endothelial growth factor production	0.963894	0.283773	1	1
biological_process	GO:0010827	regulation of glucose transmembrane transport	0.963894	0.283773	1	1
biological_process	GO:0016525	negative regulation of angiogenesis	0.963894	0.283773	1	1
biological_process	GO:0019915	lipid storage	0.963894	0.283773	1	1
biological_process	GO:0021761	limbic system development	0.963894	0.283773	1	1
biological_process	GO:0030166	proteoglycan biosynthetic process	0.963894	0.283773	1	1
biological_process	GO:0030218	erythrocyte differentiation	0.963894	0.283773	1	1
biological_process	GO:0030317	flagellated sperm motility	0.963894	0.283773	1	1
biological_process	GO:0031110	regulation of microtubule polymerization or depolymerization	0.963894	0.283773	1	1
biological_process	GO:0031649	heat generation	0.963894	0.283773	1	1
biological_process	GO:0032731	positive regulation of interleukin-1 beta production	0.963894	0.283773	1	1
biological_process	GO:0034101	erythrocyte homeostasis	0.963894	0.283773	1	1
biological_process	GO:0034766	negative regulation of ion transmembrane transport	0.963894	0.283773	1	1
biological_process	GO:0036465	synaptic vesicle recycling	0.963894	0.283773	1	1
biological_process	GO:0042116	macrophage activation	0.963894	0.283773	1	1
biological_process	GO:0043242	negative regulation of protein-containing complex disassembly	0.963894	0.283773	1	1
biological_process	GO:0043900	regulation of multi-organism process	0.963894	0.283773	1	1
biological_process	GO:0044550	secondary metabolite biosynthetic process	0.963894	0.283773	1	1
biological_process	GO:0045089	positive regulation of innate immune response	0.963894	0.283773	1	1
biological_process	GO:0045123	cellular extravasation	0.963894	0.283773	1	1
biological_process	GO:0045661	regulation of myoblast differentiation	0.963894	0.283773	1	1
biological_process	GO:0045860	positive regulation of protein kinase activity	0.963894	0.283773	1	1
biological_process	GO:0046148	pigment biosynthetic process	0.963894	0.283773	1	1
biological_process	GO:0046324	regulation of glucose import	0.963894	0.283773	1	1
biological_process	GO:0046785	microtubule polymerization	0.963894	0.283773	1	1
biological_process	GO:0048588	developmental cell growth	0.963894	0.283773	1	1
biological_process	GO:0050848	regulation of calcium-mediated signaling	0.963894	0.283773	1	1
biological_process	GO:0050892	intestinal absorption	0.963894	0.283773	1	1
biological_process	GO:0050911	detection of chemical stimulus involved in sensory perception of smell	0.963894	0.283773	1	1
biological_process	GO:0050995	negative regulation of lipid catabolic process	0.963894	0.283773	1	1
biological_process	GO:0051092	positive regulation of NF-kappaB transcription factor activity	0.963894	0.283773	1	1
biological_process	GO:0051279	regulation of release of sequestered calcium ion into cytosol	0.963894	0.283773	1	1
biological_process	GO:0060285	cilium-dependent cell motility	0.963894	0.283773	1	1
biological_process	GO:0060294	cilium movement involved in cell motility	0.963894	0.283773	1	1
biological_process	GO:0060425	lung morphogenesis	0.963894	0.283773	1	1
biological_process	GO:0061028	establishment of endothelial barrier	0.963894	0.283773	1	1
biological_process	GO:0070266	necroptotic process	0.963894	0.283773	1	1
biological_process	GO:0070534	protein K63-linked ubiquitination	0.963894	0.283773	1	1
biological_process	GO:0071356	cellular response to tumor necrosis factor	0.963894	0.283773	1	1
biological_process	GO:0071900	regulation of protein serine/threonine kinase activity	0.963894	0.283773	1	1
biological_process	GO:0097242	amyloid-beta clearance	0.963894	0.283773	1	1
biological_process	GO:0097722	sperm motility	0.963894	0.283773	1	1
biological_process	GO:1900015	regulation of cytokine production involved in inflammatory response	0.963894	0.283773	1	1
biological_process	GO:1900744	regulation of p38MAPK cascade	0.963894	0.283773	1	1
biological_process	GO:1901099	negative regulation of signal transduction in absence of ligand	0.963894	0.283773	1	1
biological_process	GO:1901224	positive regulation of NIK/NF-kappaB signaling	0.963894	0.283773	1	1
biological_process	GO:1901343	negative regulation of vasculature development	0.963894	0.283773	1	1
biological_process	GO:1902476	chloride transmembrane transport	0.963894	0.283773	1	1
biological_process	GO:1902850	microtubule cytoskeleton organization involved in mitosis	0.963894	0.283773	1	1
biological_process	GO:1903052	positive regulation of proteolysis involved in cellular protein catabolic process	0.963894	0.283773	1	1
biological_process	GO:1903169	regulation of calcium ion transmembrane transport	0.963894	0.283773	1	1
biological_process	GO:1903364	positive regulation of cellular protein catabolic process	0.963894	0.283773	1	1
biological_process	GO:1904063	negative regulation of cation transmembrane transport	0.963894	0.283773	1	1
biological_process	GO:2000060	positive regulation of ubiquitin-dependent protein catabolic process	0.963894	0.283773	1	1
biological_process	GO:2000181	negative regulation of blood vessel morphogenesis	0.963894	0.283773	1	1
biological_process	GO:2001240	negative regulation of extrinsic apoptotic signaling pathway in absence of ligand	0.963894	0.283773	1	1
biological_process	GO:0002683	negative regulation of immune system process	0.88893	0.285997	1	1
cellular_component	GO:0001669	acrosomal vesicle	0.960761	0.294761	1	1
cellular_component	GO:0005788	endoplasmic reticulum lumen	0.960761	0.294761	1	1
cellular_component	GO:0042612	MHC class I protein complex	0.960761	0.294761	1	1
cellular_component	GO:0097225	sperm midpiece	0.960761	0.294761	1	1
cellular_component	GO:0098576	lumenal side of membrane	0.960761	0.294761	1	1
cellular_component	GO:0098793	presynapse	0.863718	0.296348	1	1
biological_process	GO:0010629	negative regulation of gene expression	0.862315	0.298669	1	1
biological_process	GO:0002440	production of molecular mediator of immune response	0.908916	0.300588	1	1
biological_process	GO:0044772	mitotic cell cycle phase transition	0.908916	0.300588	1	1
biological_process	GO:0050804	modulation of chemical synaptic transmission	0.908916	0.300588	1	1
biological_process	GO:0051235	maintenance of location	0.908916	0.300588	1	1
biological_process	GO:0099177	regulation of trans-synaptic signaling	0.908916	0.300588	1	1
cellular_component	GO:0032991	protein-containing complex	0.778026	0.305146	1	1
molecular_function	GO:0019001	guanyl nucleotide binding	0.852002	0.313792	1	1
molecular_function	GO:0032561	guanyl ribonucleotide binding	0.852002	0.313792	1	1
cellular_component	GO:0008021	synaptic vesicle	0.89891	0.319352	1	1
cellular_component	GO:0030016	myofibril	0.89891	0.319352	1	1
cellular_component	GO:0043292	contractile fiber	0.89891	0.319352	1	1
biological_process	GO:0002443	leukocyte mediated immunity	0.866271	0.322465	1	1
biological_process	GO:0040007	growth	0.866271	0.322465	1	1
biological_process	GO:1903039	positive regulation of leukocyte cell-cell adhesion	0.866271	0.322465	1	1
molecular_function	GO:0020037	heme binding	0.866191	0.322486	1	1
biological_process	GO:0018958	phenol-containing compound metabolic process	0.895579	0.325109	1	1
biological_process	GO:0019318	hexose metabolic process	0.895579	0.325109	1	1
biological_process	GO:0043523	regulation of neuron apoptotic process	0.895579	0.325109	1	1
biological_process	GO:0044770	cell cycle phase transition	0.895579	0.325109	1	1
biological_process	GO:1901214	regulation of neuron death	0.895579	0.325109	1	1
biological_process	GO:1901617	organic hydroxy compound biosynthetic process	0.895579	0.325109	1	1
molecular_function	GO:0030695	GTPase regulator activity	0.895533	0.325112	1	1
molecular_function	GO:0004065	arylsulfatase activity	0.948063	0.330133	1	1
molecular_function	GO:0004518	nuclease activity	0.948063	0.330133	1	1
molecular_function	GO:0031072	heat shock protein binding	0.948063	0.330133	1	1
biological_process	GO:0001914	regulation of T cell mediated cytotoxicity	0.948076	0.330143	1	1
biological_process	GO:0002377	immunoglobulin production	0.948076	0.330143	1	1
biological_process	GO:0002478	antigen processing and presentation of exogenous peptide antigen	0.948076	0.330143	1	1
biological_process	GO:0002495	antigen processing and presentation of peptide antigen via MHC class II	0.948076	0.330143	1	1
biological_process	GO:0002532	production of molecular mediator involved in inflammatory response	0.948076	0.330143	1	1
biological_process	GO:0002720	positive regulation of cytokine production involved in immune response	0.948076	0.330143	1	1
biological_process	GO:0006940	regulation of smooth muscle contraction	0.948076	0.330143	1	1
biological_process	GO:0007608	sensory perception of smell	0.948076	0.330143	1	1
biological_process	GO:0019646	aerobic electron transport chain	0.948076	0.330143	1	1
biological_process	GO:0019748	secondary metabolic process	0.948076	0.330143	1	1
biological_process	GO:0019884	antigen processing and presentation of exogenous antigen	0.948076	0.330143	1	1
biological_process	GO:0019886	antigen processing and presentation of exogenous peptide antigen via MHC class II	0.948076	0.330143	1	1
biological_process	GO:0031346	positive regulation of cell projection organization	0.948076	0.330143	1	1
biological_process	GO:0032434	regulation of proteasomal ubiquitin-dependent protein catabolic process	0.948076	0.330143	1	1
biological_process	GO:0032715	negative regulation of interleukin-6 production	0.948076	0.330143	1	1
biological_process	GO:0032732	positive regulation of interleukin-1 production	0.948076	0.330143	1	1
biological_process	GO:0033674	positive regulation of kinase activity	0.948076	0.330143	1	1
biological_process	GO:0038066	p38MAPK cascade	0.948076	0.330143	1	1
biological_process	GO:0042440	pigment metabolic process	0.948076	0.330143	1	1
biological_process	GO:0042773	ATP synthesis coupled electron transport	0.948076	0.330143	1	1
biological_process	GO:0042775	mitochondrial ATP synthesis coupled electron transport	0.948076	0.330143	1	1
biological_process	GO:0042982	amyloid precursor protein metabolic process	0.948076	0.330143	1	1
biological_process	GO:0042987	amyloid precursor protein catabolic process	0.948076	0.330143	1	1
biological_process	GO:0043525	positive regulation of neuron apoptotic process	0.948076	0.330143	1	1
biological_process	GO:0045445	myoblast differentiation	0.948076	0.330143	1	1
biological_process	GO:0045667	regulation of osteoblast differentiation	0.948076	0.330143	1	1
biological_process	GO:0045859	regulation of protein kinase activity	0.948076	0.330143	1	1
biological_process	GO:0045926	negative regulation of growth	0.948076	0.330143	1	1
biological_process	GO:0046636	negative regulation of alpha-beta T cell activation	0.948076	0.330143	1	1
biological_process	GO:0050810	regulation of steroid biosynthetic process	0.948076	0.330143	1	1
biological_process	GO:0051043	regulation of membrane protein ectodomain proteolysis	0.948076	0.330143	1	1
biological_process	GO:0051225	spindle assembly	0.948076	0.330143	1	1
biological_process	GO:0051347	positive regulation of transferase activity	0.948076	0.330143	1	1
biological_process	GO:0061136	regulation of proteasomal protein catabolic process	0.948076	0.330143	1	1
biological_process	GO:0070507	regulation of microtubule cytoskeleton organization	0.948076	0.330143	1	1
biological_process	GO:0070830	bicellular tight junction assembly	0.948076	0.330143	1	1
biological_process	GO:0098586	cellular response to virus	0.948076	0.330143	1	1
biological_process	GO:0120192	tight junction assembly	0.948076	0.330143	1	1
biological_process	GO:0120193	tight junction organization	0.948076	0.330143	1	1
biological_process	GO:1901216	positive regulation of neuron death	0.948076	0.330143	1	1
biological_process	GO:1901988	negative regulation of cell cycle phase transition	0.948076	0.330143	1	1
biological_process	GO:1901991	negative regulation of mitotic cell cycle phase transition	0.948076	0.330143	1	1
biological_process	GO:1903076	regulation of protein localization to plasma membrane	0.948076	0.330143	1	1
biological_process	GO:1905475	regulation of protein localization to membrane	0.948076	0.330143	1	1
biological_process	GO:2000045	regulation of G1/S transition of mitotic cell cycle	0.948076	0.330143	1	1
biological_process	GO:2000514	regulation of CD4-positive, alpha-beta T cell activation	0.948076	0.330143	1	1
biological_process	GO:0071396	cellular response to lipid	0.854274	0.340749	1	1
molecular_function	GO:0003924	GTPase activity	0.854194	0.340763	1	1
molecular_function	GO:0046906	tetrapyrrole binding	0.854194	0.340763	1	1
cellular_component	GO:0000152	nuclear ubiquitin ligase complex	0.943685	0.34245	1	1
cellular_component	GO:0016529	sarcoplasmic reticulum	0.943685	0.34245	1	1
cellular_component	GO:0030175	filopodium	0.943685	0.34245	1	1
cellular_component	GO:0030658	transport vesicle membrane	0.943685	0.34245	1	1
cellular_component	GO:0032587	ruffle membrane	0.943685	0.34245	1	1
biological_process	GO:0006950	response to stress	0.751256	0.342756	1	1
molecular_function	GO:0005125	cytokine activity	0.816135	0.343295	1	1
biological_process	GO:0010817	regulation of hormone levels	0.830779	0.344111	1	1
biological_process	GO:0022407	regulation of cell-cell adhesion	0.830779	0.344111	1	1
biological_process	GO:0034622	cellular protein-containing complex assembly	0.830779	0.344111	1	1
cellular_component	GO:0042470	melanosome	0.884359	0.344816	1	1
cellular_component	GO:0048770	pigment granule	0.884359	0.344816	1	1
molecular_function	GO:0016758	hexosyltransferase activity	0.88147	0.349415	1	1
biological_process	GO:0000280	nuclear division	0.881517	0.349418	1	1
biological_process	GO:0003007	heart morphogenesis	0.881517	0.349418	1	1
biological_process	GO:0005996	monosaccharide metabolic process	0.881517	0.349418	1	1
biological_process	GO:0007346	regulation of mitotic cell cycle	0.881517	0.349418	1	1
biological_process	GO:1990778	protein localization to cell periphery	0.881517	0.349418	1	1
biological_process	GO:0072503	cellular divalent inorganic cation homeostasis	0.806168	0.356585	1	1
molecular_function	GO:0035639	purine ribonucleoside triphosphate binding	0.771111	0.356826	1	1
molecular_function	GO:0003779	actin binding	0.866741	0.373433	1	1
biological_process	GO:0002573	myeloid leukocyte differentiation	0.86679	0.373441	1	1
biological_process	GO:0010638	positive regulation of organelle organization	0.86679	0.373441	1	1
biological_process	GO:0042176	regulation of protein catabolic process	0.86679	0.373441	1	1
biological_process	GO:0043254	regulation of protein-containing complex assembly	0.86679	0.373441	1	1
biological_process	GO:0045596	negative regulation of cell differentiation	0.86679	0.373441	1	1
biological_process	GO:0060284	regulation of cell development	0.86679	0.373441	1	1
molecular_function	GO:0004869	cysteine-type endopeptidase inhibitor activity	0.930275	0.373535	1	1
molecular_function	GO:0016836	hydro-lyase activity	0.930275	0.373535	1	1
molecular_function	GO:0030280	structural constituent of skin epidermis	0.930275	0.373535	1	1
molecular_function	GO:0035673	oligopeptide transmembrane transporter activity	0.930275	0.373535	1	1
molecular_function	GO:0061630	ubiquitin protein ligase activity	0.930275	0.373535	1	1
molecular_function	GO:0061659	ubiquitin-like protein ligase activity	0.930275	0.373535	1	1
biological_process	GO:0001659	temperature homeostasis	0.930292	0.373549	1	1
biological_process	GO:0001937	negative regulation of endothelial cell proliferation	0.930292	0.373549	1	1
biological_process	GO:0001942	hair follicle development	0.930292	0.373549	1	1
biological_process	GO:0001959	regulation of cytokine-mediated signaling pathway	0.930292	0.373549	1	1
biological_process	GO:0002832	negative regulation of response to biotic stimulus	0.930292	0.373549	1	1
biological_process	GO:0002833	positive regulation of response to biotic stimulus	0.930292	0.373549	1	1
biological_process	GO:0003206	cardiac chamber morphogenesis	0.930292	0.373549	1	1
biological_process	GO:0003231	cardiac ventricle development	0.930292	0.373549	1	1
biological_process	GO:0006119	oxidative phosphorylation	0.930292	0.373549	1	1
biological_process	GO:0010508	positive regulation of autophagy	0.930292	0.373549	1	1
biological_process	GO:0015698	inorganic anion transport	0.930292	0.373549	1	1
biological_process	GO:0022404	molting cycle process	0.930292	0.373549	1	1
biological_process	GO:0022405	hair cycle process	0.930292	0.373549	1	1
biological_process	GO:0022900	electron transport chain	0.930292	0.373549	1	1
biological_process	GO:0022904	respiratory electron transport chain	0.930292	0.373549	1	1
biological_process	GO:0031109	microtubule polymerization or depolymerization	0.930292	0.373549	1	1
biological_process	GO:0032757	positive regulation of interleukin-8 production	0.930292	0.373549	1	1
biological_process	GO:0032874	positive regulation of stress-activated MAPK cascade	0.930292	0.373549	1	1
biological_process	GO:0034612	response to tumor necrosis factor	0.930292	0.373549	1	1
biological_process	GO:0034976	response to endoplasmic reticulum stress	0.930292	0.373549	1	1
biological_process	GO:0035264	multicellular organism growth	0.930292	0.373549	1	1
biological_process	GO:0040014	regulation of multicellular organism growth	0.930292	0.373549	1	1
biological_process	GO:0042303	molting cycle	0.930292	0.373549	1	1
biological_process	GO:0042633	hair cycle	0.930292	0.373549	1	1
biological_process	GO:0043244	regulation of protein-containing complex disassembly	0.930292	0.373549	1	1
biological_process	GO:0043271	negative regulation of ion transport	0.930292	0.373549	1	1
biological_process	GO:0043297	apical junction assembly	0.930292	0.373549	1	1
biological_process	GO:0043549	regulation of kinase activity	0.930292	0.373549	1	1
biological_process	GO:0044092	negative regulation of molecular function	0.930292	0.373549	1	1
biological_process	GO:0045088	regulation of innate immune response	0.930292	0.373549	1	1
biological_process	GO:0048565	digestive tract development	0.930292	0.373549	1	1
biological_process	GO:0048661	positive regulation of smooth muscle cell proliferation	0.930292	0.373549	1	1
biological_process	GO:0050806	positive regulation of synaptic transmission	0.930292	0.373549	1	1
biological_process	GO:0050994	regulation of lipid catabolic process	0.930292	0.373549	1	1
biological_process	GO:0051091	positive regulation of DNA-binding transcription factor activity	0.930292	0.373549	1	1
biological_process	GO:0051338	regulation of transferase activity	0.930292	0.373549	1	1
biological_process	GO:0051495	positive regulation of cytoskeleton organization	0.930292	0.373549	1	1
biological_process	GO:0060560	developmental growth involved in morphogenesis	0.930292	0.373549	1	1
biological_process	GO:0060688	regulation of morphogenesis of a branching structure	0.930292	0.373549	1	1
biological_process	GO:0060759	regulation of response to cytokine stimulus	0.930292	0.373549	1	1
biological_process	GO:0061614	pri-miRNA transcription by RNA polymerase II	0.930292	0.373549	1	1
biological_process	GO:0070265	necrotic cell death	0.930292	0.373549	1	1
biological_process	GO:0070304	positive regulation of stress-activated protein kinase signaling cascade	0.930292	0.373549	1	1
biological_process	GO:0071260	cellular response to mechanical stimulus	0.930292	0.373549	1	1
biological_process	GO:0097300	programmed necrotic cell death	0.930292	0.373549	1	1
biological_process	GO:0098661	inorganic anion transmembrane transport	0.930292	0.373549	1	1
biological_process	GO:1901222	regulation of NIK/NF-kappaB signaling	0.930292	0.373549	1	1
biological_process	GO:1902806	regulation of cell cycle G1/S phase transition	0.930292	0.373549	1	1
biological_process	GO:1902893	regulation of pri-miRNA transcription by RNA polymerase II	0.930292	0.373549	1	1
biological_process	GO:1902895	positive regulation of pri-miRNA transcription by RNA polymerase II	0.930292	0.373549	1	1
biological_process	GO:1904035	regulation of epithelial cell apoptotic process	0.930292	0.373549	1	1
biological_process	GO:1904705	regulation of vascular associated smooth muscle cell proliferation	0.930292	0.373549	1	1
biological_process	GO:1905330	regulation of morphogenesis of an epithelium	0.930292	0.373549	1	1
biological_process	GO:1990874	vascular associated smooth muscle cell proliferation	0.930292	0.373549	1	1
biological_process	GO:2001239	regulation of extrinsic apoptotic signaling pathway in absence of ligand	0.930292	0.373549	1	1
biological_process	GO:0050877	nervous system process	0.778453	0.376626	1	1
biological_process	GO:0007204	positive regulation of cytosolic calcium ion concentration	0.829075	0.377212	1	1
biological_process	GO:0072507	divalent inorganic cation homeostasis	0.785303	0.38334	1	1
cellular_component	GO:0016528	sarcoplasm	0.924549	0.38695	1	1
biological_process	GO:0002252	immune effector process	0.796651	0.389807	1	1
cellular_component	GO:0005938	cell cortex	0.853106	0.394767	1	1
biological_process	GO:0007268	chemical synaptic transmission	0.815928	0.395319	1	1
biological_process	GO:0018193	peptidyl-amino acid modification	0.815928	0.395319	1	1
biological_process	GO:0022409	positive regulation of cell-cell adhesion	0.815928	0.395319	1	1
biological_process	GO:0031329	regulation of cellular catabolic process	0.815928	0.395319	1	1
biological_process	GO:0098916	anterograde trans-synaptic signaling	0.815928	0.395319	1	1
biological_process	GO:0099537	trans-synaptic signaling	0.815928	0.395319	1	1
biological_process	GO:2001233	regulation of apoptotic signaling pathway	0.815928	0.395319	1	1
molecular_function	GO:0005516	calmodulin binding	0.851406	0.3971	1	1
molecular_function	GO:0060589	nucleoside-triphosphatase regulator activity	0.851406	0.3971	1	1
biological_process	GO:0007162	negative regulation of cell adhesion	0.851456	0.397114	1	1
biological_process	GO:0010035	response to inorganic substance	0.851456	0.397114	1	1
biological_process	GO:0044089	positive regulation of cellular component biogenesis	0.851456	0.397114	1	1
biological_process	GO:0051402	neuron apoptotic process	0.851456	0.397114	1	1
biological_process	GO:0070997	neuron death	0.851456	0.397114	1	1
biological_process	GO:1903706	regulation of hemopoiesis	0.851456	0.397114	1	1
biological_process	GO:0035556	intracellular signal transduction	0.719199	0.405926	1	1
biological_process	GO:0007017	microtubule-based process	0.802452	0.413298	1	1
molecular_function	GO:0016860	intramolecular oxidoreductase activity	0.910833	0.414159	1	1
molecular_function	GO:0019842	vitamin binding	0.910833	0.414159	1	1
molecular_function	GO:0140097	catalytic activity, acting on DNA	0.910833	0.414159	1	1
biological_process	GO:0001649	osteoblast differentiation	0.910852	0.414178	1	1
biological_process	GO:0001912	positive regulation of leukocyte mediated cytotoxicity	0.910852	0.414178	1	1
biological_process	GO:0001913	T cell mediated cytotoxicity	0.910852	0.414178	1	1
biological_process	GO:0002244	hematopoietic progenitor cell differentiation	0.910852	0.414178	1	1
biological_process	GO:0002262	myeloid cell homeostasis	0.910852	0.414178	1	1
biological_process	GO:0002698	negative regulation of immune effector process	0.910852	0.414178	1	1
biological_process	GO:0003205	cardiac chamber development	0.910852	0.414178	1	1
biological_process	GO:0006413	translational initiation	0.910852	0.414178	1	1
biological_process	GO:0006809	nitric oxide biosynthetic process	0.910852	0.414178	1	1
biological_process	GO:0006942	regulation of striated muscle contraction	0.910852	0.414178	1	1
biological_process	GO:0007051	spindle organization	0.910852	0.414178	1	1
biological_process	GO:0007611	learning or memory	0.910852	0.414178	1	1
biological_process	GO:0007626	locomotory behavior	0.910852	0.414178	1	1
biological_process	GO:0010948	negative regulation of cell cycle process	0.910852	0.414178	1	1
biological_process	GO:0019218	regulation of steroid metabolic process	0.910852	0.414178	1	1
biological_process	GO:0019233	sensory perception of pain	0.910852	0.414178	1	1
biological_process	GO:0021543	pallium development	0.910852	0.414178	1	1
biological_process	GO:0030856	regulation of epithelial cell differentiation	0.910852	0.414178	1	1
biological_process	GO:0031294	lymphocyte costimulation	0.910852	0.414178	1	1
biological_process	GO:0031295	T cell costimulation	0.910852	0.414178	1	1
biological_process	GO:0032637	interleukin-8 production	0.910852	0.414178	1	1
biological_process	GO:0032677	regulation of interleukin-8 production	0.910852	0.414178	1	1
biological_process	GO:0032720	negative regulation of tumor necrosis factor production	0.910852	0.414178	1	1
biological_process	GO:0032755	positive regulation of interleukin-6 production	0.910852	0.414178	1	1
biological_process	GO:0038061	NIK/NF-kappaB signaling	0.910852	0.414178	1	1
biological_process	GO:0042403	thyroid hormone metabolic process	0.910852	0.414178	1	1
biological_process	GO:0043535	regulation of blood vessel endothelial cell migration	0.910852	0.414178	1	1
biological_process	GO:0044403	biological process involved in symbiotic interaction	0.910852	0.414178	1	1
biological_process	GO:0045446	endothelial cell differentiation	0.910852	0.414178	1	1
biological_process	GO:0046189	phenol-containing compound biosynthetic process	0.910852	0.414178	1	1
biological_process	GO:0046209	nitric oxide metabolic process	0.910852	0.414178	1	1
biological_process	GO:0046323	glucose import	0.910852	0.414178	1	1
biological_process	GO:0048259	regulation of receptor-mediated endocytosis	0.910852	0.414178	1	1
biological_process	GO:0048754	branching morphogenesis of an epithelial tube	0.910852	0.414178	1	1
biological_process	GO:0050435	amyloid-beta metabolic process	0.910852	0.414178	1	1
biological_process	GO:0050803	regulation of synapse structure or activity	0.910852	0.414178	1	1
biological_process	GO:0050807	regulation of synapse organization	0.910852	0.414178	1	1
biological_process	GO:0051090	regulation of DNA-binding transcription factor activity	0.910852	0.414178	1	1
biological_process	GO:0051209	release of sequestered calcium ion into cytosol	0.910852	0.414178	1	1
biological_process	GO:0051282	regulation of sequestering of calcium ion	0.910852	0.414178	1	1
biological_process	GO:0051283	negative regulation of sequestering of calcium ion	0.910852	0.414178	1	1
biological_process	GO:0055117	regulation of cardiac muscle contraction	0.910852	0.414178	1	1
biological_process	GO:0055123	digestive system development	0.910852	0.414178	1	1
biological_process	GO:0072331	signal transduction by p53 class mediator	0.910852	0.414178	1	1
biological_process	GO:0098773	skin epidermis development	0.910852	0.414178	1	1
biological_process	GO:1903050	regulation of proteolysis involved in cellular protein catabolic process	0.910852	0.414178	1	1
biological_process	GO:1903362	regulation of cellular protein catabolic process	0.910852	0.414178	1	1
biological_process	GO:1903556	negative regulation of tumor necrosis factor superfamily cytokine production	0.910852	0.414178	1	1
biological_process	GO:1904019	epithelial cell apoptotic process	0.910852	0.414178	1	1
biological_process	GO:2000027	regulation of animal organ morphogenesis	0.910852	0.414178	1	1
biological_process	GO:2000058	regulation of ubiquitin-dependent protein catabolic process	0.910852	0.414178	1	1
biological_process	GO:2000243	positive regulation of reproductive process	0.910852	0.414178	1	1
biological_process	GO:2001057	reactive nitrogen species metabolic process	0.910852	0.414178	1	1
biological_process	GO:0000226	microtubule cytoskeleton organization	0.835576	0.420383	1	1
biological_process	GO:0019722	calcium-mediated signaling	0.835576	0.420383	1	1
biological_process	GO:0042129	regulation of T cell proliferation	0.835576	0.420383	1	1
biological_process	GO:0043588	skin development	0.835576	0.420383	1	1
biological_process	GO:0048285	organelle fission	0.835576	0.420383	1	1
biological_process	GO:0051607	defense response to virus	0.835576	0.420383	1	1
biological_process	GO:0140546	defense response to symbiont	0.835576	0.420383	1	1
molecular_function	GO:0005126	cytokine receptor binding	0.752472	0.423416	1	1
cellular_component	GO:0031966	mitochondrial membrane	0.794527	0.423462	1	1
cellular_component	GO:0005923	bicellular tight junction	0.903699	0.428471	1	1
cellular_component	GO:0014069	postsynaptic density	0.903699	0.428471	1	1
cellular_component	GO:0016459	myosin complex	0.903699	0.428471	1	1
cellular_component	GO:0030018	Z disc	0.903699	0.428471	1	1
cellular_component	GO:0031674	I band	0.903699	0.428471	1	1
cellular_component	GO:0032279	asymmetric synapse	0.903699	0.428471	1	1
cellular_component	GO:0070160	tight junction	0.903699	0.428471	1	1
cellular_component	GO:0098858	actin-based cell projection	0.903699	0.428471	1	1
cellular_component	GO:0098978	glutamatergic synapse	0.903699	0.428471	1	1
cellular_component	GO:0099572	postsynaptic specialization	0.903699	0.428471	1	1
biological_process	GO:0050863	regulation of T cell activation	0.788677	0.43112	1	1
biological_process	GO:0060341	regulation of cellular localization	0.788677	0.43112	1	1
biological_process	GO:0099536	synaptic signaling	0.788677	0.43112	1	1
molecular_function	GO:0017076	purine nucleotide binding	0.703579	0.43521	1	1
molecular_function	GO:0032555	purine ribonucleotide binding	0.703579	0.43521	1	1
molecular_function	GO:0030546	signaling receptor activator activity	0.709676	0.436146	1	1
molecular_function	GO:0048018	receptor ligand activity	0.709676	0.436146	1	1
biological_process	GO:0006508	proteolysis	0.71765	0.436826	1	1
molecular_function	GO:0005524	ATP binding	0.727634	0.437085	1	1
cellular_component	GO:0030133	transport vesicle	0.779959	0.441955	1	1
biological_process	GO:0003015	heart process	0.819209	0.443201	1	1
biological_process	GO:0042098	T cell proliferation	0.819209	0.443201	1	1
biological_process	GO:0060047	heart contraction	0.819209	0.443201	1	1
biological_process	GO:1903827	regulation of cellular protein localization	0.819209	0.443201	1	1
biological_process	GO:0001934	positive regulation of protein phosphorylation	0.77463	0.448755	1	1
molecular_function	GO:0016491	oxidoreductase activity	0.717124	0.449101	1	1
biological_process	GO:0032270	positive regulation of cellular protein metabolic process	0.747887	0.450091	1	1
molecular_function	GO:0015078	proton transmembrane transporter activity	0.890018	0.452181	1	1
molecular_function	GO:0016835	carbon-oxygen lyase activity	0.890018	0.452181	1	1
biological_process	GO:0000082	G1/S transition of mitotic cell cycle	0.890039	0.452205	1	1
biological_process	GO:0002275	myeloid cell activation involved in immune response	0.890039	0.452205	1	1
biological_process	GO:0002711	positive regulation of T cell mediated immunity	0.890039	0.452205	1	1
biological_process	GO:0002761	regulation of myeloid leukocyte differentiation	0.890039	0.452205	1	1
biological_process	GO:0006029	proteoglycan metabolic process	0.890039	0.452205	1	1
biological_process	GO:0008361	regulation of cell size	0.890039	0.452205	1	1
biological_process	GO:0008645	hexose transmembrane transport	0.890039	0.452205	1	1
biological_process	GO:0009060	aerobic respiration	0.890039	0.452205	1	1
biological_process	GO:0010975	regulation of neuron projection development	0.890039	0.452205	1	1
biological_process	GO:0016049	cell growth	0.890039	0.452205	1	1
biological_process	GO:0021675	nerve development	0.890039	0.452205	1	1
biological_process	GO:0022612	gland morphogenesis	0.890039	0.452205	1	1
biological_process	GO:0032271	regulation of protein polymerization	0.890039	0.452205	1	1
biological_process	GO:0032611	interleukin-1 beta production	0.890039	0.452205	1	1
biological_process	GO:0032651	regulation of interleukin-1 beta production	0.890039	0.452205	1	1
biological_process	GO:0035821	modulation of process of other organism	0.890039	0.452205	1	1
biological_process	GO:0045333	cellular respiration	0.890039	0.452205	1	1
biological_process	GO:0045444	fat cell differentiation	0.890039	0.452205	1	1
biological_process	GO:0046889	positive regulation of lipid biosynthetic process	0.890039	0.452205	1	1
biological_process	GO:0048639	positive regulation of developmental growth	0.890039	0.452205	1	1
biological_process	GO:0050890	cognition	0.890039	0.452205	1	1
biological_process	GO:0050905	neuromuscular process	0.890039	0.452205	1	1
biological_process	GO:0051208	sequestering of calcium ion	0.890039	0.452205	1	1
biological_process	GO:1901654	response to ketone	0.890039	0.452205	1	1
biological_process	GO:1902905	positive regulation of supramolecular fiber organization	0.890039	0.452205	1	1
biological_process	GO:1904659	glucose transmembrane transport	0.890039	0.452205	1	1
cellular_component	GO:0009897	external side of plasma membrane	0.744038	0.454266	1	1
molecular_function	GO:0030246	carbohydrate binding	0.802367	0.465496	1	1
biological_process	GO:0006816	calcium ion transport	0.802415	0.46553	1	1
biological_process	GO:0015833	peptide transport	0.802415	0.46553	1	1
molecular_function	GO:0017111	nucleoside-triphosphatase activity	0.760271	0.466141	1	1
biological_process	GO:0030036	actin cytoskeleton organization	0.760342	0.46618	1	1
cellular_component	GO:0015629	actin cytoskeleton	0.801878	0.46629	1	1
cellular_component	GO:0005834	heterotrimeric G-protein complex	0.881449	0.467211	1	1
cellular_component	GO:0030863	cortical cytoskeleton	0.881449	0.467211	1	1
cellular_component	GO:0031902	late endosome membrane	0.881449	0.467211	1	1
cellular_component	GO:0098984	neuron to neuron synapse	0.881449	0.467211	1	1
cellular_component	GO:1905360	GTPase complex	0.881449	0.467211	1	1
molecular_function	GO:0030554	adenyl nucleotide binding	0.695794	0.472984	1	1
molecular_function	GO:0032559	adenyl ribonucleotide binding	0.695794	0.472984	1	1
molecular_function	GO:0032553	ribonucleotide binding	0.667815	0.474421	1	1
cellular_component	GO:1902494	catalytic complex	0.706537	0.476056	1	1
cellular_component	GO:0005740	mitochondrial envelope	0.750032	0.478248	1	1
biological_process	GO:0042327	positive regulation of phosphorylation	0.745839	0.483371	1	1
biological_process	GO:0051726	regulation of cell cycle	0.745839	0.483371	1	1
biological_process	GO:0006898	receptor-mediated endocytosis	0.785251	0.487337	1	1
biological_process	GO:0030162	regulation of proteolysis	0.785251	0.487337	1	1
biological_process	GO:0034762	regulation of transmembrane transport	0.785251	0.487337	1	1
biological_process	GO:0048589	developmental growth	0.785251	0.487337	1	1
molecular_function	GO:0004197	cysteine-type endopeptidase activity	0.868082	0.487766	1	1
molecular_function	GO:0005496	steroid binding	0.868082	0.487766	1	1
molecular_function	GO:0008017	microtubule binding	0.868082	0.487766	1	1
molecular_function	GO:0008234	cysteine-type peptidase activity	0.868082	0.487766	1	1
molecular_function	GO:0008484	sulfuric ester hydrolase activity	0.868082	0.487766	1	1
molecular_function	GO:0051082	unfolded protein binding	0.868082	0.487766	1	1
biological_process	GO:0001763	morphogenesis of a branching structure	0.868104	0.487794	1	1
biological_process	GO:0001910	regulation of leukocyte mediated cytotoxicity	0.868104	0.487794	1	1
biological_process	GO:0002224	toll-like receptor signaling pathway	0.868104	0.487794	1	1
biological_process	GO:0003158	endothelium development	0.868104	0.487794	1	1
biological_process	GO:0006839	mitochondrial transport	0.868104	0.487794	1	1
biological_process	GO:0006913	nucleocytoplasmic transport	0.868104	0.487794	1	1
biological_process	GO:0006953	acute-phase response	0.868104	0.487794	1	1
biological_process	GO:0015749	monosaccharide transmembrane transport	0.868104	0.487794	1	1
biological_process	GO:0015931	nucleobase-containing compound transport	0.868104	0.487794	1	1
biological_process	GO:0021537	telencephalon development	0.868104	0.487794	1	1
biological_process	GO:0031343	positive regulation of cell killing	0.868104	0.487794	1	1
biological_process	GO:0032722	positive regulation of chemokine production	0.868104	0.487794	1	1
biological_process	GO:0034219	carbohydrate transmembrane transport	0.868104	0.487794	1	1
biological_process	GO:0035710	CD4-positive, alpha-beta T cell activation	0.868104	0.487794	1	1
biological_process	GO:0043085	positive regulation of catalytic activity	0.868104	0.487794	1	1
biological_process	GO:0044843	cell cycle G1/S phase transition	0.868104	0.487794	1	1
biological_process	GO:0045833	negative regulation of lipid metabolic process	0.868104	0.487794	1	1
biological_process	GO:0045927	positive regulation of growth	0.868104	0.487794	1	1
biological_process	GO:0046634	regulation of alpha-beta T cell activation	0.868104	0.487794	1	1
biological_process	GO:0050808	synapse organization	0.868104	0.487794	1	1
biological_process	GO:0051169	nuclear transport	0.868104	0.487794	1	1
biological_process	GO:0061138	morphogenesis of a branching epithelium	0.868104	0.487794	1	1
biological_process	GO:0097305	response to alcohol	0.868104	0.487794	1	1
biological_process	GO:1901888	regulation of cell junction assembly	0.868104	0.487794	1	1
biological_process	GO:1904062	regulation of cation transmembrane transport	0.868104	0.487794	1	1
biological_process	GO:2000377	regulation of reactive oxygen species metabolic process	0.868104	0.487794	1	1
cellular_component	GO:0031252	cell leading edge	0.783914	0.489035	1	1
molecular_function	GO:0036094	small molecule binding	0.635904	0.491587	1	1
biological_process	GO:0030097	hemopoiesis	0.709486	0.494155	1	1
cellular_component	GO:0005615	extracellular space	0.617071	0.496093	1	1
biological_process	GO:0051240	positive regulation of multicellular organismal process	0.674228	0.496686	1	1
molecular_function	GO:0008092	cytoskeletal protein binding	0.73109	0.50025	1	1
molecular_function	GO:0016462	pyrophosphatase activity	0.73109	0.50025	1	1
biological_process	GO:0022402	cell cycle process	0.731152	0.500307	1	1
cellular_component	GO:0031234	extrinsic component of cytoplasmic side of plasma membrane	0.858075	0.503354	1	1
cellular_component	GO:0036126	sperm flagellum	0.858075	0.503354	1	1
cellular_component	GO:0097729	9+2 motile cilium	0.858075	0.503354	1	1
cellular_component	GO:0031982	vesicle	0.627269	0.50436	1	1
biological_process	GO:0016042	lipid catabolic process	0.767774	0.508597	1	1
biological_process	GO:0042886	amide transport	0.767774	0.508597	1	1
biological_process	GO:0097193	intrinsic apoptotic signaling pathway	0.767774	0.508597	1	1
molecular_function	GO:0097367	carbohydrate derivative binding	0.619942	0.512905	1	1
molecular_function	GO:0042802	identical protein binding	0.671397	0.514715	1	1
biological_process	GO:0065003	protein-containing complex assembly	0.67148	0.514803	1	1
molecular_function	GO:0016817	hydrolase activity, acting on acid anhydrides	0.71625	0.516904	1	1
molecular_function	GO:0016818	hydrolase activity, acting on acid anhydrides, in phosphorus-containing anhydrides	0.71625	0.516904	1	1
biological_process	GO:0031401	positive regulation of protein modification process	0.716307	0.516969	1	1
biological_process	GO:0045597	positive regulation of cell differentiation	0.716307	0.516969	1	1
molecular_function	GO:0015631	tubulin binding	0.845252	0.521068	1	1
molecular_function	GO:0016853	isomerase activity	0.845252	0.521068	1	1
molecular_function	GO:0030674	protein-macromolecule adaptor activity	0.845252	0.521068	1	1
molecular_function	GO:0031625	ubiquitin protein ligase binding	0.845252	0.521068	1	1
biological_process	GO:0002181	cytoplasmic translation	0.845274	0.521101	1	1
biological_process	GO:0002221	pattern recognition receptor signaling pathway	0.845274	0.521101	1	1
biological_process	GO:0002702	positive regulation of production of molecular mediator of immune response	0.845274	0.521101	1	1
biological_process	GO:0006790	sulfur compound metabolic process	0.845274	0.521101	1	1
biological_process	GO:0007631	feeding behavior	0.845274	0.521101	1	1
biological_process	GO:0030100	regulation of endocytosis	0.845274	0.521101	1	1
biological_process	GO:0030225	macrophage differentiation	0.845274	0.521101	1	1
biological_process	GO:0030336	negative regulation of cell migration	0.845274	0.521101	1	1
biological_process	GO:0031503	protein-containing complex localization	0.845274	0.521101	1	1
biological_process	GO:0032602	chemokine production	0.845274	0.521101	1	1
biological_process	GO:0032612	interleukin-1 production	0.845274	0.521101	1	1
biological_process	GO:0032642	regulation of chemokine production	0.845274	0.521101	1	1
biological_process	GO:0032652	regulation of interleukin-1 production	0.845274	0.521101	1	1
biological_process	GO:0042446	hormone biosynthetic process	0.845274	0.521101	1	1
biological_process	GO:0048872	homeostasis of number of cells	0.845274	0.521101	1	1
biological_process	GO:0051897	positive regulation of protein kinase B signaling	0.845274	0.521101	1	1
biological_process	GO:0060401	cytosolic calcium ion transport	0.845274	0.521101	1	1
biological_process	GO:0060402	calcium ion transport into cytosol	0.845274	0.521101	1	1
biological_process	GO:0097553	calcium ion transmembrane import into cytosol	0.845274	0.521101	1	1
biological_process	GO:0007049	cell cycle	0.683281	0.522748	1	1
biological_process	GO:0007600	sensory perception	0.683281	0.522748	1	1
biological_process	GO:0051247	positive regulation of protein metabolic process	0.683281	0.522748	1	1
biological_process	GO:0006875	cellular metal ion homeostasis	0.659523	0.527436	1	1
molecular_function	GO:0008083	growth factor activity	0.749999	0.529232	1	1
molecular_function	GO:0016757	glycosyltransferase activity	0.749999	0.529232	1	1
biological_process	GO:0007610	behavior	0.750039	0.529287	1	1
biological_process	GO:0010564	regulation of cell cycle process	0.750039	0.529287	1	1
biological_process	GO:0051051	negative regulation of transport	0.750039	0.529287	1	1
cellular_component	GO:0098588	bounding membrane of organelle	0.621522	0.530036	1	1
cellular_component	GO:0034702	ion channel complex	0.747042	0.532697	1	1
molecular_function	GO:0008270	zinc ion binding	0.70128	0.533268	1	1
biological_process	GO:0010562	positive regulation of phosphorus metabolic process	0.701331	0.533342	1	1
biological_process	GO:0044057	regulation of system process	0.701331	0.533342	1	1
biological_process	GO:0045937	positive regulation of phosphate metabolic process	0.701331	0.533342	1	1
biological_process	GO:0051130	positive regulation of cellular component organization	0.701331	0.533342	1	1
biological_process	GO:0051249	regulation of lymphocyte activation	0.701331	0.533342	1	1
cellular_component	GO:0000151	ubiquitin ligase complex	0.833826	0.537072	1	1
cellular_component	GO:0005765	lysosomal membrane	0.833826	0.537072	1	1
cellular_component	GO:0005791	rough endoplasmic reticulum	0.833826	0.537072	1	1
cellular_component	GO:0030670	phagocytic vesicle membrane	0.833826	0.537072	1	1
cellular_component	GO:0031256	leading edge membrane	0.833826	0.537072	1	1
cellular_component	GO:0043296	apical junction complex	0.833826	0.537072	1	1
cellular_component	GO:0098852	lytic vacuole membrane	0.833826	0.537072	1	1
cellular_component	GO:0140534	endoplasmic reticulum protein-containing complex	0.833826	0.537072	1	1
biological_process	GO:1901575	organic substance catabolic process	0.615998	0.545801	1	1
biological_process	GO:0019932	second-messenger-mediated signaling	0.732098	0.549394	1	1
biological_process	GO:0050670	regulation of lymphocyte proliferation	0.732098	0.549394	1	1
biological_process	GO:0065009	regulation of molecular function	0.732098	0.549394	1	1
biological_process	GO:0002694	regulation of leukocyte activation	0.686253	0.54941	1	1
biological_process	GO:0032880	regulation of protein localization	0.686253	0.54941	1	1
biological_process	GO:0045785	positive regulation of cell adhesion	0.686253	0.54941	1	1
biological_process	GO:1901615	organic hydroxy compound metabolic process	0.686253	0.54941	1	1
cellular_component	GO:0031410	cytoplasmic vesicle	0.588168	0.549729	1	1
cellular_component	GO:0097708	intracellular vesicle	0.588168	0.549729	1	1
molecular_function	GO:0002020	protease binding	0.82173	0.552231	1	1
molecular_function	GO:0044389	ubiquitin-like protein ligase binding	0.82173	0.552231	1	1
molecular_function	GO:1990782	protein tyrosine kinase binding	0.82173	0.552231	1	1
biological_process	GO:0002709	regulation of T cell mediated immunity	0.821751	0.55227	1	1
biological_process	GO:0006417	regulation of translation	0.821751	0.55227	1	1
biological_process	GO:0007043	cell-cell junction assembly	0.821751	0.55227	1	1
biological_process	GO:0007409	axonogenesis	0.821751	0.55227	1	1
biological_process	GO:0008643	carbohydrate transport	0.821751	0.55227	1	1
biological_process	GO:0010594	regulation of endothelial cell migration	0.821751	0.55227	1	1
biological_process	GO:0030323	respiratory tube development	0.821751	0.55227	1	1
biological_process	GO:0030324	lung development	0.821751	0.55227	1	1
biological_process	GO:0031032	actomyosin structure organization	0.821751	0.55227	1	1
biological_process	GO:0031341	regulation of cell killing	0.821751	0.55227	1	1
biological_process	GO:0032984	protein-containing complex disassembly	0.821751	0.55227	1	1
biological_process	GO:0040013	negative regulation of locomotion	0.821751	0.55227	1	1
biological_process	GO:0042063	gliogenesis	0.821751	0.55227	1	1
biological_process	GO:0043534	blood vessel endothelial cell migration	0.821751	0.55227	1	1
biological_process	GO:0045664	regulation of neuron differentiation	0.821751	0.55227	1	1
biological_process	GO:0050680	negative regulation of epithelial cell proliferation	0.821751	0.55227	1	1
biological_process	GO:0051271	negative regulation of cellular component movement	0.821751	0.55227	1	1
biological_process	GO:0051651	maintenance of location in cell	0.821751	0.55227	1	1
biological_process	GO:0061045	negative regulation of wound healing	0.821751	0.55227	1	1
biological_process	GO:1901990	regulation of mitotic cell cycle phase transition	0.821751	0.55227	1	1
biological_process	GO:1902107	positive regulation of leukocyte differentiation	0.821751	0.55227	1	1
biological_process	GO:1903035	negative regulation of response to wounding	0.821751	0.55227	1	1
biological_process	GO:1903708	positive regulation of hemopoiesis	0.821751	0.55227	1	1
biological_process	GO:2000146	negative regulation of cell motility	0.821751	0.55227	1	1
biological_process	GO:2001237	negative regulation of extrinsic apoptotic signaling pathway	0.821751	0.55227	1	1
biological_process	GO:0007010	cytoskeleton organization	0.635458	0.552283	1	1
biological_process	GO:0042221	response to chemical	0.558335	0.552843	1	1
cellular_component	GO:0098552	side of membrane	0.632019	0.555196	1	1
cellular_component	GO:0099503	secretory vesicle	0.648632	0.558481	1	1
biological_process	GO:0042592	homeostatic process	0.57616	0.562849	1	1
biological_process	GO:0030029	actin filament-based process	0.671097	0.56516	1	1
cellular_component	GO:0030027	lamellipodium	0.808921	0.568526	1	1
biological_process	GO:0009615	response to virus	0.714003	0.568905	1	1
biological_process	GO:0032944	regulation of mononuclear cell proliferation	0.714003	0.568905	1	1
biological_process	GO:0030155	regulation of cell adhesion	0.630044	0.577604	1	1
molecular_function	GO:0022804	active transmembrane transporter activity	0.655859	0.580482	1	1
biological_process	GO:0009894	regulation of catabolic process	0.655889	0.580582	1	1
biological_process	GO:0001909	leukocyte mediated cytotoxicity	0.797717	0.581435	1	1
biological_process	GO:0002526	acute inflammatory response	0.797717	0.581435	1	1
biological_process	GO:0008630	intrinsic apoptotic signaling pathway in response to DNA damage	0.797717	0.581435	1	1
biological_process	GO:0032635	interleukin-6 production	0.797717	0.581435	1	1
biological_process	GO:0032675	regulation of interleukin-6 production	0.797717	0.581435	1	1
biological_process	GO:0043524	negative regulation of neuron apoptotic process	0.797717	0.581435	1	1
biological_process	GO:0048659	smooth muscle cell proliferation	0.797717	0.581435	1	1
biological_process	GO:0048660	regulation of smooth muscle cell proliferation	0.797717	0.581435	1	1
biological_process	GO:0048863	stem cell differentiation	0.797717	0.581435	1	1
biological_process	GO:0060541	respiratory system development	0.797717	0.581435	1	1
biological_process	GO:0061564	axon development	0.797717	0.581435	1	1
biological_process	GO:0062013	positive regulation of small molecule metabolic process	0.797717	0.581435	1	1
biological_process	GO:0070588	calcium ion transmembrane transport	0.797717	0.581435	1	1
biological_process	GO:0071496	cellular response to external stimulus	0.797717	0.581435	1	1
biological_process	GO:1901215	negative regulation of neuron death	0.797717	0.581435	1	1
biological_process	GO:1901987	regulation of cell cycle phase transition	0.797717	0.581435	1	1
biological_process	GO:0044267	cellular protein metabolic process	0.551305	0.582003	1	1
cellular_component	GO:0031967	organelle envelope	0.620745	0.586336	1	1
cellular_component	GO:0031975	envelope	0.620745	0.586336	1	1
biological_process	GO:0032102	negative regulation of response to external stimulus	0.695799	0.587812	1	1
biological_process	GO:0050870	positive regulation of T cell activation	0.695799	0.587812	1	1
biological_process	GO:0070663	regulation of leukocyte proliferation	0.695799	0.587812	1	1
biological_process	GO:0005975	carbohydrate metabolic process	0.640654	0.595667	1	1
biological_process	GO:0051480	regulation of cytosolic calcium ion concentration	0.640654	0.595667	1	1
cellular_component	GO:0016021	integral component of membrane	0.64033	0.595702	1	1
cellular_component	GO:0031224	intrinsic component of membrane	0.64033	0.595702	1	1
cellular_component	GO:0005681	spliceosomal complex	0.783557	0.597866	1	1
cellular_component	GO:0030666	endocytic vesicle membrane	0.783557	0.597866	1	1
biological_process	GO:0045595	regulation of cell differentiation	0.603277	0.603712	1	1
biological_process	GO:0030001	metal ion transport	0.677535	0.606112	1	1
biological_process	GO:0032943	mononuclear cell proliferation	0.677535	0.606112	1	1
biological_process	GO:0046651	lymphocyte proliferation	0.677535	0.606112	1	1
biological_process	GO:0051093	negative regulation of developmental process	0.677535	0.606112	1	1
biological_process	GO:0003008	system process	0.531351	0.606366	1	1
cellular_component	GO:0005576	extracellular region	0.49772	0.607876	1	1
biological_process	GO:0000375	RNA splicing, via transesterification reactions	0.773331	0.608725	1	1
biological_process	GO:0000377	RNA splicing, via transesterification reactions with bulged adenosine as nucleophile	0.773331	0.608725	1	1
biological_process	GO:0000398	mRNA splicing, via spliceosome	0.773331	0.608725	1	1
biological_process	GO:0006509	membrane protein ectodomain proteolysis	0.773331	0.608725	1	1
biological_process	GO:0006643	membrane lipid metabolic process	0.773331	0.608725	1	1
biological_process	GO:0016050	vesicle organization	0.773331	0.608725	1	1
biological_process	GO:0021700	developmental maturation	0.773331	0.608725	1	1
biological_process	GO:0022600	digestive system process	0.773331	0.608725	1	1
biological_process	GO:0033619	membrane protein proteolysis	0.773331	0.608725	1	1
biological_process	GO:0034248	regulation of cellular amide metabolic process	0.773331	0.608725	1	1
biological_process	GO:0045834	positive regulation of lipid metabolic process	0.773331	0.608725	1	1
biological_process	GO:0046631	alpha-beta T cell activation	0.773331	0.608725	1	1
biological_process	GO:0046890	regulation of lipid biosynthetic process	0.773331	0.608725	1	1
biological_process	GO:0048667	cell morphogenesis involved in neuron differentiation	0.773331	0.608725	1	1
biological_process	GO:0050790	regulation of catalytic activity	0.773331	0.608725	1	1
biological_process	GO:0050796	regulation of insulin secretion	0.773331	0.608725	1	1
biological_process	GO:0061041	regulation of wound healing	0.773331	0.608725	1	1
biological_process	GO:1901361	organic cyclic compound catabolic process	0.773331	0.608725	1	1
biological_process	GO:1903034	regulation of response to wounding	0.773331	0.608725	1	1
biological_process	GO:0001932	regulation of protein phosphorylation	0.625414	0.610405	1	1
biological_process	GO:0009887	animal organ morphogenesis	0.625414	0.610405	1	1
biological_process	GO:0030003	cellular cation homeostasis	0.574965	0.611603	1	1
biological_process	GO:0043933	protein-containing complex subunit organization	0.574965	0.611603	1	1
biological_process	GO:0055065	metal ion homeostasis	0.574965	0.611603	1	1
biological_process	GO:0080134	regulation of response to stress	0.574965	0.611603	1	1
cellular_component	GO:0030141	secretory granule	0.671181	0.612252	1	1
cellular_component	GO:1902495	transmembrane transporter complex	0.671181	0.612252	1	1
cellular_component	GO:1990351	transporter complex	0.671181	0.612252	1	1
molecular_function	GO:0043168	anion binding	0.522489	0.614495	1	1
biological_process	GO:0006915	apoptotic process	0.543038	0.617001	1	1
biological_process	GO:0007186	G protein-coupled receptor signaling pathway	0.552048	0.619266	1	1
cellular_component	GO:0005737	cytoplasm	0.467273	0.620492	1	1
biological_process	GO:0006873	cellular ion homeostasis	0.5629	0.622934	1	1
molecular_function	GO:0000166	nucleotide binding	0.519274	0.623438	1	1
molecular_function	GO:1901265	nucleoside phosphate binding	0.519274	0.623438	1	1
biological_process	GO:0008285	negative regulation of cell population proliferation	0.610193	0.624792	1	1
biological_process	GO:0050865	regulation of cell activation	0.610193	0.624792	1	1
biological_process	GO:0048584	positive regulation of response to stimulus	0.525519	0.624858	1	1
cellular_component	GO:0001726	ruffle	0.757905	0.625233	1	1
cellular_component	GO:0009898	cytoplasmic side of plasma membrane	0.757905	0.625233	1	1
cellular_component	GO:0070382	exocytic vesicle	0.652086	0.630482	1	1
biological_process	GO:0010033	response to organic substance	0.495244	0.631075	1	1
biological_process	GO:0006954	inflammatory response	0.550871	0.634075	1	1
molecular_function	GO:0005244	voltage-gated ion channel activity	0.748721	0.634205	1	1
molecular_function	GO:0022832	voltage-gated channel activity	0.748721	0.634205	1	1
molecular_function	GO:0060090	molecular adaptor activity	0.748721	0.634205	1	1
molecular_function	GO:0140297	DNA-binding transcription factor binding	0.748721	0.634205	1	1
biological_process	GO:0001935	endothelial cell proliferation	0.748736	0.634258	1	1
biological_process	GO:0001936	regulation of endothelial cell proliferation	0.748736	0.634258	1	1
biological_process	GO:0002274	myeloid leukocyte activation	0.748736	0.634258	1	1
biological_process	GO:0002456	T cell mediated immunity	0.748736	0.634258	1	1
biological_process	GO:0007018	microtubule-based movement	0.748736	0.634258	1	1
biological_process	GO:0010608	posttranscriptional regulation of gene expression	0.748736	0.634258	1	1
biological_process	GO:0032640	tumor necrosis factor production	0.748736	0.634258	1	1
biological_process	GO:0032680	regulation of tumor necrosis factor production	0.748736	0.634258	1	1
biological_process	GO:0045765	regulation of angiogenesis	0.748736	0.634258	1	1
biological_process	GO:0051896	regulation of protein kinase B signaling	0.748736	0.634258	1	1
biological_process	GO:0120254	olefinic compound metabolic process	0.748736	0.634258	1	1
biological_process	GO:1901342	regulation of vasculature development	0.748736	0.634258	1	1
molecular_function	GO:0005509	calcium ion binding	0.595015	0.63869	1	1
biological_process	GO:0043269	regulation of ion transport	0.64099	0.640886	1	1
cellular_component	GO:0005829	cytosol	0.485214	0.643359	1	1
cellular_component	GO:0019897	extrinsic component of plasma membrane	0.732117	0.650758	1	1
cellular_component	GO:0031514	motile cilium	0.732117	0.650758	1	1
cellular_component	GO:0045335	phagocytic vesicle	0.732117	0.650758	1	1
biological_process	GO:0006468	protein phosphorylation	0.579892	0.652492	1	1
biological_process	GO:0042110	T cell activation	0.579892	0.652492	1	1
biological_process	GO:0098660	inorganic ion transmembrane transport	0.579892	0.652492	1	1
molecular_function	GO:0008047	enzyme activator activity	0.622787	0.657265	1	1
biological_process	GO:0070661	leukocyte proliferation	0.622788	0.657366	1	1
biological_process	GO:0051716	cellular response to stimulus	0.437617	0.65747	1	1
biological_process	GO:0002064	epithelial cell development	0.72406	0.658146	1	1
biological_process	GO:0002791	regulation of peptide secretion	0.72406	0.658146	1	1
biological_process	GO:0006939	smooth muscle contraction	0.72406	0.658146	1	1
biological_process	GO:0007586	digestion	0.72406	0.658146	1	1
biological_process	GO:0009612	response to mechanical stimulus	0.72406	0.658146	1	1
biological_process	GO:0010506	regulation of autophagy	0.72406	0.658146	1	1
biological_process	GO:0030073	insulin secretion	0.72406	0.658146	1	1
biological_process	GO:0033002	muscle cell proliferation	0.72406	0.658146	1	1
biological_process	GO:0042102	positive regulation of T cell proliferation	0.72406	0.658146	1	1
biological_process	GO:0045216	cell-cell junction organization	0.72406	0.658146	1	1
biological_process	GO:0048812	neuron projection morphogenesis	0.72406	0.658146	1	1
biological_process	GO:0051222	positive regulation of protein transport	0.72406	0.658146	1	1
biological_process	GO:0071706	tumor necrosis factor superfamily cytokine production	0.72406	0.658146	1	1
biological_process	GO:0090087	regulation of peptide transport	0.72406	0.658146	1	1
biological_process	GO:0090276	regulation of peptide hormone secretion	0.72406	0.658146	1	1
biological_process	GO:1903555	regulation of tumor necrosis factor superfamily cytokine production	0.72406	0.658146	1	1
biological_process	GO:1904951	positive regulation of establishment of protein localization	0.72406	0.658146	1	1
biological_process	GO:0008219	cell death	0.491584	0.664174	1	1
biological_process	GO:0012501	programmed cell death	0.491584	0.664174	1	1
molecular_function	GO:0005102	signaling receptor binding	0.460921	0.6712	1	1
molecular_function	GO:0016740	transferase activity	0.481569	0.672872	1	1
molecular_function	GO:0005179	hormone activity	0.604688	0.673141	1	1
biological_process	GO:0051251	positive regulation of lymphocyte activation	0.604681	0.673248	1	1
cellular_component	GO:0005743	mitochondrial inner membrane	0.706325	0.674564	1	1
cellular_component	GO:0031965	nuclear membrane	0.706325	0.674564	1	1
cellular_component	GO:0098562	cytoplasmic side of membrane	0.706325	0.674564	1	1
molecular_function	GO:0043167	ion binding	0.41792	0.678491	1	1
biological_process	GO:0031399	regulation of protein modification process	0.549909	0.678741	1	1
biological_process	GO:2000026	regulation of multicellular organismal development	0.549909	0.678741	1	1
biological_process	GO:0006464	cellular protein modification process	0.486209	0.678881	1	1
biological_process	GO:0036211	protein modification process	0.486209	0.678881	1	1
biological_process	GO:0001503	ossification	0.699412	0.680493	1	1
biological_process	GO:0006520	cellular amino acid metabolic process	0.699412	0.680493	1	1
biological_process	GO:0006575	cellular modified amino acid metabolic process	0.699412	0.680493	1	1
biological_process	GO:0008016	regulation of heart contraction	0.699412	0.680493	1	1
biological_process	GO:0008380	RNA splicing	0.699412	0.680493	1	1
biological_process	GO:0015980	energy derivation by oxidation of organic compounds	0.699412	0.680493	1	1
biological_process	GO:0022411	cellular component disassembly	0.699412	0.680493	1	1
biological_process	GO:0032990	cell part morphogenesis	0.699412	0.680493	1	1
biological_process	GO:0034765	regulation of ion transmembrane transport	0.699412	0.680493	1	1
biological_process	GO:0043491	protein kinase B signaling	0.699412	0.680493	1	1
biological_process	GO:0048858	cell projection morphogenesis	0.699412	0.680493	1	1
biological_process	GO:0072659	protein localization to plasma membrane	0.699412	0.680493	1	1
biological_process	GO:0120039	plasma membrane bounded cell projection morphogenesis	0.699412	0.680493	1	1
biological_process	GO:2000241	regulation of reproductive process	0.699412	0.680493	1	1
biological_process	GO:0048518	positive regulation of biological process	0.420918	0.68155	1	1
biological_process	GO:0055082	cellular chemical homeostasis	0.491609	0.6868	1	1
biological_process	GO:0045321	leukocyte activation	0.510832	0.687274	1	1
biological_process	GO:0002696	positive regulation of leukocyte activation	0.586702	0.688539	1	1
biological_process	GO:0007507	heart development	0.586702	0.688539	1	1
biological_process	GO:0022603	regulation of anatomical structure morphogenesis	0.586702	0.688539	1	1
biological_process	GO:0050867	positive regulation of cell activation	0.586702	0.688539	1	1
biological_process	GO:0080135	regulation of cellular response to stress	0.586702	0.688539	1	1
molecular_function	GO:0003824	catalytic activity	0.405191	0.690074	1	1
molecular_function	GO:0004175	endopeptidase activity	0.535126	0.691159	1	1
biological_process	GO:0042325	regulation of phosphorylation	0.535084	0.691319	1	1
biological_process	GO:0007166	cell surface receptor signaling pathway	0.43266	0.692017	1	1
cellular_component	GO:0045202	synapse	0.482574	0.693949	1	1
biological_process	GO:1902531	regulation of intracellular signal transduction	0.479996	0.696728	1	1
cellular_component	GO:0016607	nuclear speck	0.680648	0.696764	1	1
cellular_component	GO:0019898	extrinsic component of membrane	0.680648	0.696764	1	1
molecular_function	GO:0004674	protein serine/threonine kinase activity	0.674888	0.701333	1	1
molecular_function	GO:0008134	transcription factor binding	0.674888	0.701333	1	1
molecular_function	GO:1901681	sulfur compound binding	0.674888	0.701333	1	1
biological_process	GO:0001906	cell killing	0.674891	0.701398	1	1
biological_process	GO:0010632	regulation of epithelial cell migration	0.674891	0.701398	1	1
biological_process	GO:0043542	endothelial cell migration	0.674891	0.701398	1	1
biological_process	GO:0007189	adenylate cyclase-activating G protein-coupled receptor signaling pathway	0.56888	0.703248	1	1
biological_process	GO:0008015	blood circulation	0.52039	0.703533	1	1
biological_process	GO:1901700	response to oxygen-containing compound	0.454199	0.706422	1	1
biological_process	GO:0098609	cell-cell adhesion	0.485197	0.7088	1	1
biological_process	GO:0006996	organelle organization	0.419527	0.713082	1	1
biological_process	GO:0007155	cell adhesion	0.443707	0.715253	1	1
biological_process	GO:0003013	circulatory system process	0.505845	0.715385	1	1
biological_process	GO:0006874	cellular calcium ion homeostasis	0.505845	0.715385	1	1
biological_process	GO:0051241	negative regulation of multicellular organismal process	0.505845	0.715385	1	1
molecular_function	GO:0008509	anion transmembrane transporter activity	0.551276	0.717265	1	1
molecular_function	GO:0042803	protein homodimerization activity	0.551276	0.717265	1	1
biological_process	GO:0006974	cellular response to DNA damage stimulus	0.551245	0.717387	1	1
biological_process	GO:0008610	lipid biosynthetic process	0.551245	0.717387	1	1
cellular_component	GO:0005770	late endosome	0.655184	0.717467	1	1
cellular_component	GO:0019866	organelle inner membrane	0.655184	0.717467	1	1
biological_process	GO:0030900	forebrain development	0.650582	0.720953	1	1
biological_process	GO:0032535	regulation of cellular component size	0.650582	0.720953	1	1
biological_process	GO:0044093	positive regulation of molecular function	0.650582	0.720953	1	1
biological_process	GO:0046034	ATP metabolic process	0.650582	0.720953	1	1
biological_process	GO:0050708	regulation of protein secretion	0.650582	0.720953	1	1
biological_process	GO:0060562	epithelial tube morphogenesis	0.650582	0.720953	1	1
biological_process	GO:0098656	anion transmembrane transport	0.650582	0.720953	1	1
biological_process	GO:1902105	regulation of leukocyte differentiation	0.650582	0.720953	1	1
biological_process	GO:0022610	biological adhesion	0.433313	0.723908	1	1
biological_process	GO:0055080	cation homeostasis	0.445778	0.725248	1	1
biological_process	GO:0010604	positive regulation of macromolecule metabolic process	0.411801	0.725645	1	1
cellular_component	GO:0005773	vacuole	0.539774	0.726215	1	1
biological_process	GO:0019220	regulation of phosphate metabolic process	0.491461	0.726876	1	1
biological_process	GO:0051174	regulation of phosphorus metabolic process	0.491461	0.726876	1	1
biological_process	GO:0055074	calcium ion homeostasis	0.491461	0.726876	1	1
biological_process	GO:0006897	endocytosis	0.53382	0.730966	1	1
molecular_function	GO:0005515	protein binding	0.355599	0.731808	1	1
biological_process	GO:0043412	macromolecule modification	0.423024	0.732385	1	1
biological_process	GO:0098771	inorganic ion homeostasis	0.434603	0.73433	1	1
cellular_component	GO:0055037	recycling endosome	0.630021	0.736772	1	1
biological_process	GO:0006397	mRNA processing	0.626559	0.739243	1	1
biological_process	GO:0030072	peptide hormone secretion	0.626559	0.739243	1	1
biological_process	GO:0031344	regulation of cell projection organization	0.626559	0.739243	1	1
biological_process	GO:0042180	cellular ketone metabolic process	0.626559	0.739243	1	1
biological_process	GO:0048568	embryonic organ development	0.626559	0.739243	1	1
biological_process	GO:0050671	positive regulation of lymphocyte proliferation	0.626559	0.739243	1	1
biological_process	GO:0120035	regulation of plasma membrane bounded cell projection organization	0.626559	0.739243	1	1
biological_process	GO:1902903	regulation of supramolecular fiber organization	0.626559	0.739243	1	1
molecular_function	GO:0008233	peptidase activity	0.463323	0.748603	1	1
biological_process	GO:0055085	transmembrane transport	0.412638	0.751858	1	1
cellular_component	GO:1990904	ribonucleoprotein complex	0.455802	0.754097	1	1
cellular_component	GO:0005813	centrosome	0.605233	0.754772	1	1
cellular_component	GO:0015934	large ribosomal subunit	0.605233	0.754772	1	1
cellular_component	GO:0022625	cytosolic large ribosomal subunit	0.605233	0.754772	1	1
cellular_component	GO:0030139	endocytic vesicle	0.605233	0.754772	1	1
biological_process	GO:0000904	cell morphogenesis involved in differentiation	0.602886	0.756349	1	1
biological_process	GO:0002790	peptide secretion	0.602886	0.756349	1	1
biological_process	GO:0006486	protein glycosylation	0.602886	0.756349	1	1
biological_process	GO:0008217	regulation of blood pressure	0.602886	0.756349	1	1
biological_process	GO:0032946	positive regulation of mononuclear cell proliferation	0.602886	0.756349	1	1
biological_process	GO:0043413	macromolecule glycosylation	0.602886	0.756349	1	1
biological_process	GO:0046883	regulation of hormone secretion	0.602886	0.756349	1	1
biological_process	GO:0051493	regulation of cytoskeleton organization	0.602886	0.756349	1	1
cellular_component	GO:0000139	Golgi membrane	0.486549	0.765797	1	1
biological_process	GO:0032268	regulation of cellular protein metabolic process	0.41161	0.76701	1	1
biological_process	GO:0006412	translation	0.483031	0.76847	1	1
biological_process	GO:0044087	regulation of cellular component biogenesis	0.483031	0.76847	1	1
biological_process	GO:0071310	cellular response to organic substance	0.352136	0.769135	1	1
biological_process	GO:1902533	positive regulation of intracellular signal transduction	0.435792	0.769309	1	1
molecular_function	GO:0005539	glycosaminoglycan binding	0.579637	0.77227	1	1
biological_process	GO:0009895	negative regulation of catabolic process	0.579617	0.772347	1	1
biological_process	GO:0016485	protein processing	0.579617	0.772347	1	1
biological_process	GO:0030198	extracellular matrix organization	0.579617	0.772347	1	1
biological_process	GO:0034329	cell junction assembly	0.579617	0.772347	1	1
biological_process	GO:0043062	extracellular structure organization	0.579617	0.772347	1	1
biological_process	GO:0045229	external encapsulating structure organization	0.579617	0.772347	1	1
biological_process	GO:0070665	positive regulation of leukocyte proliferation	0.579617	0.772347	1	1
biological_process	GO:0070887	cellular response to chemical stimulus	0.332211	0.773874	1	1
molecular_function	GO:0046914	transition metal ion binding	0.400083	0.775538	1	1
biological_process	GO:0065007	biological regulation	0.302851	0.775717	1	1
biological_process	GO:0001775	cell activation	0.399914	0.775795	1	1
biological_process	GO:0050793	regulation of developmental process	0.380734	0.776565	1	1
biological_process	GO:0050801	ion homeostasis	0.380734	0.776565	1	1
biological_process	GO:0009893	positive regulation of metabolic process	0.342224	0.782245	1	1
molecular_function	GO:0019899	enzyme binding	0.388577	0.784063	1	1
biological_process	GO:0042981	regulation of apoptotic process	0.370397	0.784382	1	1
molecular_function	GO:0050839	cell adhesion molecule binding	0.556826	0.787229	1	1
biological_process	GO:0016071	mRNA metabolic process	0.556799	0.787309	1	1
biological_process	GO:0062012	regulation of small molecule metabolic process	0.556799	0.787309	1	1
biological_process	GO:0070085	glycosylation	0.556799	0.787309	1	1
biological_process	GO:0016310	phosphorylation	0.409225	0.788471	1	1
molecular_function	GO:0005216	ion channel activity	0.450673	0.790773	1	1
biological_process	GO:0019221	cytokine-mediated signaling pathway	0.45059	0.790917	1	1
biological_process	GO:0043408	regulation of MAPK cascade	0.45059	0.790917	1	1
biological_process	GO:0045892	negative regulation of transcription, DNA-templated	0.45059	0.790917	1	1
biological_process	GO:1902679	negative regulation of RNA biosynthetic process	0.45059	0.790917	1	1
biological_process	GO:1903507	negative regulation of nucleic acid-templated transcription	0.45059	0.790917	1	1
cellular_component	GO:0005856	cytoskeleton	0.345579	0.79273	1	1
biological_process	GO:0048522	positive regulation of cellular process	0.29443	0.795675	1	1
biological_process	GO:0046649	lymphocyte activation	0.396288	0.797558	1	1
biological_process	GO:0065008	regulation of biological quality	0.294091	0.79775	1	1
biological_process	GO:0007165	signal transduction	0.281311	0.799969	1	1
cellular_component	GO:0030424	axon	0.436138	0.800383	1	1
cellular_component	GO:0140513	nuclear protein-containing complex	0.436138	0.800383	1	1
molecular_function	GO:0004497	monooxygenase activity	0.534504	0.801218	1	1
molecular_function	GO:0016829	lyase activity	0.534504	0.801218	1	1
biological_process	GO:0002366	leukocyte activation involved in immune response	0.53447	0.801299	1	1
biological_process	GO:0007420	brain development	0.53447	0.801299	1	1
biological_process	GO:0008544	epidermis development	0.53447	0.801299	1	1
biological_process	GO:0009101	glycoprotein biosynthetic process	0.53447	0.801299	1	1
biological_process	GO:0032989	cellular component morphogenesis	0.53447	0.801299	1	1
biological_process	GO:0007188	adenylate cyclase-modulating G protein-coupled receptor signaling pathway	0.43484	0.801418	1	1
biological_process	GO:0043043	peptide biosynthetic process	0.43484	0.801418	1	1
biological_process	GO:0051253	negative regulation of RNA metabolic process	0.43484	0.801418	1	1
cellular_component	GO:0031253	cell projection membrane	0.53371	0.801789	1	1
biological_process	GO:0022607	cellular component assembly	0.322479	0.803476	1	1
biological_process	GO:0051094	positive regulation of developmental process	0.383592	0.806323	1	1
biological_process	GO:0002521	leukocyte differentiation	0.419418	0.811456	1	1
biological_process	GO:0098662	inorganic cation transmembrane transport	0.419418	0.811456	1	1
cellular_component	GO:0043231	intracellular membrane-bounded organelle	0.252379	0.814126	0.999	1
biological_process	GO:0002263	cell activation involved in immune response	0.512663	0.814381	1	1
biological_process	GO:0006091	generation of precursor metabolites and energy	0.512663	0.814381	1	1
biological_process	GO:0009306	protein secretion	0.512663	0.814381	1	1
biological_process	GO:0009914	hormone transport	0.512663	0.814381	1	1
biological_process	GO:0010631	epithelial cell migration	0.512663	0.814381	1	1
biological_process	GO:0035592	establishment of protein localization to extracellular region	0.512663	0.814381	1	1
biological_process	GO:0046879	hormone secretion	0.512663	0.814381	1	1
biological_process	GO:0060322	head development	0.512663	0.814381	1	1
biological_process	GO:0071214	cellular response to abiotic stimulus	0.512663	0.814381	1	1
biological_process	GO:0071621	granulocyte chemotaxis	0.512663	0.814381	1	1
biological_process	GO:0071692	protein localization to extracellular region	0.512663	0.814381	1	1
biological_process	GO:0090130	tissue migration	0.512663	0.814381	1	1
biological_process	GO:0090132	epithelium migration	0.512663	0.814381	1	1
biological_process	GO:0104004	cellular response to environmental stimulus	0.512663	0.814381	1	1
biological_process	GO:1903522	regulation of blood circulation	0.512663	0.814381	1	1
biological_process	GO:2001234	negative regulation of apoptotic signaling pathway	0.512663	0.814381	1	1
biological_process	GO:0043066	negative regulation of apoptotic process	0.371141	0.814774	1	1
biological_process	GO:0009967	positive regulation of signal transduction	0.344228	0.815946	1	1
biological_process	GO:0010941	regulation of cell death	0.321119	0.820407	1	1
biological_process	GO:0043067	regulation of programmed cell death	0.321119	0.820407	1	1
molecular_function	GO:0016788	hydrolase activity, acting on ester bonds	0.404442	0.820896	1	1
biological_process	GO:0000165	MAPK cascade	0.404333	0.821046	1	1
biological_process	GO:0045934	negative regulation of nucleobase-containing compound metabolic process	0.404333	0.821046	1	1
molecular_function	GO:0005506	iron ion binding	0.491452	0.826528	1	1
biological_process	GO:0019216	regulation of lipid metabolic process	0.491403	0.826612	1	1
biological_process	GO:0051604	protein maturation	0.491403	0.826612	1	1
biological_process	GO:0014070	response to organic cyclic compound	0.389595	0.830205	1	1
biological_process	GO:0051128	regulation of cellular component organization	0.323337	0.830309	1	1
biological_process	GO:0051246	regulation of protein metabolic process	0.323337	0.830309	1	1
biological_process	GO:0034220	ion transmembrane transport	0.346997	0.830759	1	1
biological_process	GO:0033554	cellular response to stress	0.3132	0.837143	1	1
molecular_function	GO:0016705	oxidoreductase activity, acting on paired donors, with incorporation or reduction of molecular oxygen	0.470768	0.837962	1	1
molecular_function	GO:0140096	catalytic activity, acting on a protein	0.284277	0.837991	1	1
biological_process	GO:0031175	neuron projection development	0.470713	0.838048	1	1
biological_process	GO:0051129	negative regulation of cellular component organization	0.470713	0.838048	1	1
biological_process	GO:0010558	negative regulation of macromolecule biosynthetic process	0.375208	0.838945	1	1
biological_process	GO:0043604	amide biosynthetic process	0.375208	0.838945	1	1
biological_process	GO:0050900	leukocyte migration	0.375208	0.838945	1	1
biological_process	GO:2000113	negative regulation of cellular macromolecule biosynthetic process	0.375208	0.838945	1	1
cellular_component	GO:0005635	nuclear envelope	0.467303	0.839877	1	1
cellular_component	GO:0016604	nuclear body	0.467303	0.839877	1	1
cellular_component	GO:0022626	cytosolic ribosome	0.467303	0.839877	1	1
cellular_component	GO:0044391	ribosomal subunit	0.467303	0.839877	1	1
biological_process	GO:0010605	negative regulation of macromolecule metabolic process	0.303272	0.84375	1	1
molecular_function	GO:0003723	RNA binding	0.324083	0.845352	1	1
biological_process	GO:0043069	negative regulation of programmed cell death	0.323887	0.84557	1	1
biological_process	GO:0060548	negative regulation of cell death	0.323887	0.84557	1	1
biological_process	GO:0051223	regulation of protein transport	0.450606	0.848739	1	1
cellular_component	GO:0016323	basolateral plasma membrane	0.446427	0.850889	1	1
cellular_component	GO:0098794	postsynapse	0.446427	0.850889	1	1
molecular_function	GO:0046872	metal ion binding	0.227206	0.85371	0.998	1
biological_process	GO:0031327	negative regulation of cellular biosynthetic process	0.347508	0.855235	1	1
biological_process	GO:0033043	regulation of organelle organization	0.347508	0.855235	1	1
biological_process	GO:0040017	positive regulation of locomotion	0.347508	0.855235	1	1
biological_process	GO:0051272	positive regulation of cellular component movement	0.347508	0.855235	1	1
biological_process	GO:2000147	positive regulation of cell motility	0.347508	0.855235	1	1
biological_process	GO:0001667	ameboidal-type cell migration	0.431095	0.858733	1	1
biological_process	GO:0009100	glycoprotein metabolic process	0.431095	0.858733	1	1
biological_process	GO:0034330	cell junction organization	0.431095	0.858733	1	1
biological_process	GO:0060249	anatomical structure homeostasis	0.431095	0.858733	1	1
biological_process	GO:0070201	regulation of establishment of protein localization	0.431095	0.858733	1	1
biological_process	GO:0097530	granulocyte migration	0.431095	0.858733	1	1
biological_process	GO:1902532	negative regulation of intracellular signal transduction	0.431095	0.858733	1	1
biological_process	GO:2000145	regulation of cell motility	0.30183	0.859266	1	1
cellular_component	GO:0030054	cell junction	0.249757	0.861505	0.999	1
molecular_function	GO:1901363	heterocyclic compound binding	0.208522	0.861842	0.995	1
molecular_function	GO:0015267	channel activity	0.334348	0.862657	1	1
molecular_function	GO:0022803	passive transmembrane transporter activity	0.334348	0.862657	1	1
biological_process	GO:0009890	negative regulation of biosynthetic process	0.334201	0.862812	1	1
cellular_component	GO:0098791	Golgi apparatus subcompartment	0.331402	0.864209	1	1
biological_process	GO:0008284	positive regulation of cell population proliferation	0.2912	0.865714	1	1
molecular_function	GO:0003735	structural constituent of ribosome	0.412264	0.867987	1	1
biological_process	GO:0060627	regulation of vesicle-mediated transport	0.412188	0.868075	1	1
molecular_function	GO:0016787	hydrolase activity	0.22497	0.869083	0.998	1
biological_process	GO:0098655	cation transmembrane transport	0.321259	0.870031	1	1
biological_process	GO:0051641	cellular localization	0.237436	0.8703	1	1
cellular_component	GO:0005815	microtubule organizing center	0.406644	0.870716	1	1
cellular_component	GO:0009925	basal plasma membrane	0.406644	0.870716	1	1
cellular_component	GO:0010008	endosome membrane	0.406644	0.870716	1	1
cellular_component	GO:0045178	basal part of cell	0.406644	0.870716	1	1
cellular_component	GO:1990234	transferase complex	0.406644	0.870716	1	1
biological_process	GO:0019538	protein metabolic process	0.20717	0.870749	0.999	1
biological_process	GO:0040012	regulation of locomotion	0.280837	0.871907	1	1
biological_process	GO:0010647	positive regulation of cell communication	0.2568	0.87356	1	1
molecular_function	GO:0004672	protein kinase activity	0.39397	0.876719	1	1
molecular_function	GO:0019904	protein domain specific binding	0.39397	0.876719	1	1
biological_process	GO:0048732	gland development	0.393888	0.876807	1	1
molecular_function	GO:0043169	cation binding	0.195588	0.877143	0.991	1
biological_process	GO:0051270	regulation of cellular component movement	0.270739	0.87785	1	1
biological_process	GO:0072359	circulatory system development	0.270739	0.87785	1	1
biological_process	GO:0044281	small molecule metabolic process	0.235491	0.878185	1	1
biological_process	GO:0044085	cellular component biogenesis	0.217755	0.878332	1	1
biological_process	GO:0023056	positive regulation of signaling	0.248142	0.87891	1	1
cellular_component	GO:0005840	ribosome	0.387748	0.879628	1	1
biological_process	GO:0048878	chemical homeostasis	0.227905	0.883008	1	1
biological_process	GO:0000003	reproduction	0.296467	0.883446	1	1
biological_process	GO:0022414	reproductive process	0.296467	0.883446	1	1
biological_process	GO:0048583	regulation of response to stimulus	0.193973	0.884643	0.999	1
biological_process	GO:0050789	regulation of biological process	0.169008	0.884643	0.997	1
molecular_function	GO:0019901	protein kinase binding	0.376286	0.884881	1	1
molecular_function	GO:0022853	active ion transmembrane transporter activity	0.376286	0.884881	1	1
biological_process	GO:0000122	negative regulation of transcription by RNA polymerase II	0.376197	0.884968	1	1
biological_process	GO:0002009	morphogenesis of an epithelium	0.376197	0.884968	1	1
biological_process	GO:0006396	RNA processing	0.376197	0.884968	1	1
biological_process	GO:0061061	muscle structure development	0.376197	0.884968	1	1
biological_process	GO:0070848	response to growth factor	0.376197	0.884968	1	1
biological_process	GO:0071363	cellular response to growth factor stimulus	0.376197	0.884968	1	1
biological_process	GO:0072657	protein localization to membrane	0.376197	0.884968	1	1
molecular_function	GO:0097159	organic cyclic compound binding	0.176274	0.886082	0.988	1
cellular_component	GO:0043229	intracellular organelle	0.156067	0.891648	0.959	1
molecular_function	GO:0022836	gated channel activity	0.359209	0.892508	1	1
biological_process	GO:0003006	developmental process involved in reproduction	0.359114	0.892596	1	1
biological_process	GO:0050678	regulation of epithelial cell proliferation	0.359114	0.892596	1	1
biological_process	GO:0051704	multi-organism process	0.359114	0.892596	1	1
cellular_component	GO:0043227	membrane-bounded organelle	0.154501	0.893009	0.959	1
biological_process	GO:0051649	establishment of localization in cell	0.223435	0.893821	1	1
cellular_component	GO:0030425	dendrite	0.35195	0.895671	1	1
cellular_component	GO:0097447	dendritic tree	0.35195	0.895671	1	1
biological_process	GO:0006629	lipid metabolic process	0.215618	0.898429	1	1
biological_process	GO:0023052	signaling	0.154209	0.899576	0.996	1
molecular_function	GO:0019900	kinase binding	0.342735	0.899637	1	1
biological_process	GO:0006820	anion transport	0.342634	0.899724	1	1
biological_process	GO:0007417	central nervous system development	0.342634	0.899724	1	1
biological_process	GO:0010876	lipid localization	0.342634	0.899724	1	1
biological_process	GO:0048871	multicellular organismal homeostasis	0.342634	0.899724	1	1
biological_process	GO:1903530	regulation of secretion by cell	0.342634	0.899724	1	1
cellular_component	GO:0005739	mitochondrion	0.230242	0.900557	0.997	1
biological_process	GO:0007154	cell communication	0.150418	0.902368	0.996	1
cellular_component	GO:0009986	cell surface	0.206953	0.903173	0.988	1
molecular_function	GO:0015318	inorganic molecular entity transmembrane transporter activity	0.224462	0.903887	0.998	1
biological_process	GO:0006812	cation transport	0.224205	0.904098	1	1
biological_process	GO:0010468	regulation of gene expression	0.171921	0.905008	0.997	1
cellular_component	GO:0005654	nucleoplasm	0.221199	0.905493	0.994	1
molecular_function	GO:0016773	phosphotransferase activity, alcohol group as acceptor	0.326859	0.906299	1	1
biological_process	GO:0030595	leukocyte chemotaxis	0.326752	0.906385	1	1
biological_process	GO:0043410	positive regulation of MAPK cascade	0.326752	0.906385	1	1
biological_process	GO:0051049	regulation of transport	0.200602	0.907131	0.999	1
molecular_function	GO:0022857	transmembrane transporter activity	0.186474	0.908383	0.99	1
cellular_component	GO:0120025	plasma membrane bounded cell projection	0.167509	0.910632	0.966	1
biological_process	GO:0009892	negative regulation of metabolic process	0.1934	0.911234	0.999	1
biological_process	GO:0048729	tissue morphogenesis	0.311461	0.912609	1	1
biological_process	GO:0050673	epithelial cell proliferation	0.311461	0.912609	1	1
biological_process	GO:0097529	myeloid leukocyte migration	0.311461	0.912609	1	1
molecular_function	GO:0005198	structural molecule activity	0.207664	0.912906	0.994	1
biological_process	GO:0016043	cellular component organization	0.144765	0.913335	0.993	1
cellular_component	GO:0000323	lytic vacuole	0.303156	0.915855	0.999	1
cellular_component	GO:0005694	chromosome	0.303156	0.915855	0.999	1
cellular_component	GO:0005764	lysosome	0.303156	0.915855	0.999	1
cellular_component	GO:0005911	cell-cell junction	0.303156	0.915855	0.999	1
molecular_function	GO:0044877	protein-containing complex binding	0.230887	0.916326	0.998	1
molecular_function	GO:0046983	protein dimerization activity	0.230887	0.916326	0.998	1
biological_process	GO:0009725	response to hormone	0.230691	0.916473	1	1
biological_process	GO:0010243	response to organonitrogen compound	0.230691	0.916473	1	1
biological_process	GO:0048513	animal organ development	0.148706	0.917491	0.995	1
cellular_component	GO:0005622	intracellular anatomical structure	0.122663	0.917608	0.912	1
biological_process	GO:0000902	cell morphogenesis	0.296752	0.918425	1	1
biological_process	GO:0001525	angiogenesis	0.296752	0.918425	1	1
biological_process	GO:0042060	wound healing	0.296752	0.918425	1	1
biological_process	GO:0048666	neuron development	0.296752	0.918425	1	1
biological_process	GO:0048699	generation of neurons	0.220943	0.921053	1	1
cellular_component	GO:0045121	membrane raft	0.288163	0.921684	0.999	1
cellular_component	GO:0098857	membrane microdomain	0.288163	0.921684	0.999	1
biological_process	GO:0051173	positive regulation of nitrogen compound metabolic process	0.172985	0.922611	0.998	1
molecular_function	GO:0005215	transporter activity	0.162009	0.922717	0.982	1
biological_process	GO:0023061	signal release	0.282613	0.923858	1	1
biological_process	GO:0009966	regulation of signal transduction	0.150379	0.925182	0.996	1
biological_process	GO:0006518	peptide metabolic process	0.211529	0.9254	1	1
cellular_component	GO:0042995	cell projection	0.141398	0.926823	0.944	1
cellular_component	GO:0043005	neuron projection	0.16428	0.927092	0.966	1
cellular_component	GO:0005634	nucleus	0.117918	0.928873	0.903	1
biological_process	GO:0009790	embryo development	0.269034	0.928934	1	1
biological_process	GO:0051046	regulation of secretion	0.269034	0.928934	1	1
biological_process	GO:0051668	localization within membrane	0.269034	0.928934	1	1
biological_process	GO:0016192	vesicle-mediated transport	0.169691	0.93243	0.997	1
biological_process	GO:1901701	cellular response to oxygen-containing compound	0.169691	0.93243	0.997	1
biological_process	GO:0006811	ion transport	0.154304	0.932688	0.996	1
biological_process	GO:1901698	response to nitrogen compound	0.193677	0.933435	0.999	1
biological_process	GO:0044283	small molecule biosynthetic process	0.256003	0.933676	1	1
biological_process	GO:0051301	cell division	0.256003	0.933676	1	1
biological_process	GO:0090066	regulation of anatomical structure size	0.256003	0.933676	1	1
cellular_component	GO:0043226	organelle	0.0985251	0.935074	0.852	1
cellular_component	GO:0005768	endosome	0.187323	0.936094	0.979	1
biological_process	GO:0022008	neurogenesis	0.185226	0.937144	0.998	1
biological_process	GO:0045944	positive regulation of transcription by RNA polymerase II	0.243506	0.938106	1	1
biological_process	GO:0048514	blood vessel morphogenesis	0.243506	0.938106	1	1
cellular_component	GO:0043228	non-membrane-bounded organelle	0.114982	0.938364	0.897	1
cellular_component	GO:0043232	intracellular non-membrane-bounded organelle	0.114982	0.938364	0.897	1
biological_process	GO:0010646	regulation of cell communication	0.12173	0.938939	0.985	1
biological_process	GO:0023051	regulation of signaling	0.12173	0.938939	0.985	1
biological_process	GO:0032879	regulation of localization	0.12173	0.938939	0.985	1
biological_process	GO:0007267	cell-cell signaling	0.15625	0.939004	0.997	1
biological_process	GO:0071840	cellular component organization or biogenesis	0.104968	0.939956	0.978	1
biological_process	GO:0048519	negative regulation of biological process	0.107425	0.94055	0.98	1
biological_process	GO:0009968	negative regulation of signal transduction	0.177083	0.940658	0.998	1
biological_process	GO:0030334	regulation of cell migration	0.177083	0.940658	0.998	1
molecular_function	GO:0016301	kinase activity	0.231668	0.942165	0.998	1
biological_process	GO:0009611	response to wounding	0.23153	0.942243	1	1
biological_process	GO:0051172	negative regulation of nitrogen compound metabolic process	0.169241	0.943988	0.997	1
biological_process	GO:0031325	positive regulation of cellular metabolic process	0.131953	0.944309	0.992	1
biological_process	GO:0008152	metabolic process	0.0878633	0.944715	0.952	1
biological_process	GO:0048468	cell development	0.143694	0.944992	0.993	1
biological_process	GO:1901137	carbohydrate derivative biosynthetic process	0.22006	0.946108	1	1
biological_process	GO:0032501	multicellular organismal process	0.0878552	0.946659	0.952	1
biological_process	GO:0048523	negative regulation of cellular process	0.101046	0.947245	0.974	1
molecular_function	GO:0015075	ion transmembrane transporter activity	0.138018	0.947603	0.967	1
cellular_component	GO:0099512	supramolecular fiber	0.155085	0.949744	0.959	1
biological_process	GO:0034613	cellular protein localization	0.15443	0.950131	0.996	1
biological_process	GO:0043603	cellular amide metabolic process	0.15443	0.950131	0.996	1
biological_process	GO:0070727	cellular macromolecule localization	0.15443	0.950131	0.996	1
biological_process	GO:0007399	nervous system development	0.131987	0.95044	0.992	1
biological_process	GO:1901564	organonitrogen compound metabolic process	0.087278	0.950535	0.952	1
cellular_component	GO:0005794	Golgi apparatus	0.127268	0.95244	0.916	1
cellular_component	GO:0099081	supramolecular polymer	0.147804	0.9527	0.954	1
cellular_component	GO:0036477	somatodendritic compartment	0.199617	0.9527	0.986	1
biological_process	GO:0006796	phosphate-containing compound metabolic process	0.12644	0.952974	0.989	1
biological_process	GO:0042127	regulation of cell population proliferation	0.11233	0.954101	0.981	1
biological_process	GO:0006793	phosphorus metabolic process	0.12109	0.95539	0.984	1
biological_process	GO:0010648	negative regulation of cell communication	0.140734	0.955636	0.993	1
biological_process	GO:0023057	negative regulation of signaling	0.140734	0.955636	0.993	1
cellular_component	GO:0015630	microtubule cytoskeleton	0.189121	0.955999	0.979	1
biological_process	GO:0001568	blood vessel development	0.188544	0.956235	0.998	1
biological_process	GO:0007169	transmembrane receptor protein tyrosine kinase signaling pathway	0.178954	0.959173	0.998	1
biological_process	GO:0120036	plasma membrane bounded cell projection organization	0.178954	0.959173	0.998	1
biological_process	GO:0060255	regulation of macromolecule metabolic process	0.0794514	0.959945	0.943	1
biological_process	GO:0031324	negative regulation of cellular metabolic process	0.128093	0.960565	0.99	1
biological_process	GO:0030030	cell projection organization	0.169795	0.961917	0.997	1
biological_process	GO:0030335	positive regulation of cell migration	0.169795	0.961917	0.997	1
cellular_component	GO:0070161	anchoring junction	0.169575	0.961928	0.967	1
molecular_function	GO:0000976	transcription cis-regulatory region binding	0.161208	0.964412	0.982	1
molecular_function	GO:0001067	transcription regulatory region nucleic acid binding	0.161208	0.964412	0.982	1
molecular_function	GO:1990837	sequence-specific double-stranded DNA binding	0.161208	0.964412	0.982	1
cellular_component	GO:0099080	supramolecular complex	0.115646	0.965176	0.899	1
biological_process	GO:0050794	regulation of cellular process	0.0576804	0.965438	0.896	1
molecular_function	GO:0043565	sequence-specific DNA binding	0.15287	0.966806	0.979	1
biological_process	GO:0071417	cellular response to organonitrogen compound	0.152716	0.966871	0.996	1
biological_process	GO:0010467	gene expression	0.0631803	0.96745	0.91	1
biological_process	GO:0008283	cell population proliferation	0.0838686	0.96757	0.948	1
cellular_component	GO:0031981	nuclear lumen	0.0924198	0.967705	0.842	1
molecular_function	GO:0016772	transferase activity, transferring phosphorus-containing groups	0.14492	0.96904	0.973	1
biological_process	GO:0001944	vasculature development	0.144765	0.969104	0.993	1
biological_process	GO:0032502	developmental process	0.0572942	0.969156	0.894	1
molecular_function	GO:0003677	DNA binding	0.100926	0.97062	0.908	1
biological_process	GO:0048870	cell motility	0.0769704	0.970693	0.939	1
biological_process	GO:0051674	localization of cell	0.0769704	0.970693	0.939	1
molecular_function	GO:0003690	double-stranded DNA binding	0.137343	0.971126	0.967	1
biological_process	GO:0030182	neuron differentiation	0.137188	0.971188	0.993	1
biological_process	GO:0030855	epithelial cell differentiation	0.137188	0.971188	0.993	1
biological_process	GO:0035239	tube morphogenesis	0.137188	0.971188	0.993	1
biological_process	GO:0045893	positive regulation of transcription, DNA-templated	0.137188	0.971188	0.993	1
biological_process	GO:1901699	cellular response to nitrogen compound	0.137188	0.971188	0.993	1
biological_process	GO:1902680	positive regulation of RNA biosynthetic process	0.137188	0.971188	0.993	1
biological_process	GO:1903508	positive regulation of nucleic acid-templated transcription	0.137188	0.971188	0.993	1
biological_process	GO:0009653	anatomical structure morphogenesis	0.073709	0.972148	0.935	1
biological_process	GO:0051050	positive regulation of transport	0.129969	0.973133	0.991	1
biological_process	GO:0051254	positive regulation of RNA metabolic process	0.129969	0.973133	0.991	1
cellular_component	GO:0031974	membrane-enclosed lumen	0.0703455	0.973507	0.734	1
cellular_component	GO:0043233	organelle lumen	0.0703455	0.973507	0.734	1
cellular_component	GO:0070013	intracellular organelle lumen	0.0703455	0.973507	0.734	1
biological_process	GO:0044237	cellular metabolic process	0.0453679	0.97406	0.821	1
molecular_function	GO:0003676	nucleic acid binding	0.0637093	0.9743	0.723	1
cellular_component	GO:0016324	apical plasma membrane	0.121288	0.975375	0.91	1
molecular_function	GO:0008289	lipid binding	0.116708	0.976587	0.946	1
biological_process	GO:0010557	positive regulation of macromolecule biosynthetic process	0.110329	0.978225	0.98	1
biological_process	GO:0032940	secretion by cell	0.110329	0.978225	0.98	1
biological_process	GO:0060326	cell chemotaxis	0.110329	0.978225	0.98	1
biological_process	GO:0009719	response to endogenous stimulus	0.0642212	0.979157	0.911	1
biological_process	GO:1901566	organonitrogen compound biosynthetic process	0.0642212	0.979157	0.911	1
biological_process	GO:0097435	supramolecular fiber organization	0.104409	0.9797	0.978	1
cellular_component	GO:0005929	cilium	0.102163	0.980212	0.863	1
cellular_component	GO:0045177	apical part of cell	0.102163	0.980212	0.863	1
biological_process	GO:1901360	organic cyclic compound metabolic process	0.0433807	0.980529	0.804	1
biological_process	GO:0030154	cell differentiation	0.0416893	0.981384	0.794	1
biological_process	GO:0048731	system development	0.0380278	0.982051	0.76	1
biological_process	GO:0031328	positive regulation of cellular biosynthetic process	0.0934331	0.982362	0.96	1
biological_process	GO:0008104	protein localization	0.0556914	0.982385	0.883	1
molecular_function	GO:0005488	binding	0.0305463	0.98313	0.424	1
biological_process	GO:0007167	enzyme linked receptor protein signaling pathway	0.0883522	0.98356	0.952	1
biological_process	GO:0045935	positive regulation of nucleobase-containing compound metabolic process	0.0883522	0.98356	0.952	1
biological_process	GO:0048869	cellular developmental process	0.0369537	0.983749	0.751	1
biological_process	GO:0040011	locomotion	0.0450481	0.984316	0.82	1
cellular_component	GO:0098590	plasma membrane region	0.0467903	0.985575	0.589	1
biological_process	GO:0019752	carboxylic acid metabolic process	0.0789467	0.985722	0.943	1
biological_process	GO:0043436	oxoacid metabolic process	0.0789467	0.985722	0.943	1
biological_process	GO:0140352	export from cell	0.0789467	0.985722	0.943	1
biological_process	GO:0006928	movement of cell or subcellular component	0.0410643	0.985908	0.786	1
biological_process	GO:0016477	cell migration	0.0458986	0.985963	0.826	1
biological_process	GO:0071705	nitrogen compound transport	0.0458986	0.985963	0.826	1
biological_process	GO:0007275	multicellular organism development	0.0300784	0.986185	0.682	1
biological_process	GO:1901362	organic cyclic compound biosynthetic process	0.0391931	0.986646	0.769	1
biological_process	GO:0009891	positive regulation of biosynthetic process	0.0745997	0.986695	0.936	1
biological_process	GO:0048585	negative regulation of response to stimulus	0.052219	0.986779	0.869	1
biological_process	GO:0033036	macromolecule localization	0.0373987	0.987348	0.755	1
biological_process	GO:0035295	tube development	0.0704758	0.987602	0.928	1
biological_process	GO:0046907	intracellular transport	0.0704758	0.987602	0.928	1
biological_process	GO:0048646	anatomical structure formation involved in morphogenesis	0.0704758	0.987602	0.928	1
biological_process	GO:1901135	carbohydrate derivative metabolic process	0.0704758	0.987602	0.928	1
biological_process	GO:0043170	macromolecule metabolic process	0.021252	0.989146	0.561	1
molecular_function	GO:0022890	inorganic cation transmembrane transporter activity	0.0629935	0.989199	0.721	1
biological_process	GO:0044255	cellular lipid metabolic process	0.0628565	0.989238	0.91	1
biological_process	GO:0019222	regulation of metabolic process	0.0241403	0.989523	0.599	1
biological_process	GO:0006082	organic acid metabolic process	0.0593418	0.989974	0.899	1
biological_process	GO:0046903	secretion	0.0593418	0.989974	0.899	1
biological_process	GO:0071495	cellular response to endogenous stimulus	0.0380325	0.990924	0.76	1
molecular_function	GO:0008324	cation transmembrane transporter activity	0.0529865	0.991266	0.639	1
biological_process	GO:0006935	chemotaxis	0.0498694	0.991897	0.856	1
biological_process	GO:0071704	organic substance metabolic process	0.0145465	0.992443	0.452	1
biological_process	GO:0042330	taxis	0.0470411	0.992453	0.833	1
biological_process	GO:0006355	regulation of transcription, DNA-templated	0.0323603	0.992495	0.709	1
biological_process	GO:1903506	regulation of nucleic acid-templated transcription	0.0323603	0.992495	0.709	1
biological_process	GO:2001141	regulation of RNA biosynthetic process	0.0323603	0.992495	0.709	1
biological_process	GO:0044260	cellular macromolecule metabolic process	0.0164705	0.992711	0.484	1
biological_process	GO:0048856	anatomical structure development	0.0164705	0.992711	0.484	1
biological_process	GO:0051252	regulation of RNA metabolic process	0.0290259	0.993394	0.664	1
biological_process	GO:0060429	epithelium development	0.039435	0.993905	0.769	1
biological_process	GO:0009628	response to abiotic stimulus	0.0371688	0.994325	0.752	1
biological_process	GO:0019438	aromatic compound biosynthetic process	0.0204249	0.994501	0.548	1
biological_process	GO:0006357	regulation of transcription by RNA polymerase II	0.0310867	0.995421	0.694	1
biological_process	GO:0006351	transcription, DNA-templated	0.0208428	0.995509	0.555	1
biological_process	GO:0032774	RNA biosynthetic process	0.0208428	0.995509	0.555	1
biological_process	GO:0097659	nucleic acid-templated transcription	0.0208428	0.995509	0.555	1
biological_process	GO:0019219	regulation of nucleobase-containing compound metabolic process	0.0186346	0.996055	0.522	1
biological_process	GO:0016070	RNA metabolic process	0.0148683	0.996173	0.457	1
biological_process	GO:0015031	protein transport	0.0259566	0.996308	0.628	1
biological_process	GO:2000112	regulation of cellular macromolecule biosynthetic process	0.0166474	0.996537	0.492	1
biological_process	GO:0045184	establishment of protein localization	0.0244333	0.996564	0.604	1
biological_process	GO:0010556	regulation of macromolecule biosynthetic process	0.0148607	0.996962	0.457	1
biological_process	GO:0006366	transcription by RNA polymerase II	0.0216384	0.997025	0.565	1
biological_process	GO:0009987	cellular process	0.00716076	0.997104	0.267	1
biological_process	GO:0006810	transport	0.00664359	0.997476	0.252	1
biological_process	GO:0051171	regulation of nitrogen compound metabolic process	0.00876348	0.997559	0.316	1
biological_process	GO:0051234	establishment of localization	0.00604182	0.997725	0.237	1
biological_process	GO:0031326	regulation of cellular biosynthetic process	0.0111524	0.997814	0.372	1
biological_process	GO:0071702	organic substance transport	0.00862316	0.997935	0.31	1
biological_process	GO:0006725	cellular aromatic compound metabolic process	0.00655934	0.998035	0.249	1
biological_process	GO:0034654	nucleobase-containing compound biosynthetic process	0.00936744	0.998209	0.33	1
biological_process	GO:0009889	regulation of biosynthetic process	0.00785574	0.998534	0.288	1
biological_process	GO:0018130	heterocycle biosynthetic process	0.00785574	0.998534	0.288	1
biological_process	GO:0090304	nucleic acid metabolic process	0.00582446	0.998671	0.23	1
biological_process	GO:0009058	biosynthetic process	0.00379665	0.998688	0.169	1
biological_process	GO:0034645	cellular macromolecule biosynthetic process	0.00484129	0.99874	0.2	1
biological_process	GO:0009059	macromolecule biosynthetic process	0.00388045	0.999014	0.17	1
biological_process	GO:0080090	regulation of primary metabolic process	0.00367003	0.999073	0.165	1
biological_process	GO:0044238	primary metabolic process	0.00170999	0.999289	0.089	1
biological_process	GO:0009888	tissue development	0.00619717	0.999306	0.241	1
biological_process	GO:0031323	regulation of cellular metabolic process	0.00276992	0.999321	0.133	1
biological_process	GO:0006807	nitrogen compound metabolic process	0.00152895	0.999397	0.075	1
biological_process	GO:0051179	localization	0.00137994	0.999482	0.071	1
biological_process	GO:0006139	nucleobase-containing compound metabolic process	0.00170572	0.999661	0.089	1
biological_process	GO:0044271	cellular nitrogen compound biosynthetic process	0.00142277	0.999722	0.072	1
biological_process	GO:0046483	heterocycle metabolic process	0.00111465	0.999788	0.064	1
biological_process	GO:1901576	organic substance biosynthetic process	0.000789492	0.999789	0.046	1
biological_process	GO:0044249	cellular biosynthetic process	0.000305088	0.999931	0.021	1
biological_process	GO:0034641	cellular nitrogen compound metabolic process	6.88117e-05	0.999988	0.003	1
biological_process	GO:0008150	biological_process	1	1	1	1
cellular_component	GO:0005575	cellular_component	1	1	1	1
cellular_component	GO:0110165	cellular anatomical entity	1	1	1	1
molecular_function	GO:0003674	molecular_function	1	1	1	1
biological_process	GO:0000023	maltose metabolic process	0.93554	1	1	1
biological_process	GO:0000025	maltose catabolic process	0.93554	1	1	1
biological_process	GO:0000028	ribosomal small subunit assembly	0.93554	1	1	1
biological_process	GO:0000038	very long-chain fatty acid metabolic process	0.93554	1	1	1
biological_process	GO:0000050	urea cycle	0.93554	1	1	1
biological_process	GO:0000055	ribosomal large subunit export from nucleus	0.93554	1	1	1
biological_process	GO:0000056	ribosomal small subunit export from nucleus	0.93554	1	1	1
biological_process	GO:0000079	regulation of cyclin-dependent protein serine/threonine kinase activity	0.93554	1	1	1
biological_process	GO:0000132	establishment of mitotic spindle orientation	0.93554	1	1	1
biological_process	GO:0000303	response to superoxide	0.93554	1	1	1
biological_process	GO:0000305	response to oxygen radical	0.93554	1	1	1
biological_process	GO:0000350	generation of catalytic spliceosome for second transesterification step	0.93554	1	1	1
biological_process	GO:0000380	alternative mRNA splicing, via spliceosome	0.93554	1	1	1
biological_process	GO:0000381	regulation of alternative mRNA splicing, via spliceosome	0.93554	1	1	1
biological_process	GO:0000389	mRNA 3'-splice site recognition	0.93554	1	1	1
biological_process	GO:0000390	spliceosomal complex disassembly	0.93554	1	1	1
biological_process	GO:0000393	spliceosomal conformational changes to generate catalytic conformation	0.93554	1	1	1
biological_process	GO:0000395	mRNA 5'-splice site recognition	0.93554	1	1	1
biological_process	GO:0000463	maturation of LSU-rRNA from tricistronic rRNA transcript (SSU-rRNA, 5.8S rRNA, LSU-rRNA)	0.93554	1	1	1
biological_process	GO:0000730	DNA recombinase assembly	0.93554	1	1	1
biological_process	GO:0000737	DNA catabolic process, endonucleolytic	0.93554	1	1	1
biological_process	GO:0000820	regulation of glutamine family amino acid metabolic process	0.93554	1	1	1
biological_process	GO:0000821	regulation of arginine metabolic process	0.93554	1	1	1
biological_process	GO:0001547	antral ovarian follicle growth	0.93554	1	1	1
biological_process	GO:0001556	oocyte maturation	0.93554	1	1	1
biological_process	GO:0001569	branching involved in blood vessel morphogenesis	0.93554	1	1	1
biological_process	GO:0001575	globoside metabolic process	0.93554	1	1	1
biological_process	GO:0001582	detection of chemical stimulus involved in sensory perception of sweet taste	0.93554	1	1	1
biological_process	GO:0001662	behavioral fear response	0.93554	1	1	1
biological_process	GO:0001672	regulation of chromatin assembly or disassembly	0.93554	1	1	1
biological_process	GO:0001675	acrosome assembly	0.93554	1	1	1
biological_process	GO:0001732	formation of cytoplasmic translation initiation complex	0.93554	1	1	1
biological_process	GO:0001736	establishment of planar polarity	0.93554	1	1	1
biological_process	GO:0001777	T cell homeostatic proliferation	0.93554	1	1	1
biological_process	GO:0001781	neutrophil apoptotic process	0.93554	1	1	1
biological_process	GO:0001806	type IV hypersensitivity	0.93554	1	1	1
biological_process	GO:0001807	regulation of type IV hypersensitivity	0.93554	1	1	1
[truncated: 6,908 more rows]

## Sheet: DatasetS7B-Gene_Ontology_noDLA
ontology	node_id	node_name	raw_p_underrep	raw_p_overrep	FWER_underrep	FWER_overrep
biological_process	GO:0035456	response to interferon-beta	1	2.30008e-05	1	0.092
biological_process	GO:0035458	cellular response to interferon-beta	1	2.30008e-05	1	0.092
molecular_function	GO:0004984	olfactory receptor activity	0.999998	1.90306e-05	1	0.169
molecular_function	GO:0004930	G protein-coupled receptor activity	0.999993	3.20482e-05	1	0.208
molecular_function	GO:0004888	transmembrane signaling receptor activity	0.999903	0.000327521	1	0.403
molecular_function	GO:0038023	signaling receptor activity	0.999256	0.00209047	1	0.74
molecular_function	GO:0060089	molecular transducer activity	0.999256	0.00209047	1	0.74
cellular_component	GO:0031838	haptoglobin-hemoglobin complex	0.999875	0.00737457	1	0.746
biological_process	GO:0019731	antibacterial humoral response	0.99987	0.00176671	1	0.786
molecular_function	GO:0001601	peptide YY receptor activity	1	0.00247227	1	0.79
molecular_function	GO:0001602	pancreatic polypeptide receptor activity	1	0.00247227	1	0.79
molecular_function	GO:0031721	hemoglobin alpha binding	1	0.00247227	1	0.79
molecular_function	GO:0004867	serine-type endopeptidase inhibitor activity	0.999622	0.00391368	1	0.856
biological_process	GO:0010043	response to zinc ion	1	0.00226343	1	0.858
biological_process	GO:0010273	detoxification of copper ion	1	0.00226343	1	0.858
biological_process	GO:0010992	ubiquitin recycling	1	0.00226343	1	0.858
biological_process	GO:0010994	free ubiquitin chain polymerization	1	0.00226343	1	0.858
biological_process	GO:0046686	response to cadmium ion	1	0.00226343	1	0.858
biological_process	GO:0061687	detoxification of inorganic compound	1	0.00226343	1	0.858
biological_process	GO:0071276	cellular response to cadmium ion	1	0.00226343	1	0.858
biological_process	GO:0071294	cellular response to zinc ion	1	0.00226343	1	0.858
biological_process	GO:0097501	stress response to metal ion	1	0.00226343	1	0.858
biological_process	GO:1990169	stress response to copper ion	1	0.00226343	1	0.858
cellular_component	GO:0005833	hemoglobin complex	0.999517	0.0142663	1	0.867
molecular_function	GO:0004866	endopeptidase inhibitor activity	0.998967	0.00653743	1	0.925
molecular_function	GO:0030414	peptidase inhibitor activity	0.998967	0.00653743	1	0.925
cellular_component	GO:0033162	melanosome membrane	0.998837	0.0230017	1	0.926
cellular_component	GO:0045009	chitosome	0.998837	0.0230017	1	0.926
cellular_component	GO:0072562	blood microparticle	0.998837	0.0230017	1	0.926
cellular_component	GO:0090741	pigment granule membrane	0.998837	0.0230017	1	0.926
molecular_function	GO:0004983	neuropeptide Y receptor activity	0.99988	0.00717695	1	0.937
molecular_function	GO:0015020	glucuronosyltransferase activity	0.99988	0.00717695	1	0.937
molecular_function	GO:0030492	hemoglobin binding	0.99988	0.00717695	1	0.937
molecular_function	GO:0031720	haptoglobin binding	0.99988	0.00717695	1	0.937
molecular_function	GO:0061135	endopeptidase regulator activity	0.998709	0.00778654	1	0.943
molecular_function	GO:0061134	peptidase regulator activity	0.997633	0.0125178	1	0.975
molecular_function	GO:0033764	steroid dehydrogenase activity, acting on the CH-OH group of donors, NAD or NADP as acceptor	0.999537	0.0138913	1	0.978
molecular_function	GO:0008188	neuropeptide receptor activity	0.998554	0.0148143	1	0.98
biological_process	GO:0045087	innate immune response	0.998053	0.00749043	1	0.985
biological_process	GO:0098542	defense response to other organism	0.997703	0.00754082	1	0.985
molecular_function	GO:0030234	enzyme regulator activity	0.991944	0.0264024	1	0.992
molecular_function	GO:0033038	bitter taste receptor activity	0.996086	0.0293538	1	0.995
biological_process	GO:0071280	cellular response to copper ion	0.999595	0.012756	1	0.996
biological_process	GO:0072583	clathrin-dependent endocytosis	0.999595	0.012756	1	0.996
biological_process	GO:0098754	detoxification	0.999595	0.012756	1	0.996
molecular_function	GO:0005344	oxygen carrier activity	0.997849	0.0325379	1	0.996
molecular_function	GO:0016229	steroid dehydrogenase activity	0.997849	0.0325379	1	0.996
molecular_function	GO:0019825	oxygen binding	0.997849	0.0325379	1	0.996
molecular_function	GO:0008527	taste receptor activity	0.994861	0.0354076	1	0.996
cellular_component	GO:0002079	inner acrosomal membrane	1	0.0507937	1	0.998
cellular_component	GO:0002080	acrosomal membrane	1	0.0507937	1	0.998
cellular_component	GO:0005680	anaphase-promoting complex	1	0.0507937	1	0.998
cellular_component	GO:0005861	troponin complex	1	0.0507937	1	0.998
cellular_component	GO:0005865	striated muscle thin filament	1	0.0507937	1	0.998
cellular_component	GO:0036379	myofilament	1	0.0507937	1	0.998
cellular_component	GO:0098982	GABA-ergic synapse	1	0.0507937	1	0.998
biological_process	GO:0006882	cellular zinc ion homeostasis	0.999022	0.0206077	1	1
biological_process	GO:0046688	response to copper ion	0.999022	0.0206077	1	1
biological_process	GO:0055069	zinc ion homeostasis	0.999022	0.0206077	1	1
biological_process	GO:0050907	detection of chemical stimulus involved in sensory perception	0.996676	0.0261419	1	1
biological_process	GO:0009607	response to biotic stimulus	0.988001	0.0299017	1	1
biological_process	GO:0043207	response to external biotic stimulus	0.988001	0.0299017	1	1
biological_process	GO:0051707	response to other organism	0.988001	0.0299017	1	1
biological_process	GO:0000045	autophagosome assembly	0.99811	0.0299665	1	1
biological_process	GO:0009617	response to bacterium	0.990017	0.0315072	1	1
biological_process	GO:0019730	antimicrobial humoral response	0.992385	0.0365842	1	1
biological_process	GO:0044419	biological process involved in interspecies interaction between organisms	0.984681	0.036848	1	1
biological_process	GO:0009636	response to toxic substance	0.996805	0.040675	1	1
biological_process	GO:0042743	hydrogen peroxide metabolic process	0.996805	0.040675	1	1
biological_process	GO:0042744	hydrogen peroxide catabolic process	0.996805	0.040675	1	1
biological_process	GO:0071248	cellular response to metal ion	0.996805	0.040675	1	1
biological_process	GO:1905037	autophagosome organization	0.996805	0.040675	1	1
molecular_function	GO:0004857	enzyme inhibitor activity	0.987588	0.0454392	1	1
biological_process	GO:0003214	cardiac left ventricle morphogenesis	1	0.047993	1	1
biological_process	GO:0006977	DNA damage response, signal transduction by p53 class mediator resulting in cell cycle arrest	1	0.047993	1	1
biological_process	GO:0010523	negative regulation of calcium ion transport into cytosol	1	0.047993	1	1
biological_process	GO:0031145	anaphase-promoting complex-dependent catabolic process	1	0.047993	1	1
biological_process	GO:0035519	protein K29-linked ubiquitination	1	0.047993	1	1
biological_process	GO:0044314	protein K27-linked ubiquitination	1	0.047993	1	1
biological_process	GO:0046596	regulation of viral entry into host cell	1	0.047993	1	1
biological_process	GO:0048265	response to pain	1	0.047993	1	1
biological_process	GO:0048670	regulation of collateral sprouting	1	0.047993	1	1
biological_process	GO:0048672	positive regulation of collateral sprouting	1	0.047993	1	1
biological_process	GO:0050772	positive regulation of axonogenesis	1	0.047993	1	1
biological_process	GO:0051280	negative regulation of release of sequestered calcium ion into cytosol	1	0.047993	1	1
biological_process	GO:0051284	positive regulation of sequestering of calcium ion	1	0.047993	1	1
biological_process	GO:0051385	response to mineralocorticoid	1	0.047993	1	1
biological_process	GO:0051412	response to corticosterone	1	0.047993	1	1
biological_process	GO:0052372	modulation by symbiont of entry into host	1	0.047993	1	1
biological_process	GO:0060314	regulation of ryanodine-sensitive calcium-release channel activity	1	0.047993	1	1
biological_process	GO:0060315	negative regulation of ryanodine-sensitive calcium-release channel activity	1	0.047993	1	1
biological_process	GO:0061387	regulation of extent of cell growth	1	0.047993	1	1
biological_process	GO:0070936	protein K48-linked ubiquitination	1	0.047993	1	1
biological_process	GO:0070979	protein K11-linked ubiquitination	1	0.047993	1	1
biological_process	GO:0099538	synaptic signaling via neuropeptide	1	0.047993	1	1
biological_process	GO:1904478	regulation of intestinal absorption	1	0.047993	1	1
biological_process	GO:1904776	regulation of protein localization to cell cortex	1	0.047993	1	1
biological_process	GO:1904778	positive regulation of protein localization to cell cortex	1	0.047993	1	1
biological_process	GO:2000369	regulation of clathrin-dependent endocytosis	1	0.047993	1	1
biological_process	GO:2000737	negative regulation of stem cell differentiation	1	0.047993	1	1
biological_process	GO:2001258	negative regulation of cation channel activity	1	0.047993	1	1
molecular_function	GO:0003854	3-beta-hydroxy-delta5-steroid dehydrogenase activity	1	0.0501274	1	1
molecular_function	GO:0004098	cerebroside-sulfatase activity	1	0.0501274	1	1
molecular_function	GO:0004303	estradiol 17-beta-dehydrogenase activity	1	0.0501274	1	1
molecular_function	GO:0004769	steroid delta-isomerase activity	1	0.0501274	1	1
molecular_function	GO:0004948	calcitonin receptor activity	1	0.0501274	1	1
molecular_function	GO:0005173	stem cell factor receptor binding	1	0.0501274	1	1
molecular_function	GO:0016496	substance P receptor activity	1	0.0501274	1	1
molecular_function	GO:0019828	aspartic-type endopeptidase inhibitor activity	1	0.0501274	1	1
molecular_function	GO:0030395	lactose binding	1	0.0501274	1	1
molecular_function	GO:0035374	chondroitin sulfate binding	1	0.0501274	1	1
molecular_function	GO:0048030	disaccharide binding	1	0.0501274	1	1
molecular_function	GO:0097642	calcitonin family receptor activity	1	0.0501274	1	1
molecular_function	GO:0097643	amylin receptor activity	1	0.0501274	1	1
biological_process	GO:0042742	defense response to bacterium	0.98576	0.0505368	1	1
biological_process	GO:0007606	sensory perception of chemical stimulus	0.991202	0.051169	1	1
biological_process	GO:0009593	detection of chemical stimulus	0.991202	0.051169	1	1
biological_process	GO:0001580	detection of chemical stimulus involved in sensory perception of bitter taste	0.995061	0.0525868	1	1
biological_process	GO:0050913	sensory perception of bitter taste	0.995061	0.0525868	1	1
biological_process	GO:0000209	protein polyubiquitination	0.992841	0.0655664	1	1
biological_process	GO:0003151	outflow tract morphogenesis	0.992841	0.0655664	1	1
biological_process	GO:0042130	negative regulation of T cell proliferation	0.992841	0.0655664	1	1
biological_process	GO:0050912	detection of chemical stimulus involved in sensory perception of taste	0.992841	0.0655664	1	1
biological_process	GO:0071241	cellular response to inorganic substance	0.992841	0.0655664	1	1
biological_process	GO:0050906	detection of stimulus involved in sensory perception	0.987034	0.0668263	1	1
biological_process	GO:0006952	defense response	0.966706	0.069428	1	1
biological_process	GO:0006959	humoral immune response	0.979706	0.0754707	1	1
biological_process	GO:0007033	vacuole organization	0.990119	0.0794877	1	1
molecular_function	GO:0043177	organic acid binding	0.988832	0.0858149	1	1
biological_process	GO:0006936	muscle contraction	0.974447	0.0893525	1	1
biological_process	GO:0002230	positive regulation of defense response to virus by host	0.997737	0.0937226	1	1
biological_process	GO:0006706	steroid catabolic process	0.997737	0.0937226	1	1
biological_process	GO:0010799	regulation of peptidyl-threonine phosphorylation	0.997737	0.0937226	1	1
biological_process	GO:0010800	positive regulation of peptidyl-threonine phosphorylation	0.997737	0.0937226	1	1
biological_process	GO:0010880	regulation of release of sequestered calcium ion into cytosol by sarcoplasmic reticulum	0.997737	0.0937226	1	1
biological_process	GO:0010881	regulation of cardiac muscle contraction by regulation of the release of sequestered calcium ion	0.997737	0.0937226	1	1
biological_process	GO:0018107	peptidyl-threonine phosphorylation	0.997737	0.0937226	1	1
biological_process	GO:0030307	positive regulation of cell growth	0.997737	0.0937226	1	1
biological_process	GO:0030330	DNA damage response, signal transduction by p53 class mediator	0.997737	0.0937226	1	1
biological_process	GO:0031571	mitotic G1 DNA damage checkpoint signaling	0.997737	0.0937226	1	1
biological_process	GO:0032410	negative regulation of transporter activity	0.997737	0.0937226	1	1
biological_process	GO:0032413	negative regulation of ion transmembrane transporter activity	0.997737	0.0937226	1	1
biological_process	GO:0033555	multicellular organismal response to stress	0.997737	0.0937226	1	1
biological_process	GO:0034340	response to type I interferon	0.997737	0.0937226	1	1
biological_process	GO:0036503	ERAD pathway	0.997737	0.0937226	1	1
biological_process	GO:0043903	regulation of biological process involved in symbiotic interaction	0.997737	0.0937226	1	1
biological_process	GO:0044409	entry into host	0.997737	0.0937226	1	1
biological_process	GO:0044819	mitotic G1/S transition checkpoint signaling	0.997737	0.0937226	1	1
biological_process	GO:0045646	regulation of erythrocyte differentiation	0.997737	0.0937226	1	1
biological_process	GO:0045648	positive regulation of erythrocyte differentiation	0.997737	0.0937226	1	1
biological_process	GO:0046718	viral entry into host cell	0.997737	0.0937226	1	1
biological_process	GO:0048668	collateral sprouting	0.997737	0.0937226	1	1
biological_process	GO:0050688	regulation of defense response to virus	0.997737	0.0937226	1	1
biological_process	GO:0050691	regulation of defense response to virus by host	0.997737	0.0937226	1	1
biological_process	GO:0051701	biological process involved in interaction with host	0.997737	0.0937226	1	1
biological_process	GO:0051923	sulfation	0.997737	0.0937226	1	1
biological_process	GO:0052126	movement in host environment	0.997737	0.0937226	1	1
biological_process	GO:0060337	type I interferon signaling pathway	0.997737	0.0937226	1	1
biological_process	GO:0060338	regulation of type I interferon-mediated signaling pathway	0.997737	0.0937226	1	1
biological_process	GO:0060340	positive regulation of type I interferon-mediated signaling pathway	0.997737	0.0937226	1	1
biological_process	GO:0070471	uterine smooth muscle contraction	0.997737	0.0937226	1	1
biological_process	GO:0070472	regulation of uterine smooth muscle contraction	0.997737	0.0937226	1	1
biological_process	GO:0071357	cellular response to type I interferon	0.997737	0.0937226	1	1
biological_process	GO:0072697	protein localization to cell cortex	0.997737	0.0937226	1	1
biological_process	GO:1901019	regulation of calcium ion transmembrane transporter activity	0.997737	0.0937226	1	1
biological_process	GO:1901020	negative regulation of calcium ion transmembrane transporter activity	0.997737	0.0937226	1	1
biological_process	GO:1903170	negative regulation of calcium ion transmembrane transport	0.997737	0.0937226	1	1
biological_process	GO:2001257	regulation of cation channel activity	0.997737	0.0937226	1	1
biological_process	GO:0016567	protein ubiquitination	0.978714	0.0938838	1	1
biological_process	GO:0040008	regulation of growth	0.978714	0.0938838	1	1
biological_process	GO:0008625	extrinsic apoptotic signaling pathway via death domain receptors	0.986871	0.0942341	1	1
biological_process	GO:0033138	positive regulation of peptidyl-serine phosphorylation	0.986871	0.0942341	1	1
biological_process	GO:0050909	sensory perception of taste	0.986871	0.0942341	1	1
molecular_function	GO:0004062	aryl sulfotransferase activity	0.997528	0.0977826	1	1
molecular_function	GO:0005247	voltage-gated chloride channel activity	0.997528	0.0977826	1	1
molecular_function	GO:0010997	anaphase-promoting complex binding	0.997528	0.0977826	1	1
molecular_function	GO:0015018	galactosylgalactosylxylosylprotein 3-beta-glucuronosyltransferase activity	0.997528	0.0977826	1	1
molecular_function	GO:0061631	ubiquitin conjugating enzyme activity	0.997528	0.0977826	1	1
molecular_function	GO:0061650	ubiquitin-like protein conjugating enzyme activity	0.997528	0.0977826	1	1
cellular_component	GO:0033018	sarcoplasmic reticulum lumen	0.997458	0.0990456	1	1
molecular_function	GO:0140104	molecular carrier activity	0.985186	0.101593	1	1
molecular_function	GO:0098772	molecular function regulator	0.956079	0.104058	1	1
biological_process	GO:0032945	negative regulation of mononuclear cell proliferation	0.983084	0.109698	1	1
biological_process	GO:0050672	negative regulation of lymphocyte proliferation	0.983084	0.109698	1	1
biological_process	GO:0050868	negative regulation of T cell activation	0.983084	0.109698	1	1
biological_process	GO:0070664	negative regulation of leukocyte proliferation	0.983084	0.109698	1	1
biological_process	GO:1903038	negative regulation of leukocyte cell-cell adhesion	0.983084	0.109698	1	1
biological_process	GO:0071345	cellular response to cytokine stimulus	0.959924	0.111492	1	1
biological_process	GO:0006914	autophagy	0.971685	0.114065	1	1
biological_process	GO:0032446	protein modification by small protein conjugation	0.971685	0.114065	1	1
biological_process	GO:0032496	response to lipopolysaccharide	0.971685	0.114065	1	1
biological_process	GO:0061919	process utilizing autophagic mechanism	0.971685	0.114065	1	1
biological_process	GO:0050896	response to stimulus	0.930386	0.115435	1	1
molecular_function	GO:0008528	G protein-coupled peptide receptor activity	0.962579	0.117971	1	1
molecular_function	GO:0004601	peroxidase activity	0.980944	0.1181	1	1
molecular_function	GO:0004842	ubiquitin-protein transferase activity	0.980944	0.1181	1	1
molecular_function	GO:0016614	oxidoreductase activity, acting on CH-OH group of donors	0.980944	0.1181	1	1
molecular_function	GO:0016616	oxidoreductase activity, acting on the CH-OH group of donors, NAD or NADP as acceptor	0.980944	0.1181	1	1
molecular_function	GO:0042923	neuropeptide binding	0.980944	0.1181	1	1
cellular_component	GO:0030017	sarcomere	0.980208	0.120802	1	1
biological_process	GO:0006937	regulation of muscle contraction	0.978748	0.125779	1	1
biological_process	GO:0010038	response to metal ion	0.978748	0.125779	1	1
biological_process	GO:0051258	protein polymerization	0.978748	0.125779	1	1
biological_process	GO:0051924	regulation of calcium ion transport	0.978748	0.125779	1	1
molecular_function	GO:0001653	peptide receptor activity	0.958689	0.126732	1	1
molecular_function	GO:0005525	GTP binding	0.958689	0.126732	1	1
molecular_function	GO:0008194	UDP-glycosyltransferase activity	0.976098	0.135227	1	1
molecular_function	GO:0016684	oxidoreductase activity, acting on peroxide as acceptor	0.976098	0.135227	1	1
molecular_function	GO:0019787	ubiquitin-like protein transferase activity	0.976098	0.135227	1	1
biological_process	GO:0070647	protein modification by small protein conjugation or removal	0.963416	0.135749	1	1
biological_process	GO:0000077	DNA damage checkpoint signaling	0.993419	0.137294	1	1
biological_process	GO:0003009	skeletal muscle contraction	0.993419	0.137294	1	1
biological_process	GO:0003352	regulation of cilium movement	0.993419	0.137294	1	1
biological_process	GO:0003353	positive regulation of cilium movement	0.993419	0.137294	1	1
biological_process	GO:0006730	one-carbon metabolic process	0.993419	0.137294	1	1
biological_process	GO:0007422	peripheral nervous system development	0.993419	0.137294	1	1
biological_process	GO:0010458	exit from mitosis	0.993419	0.137294	1	1
biological_process	GO:0014808	release of sequestered calcium ion into cytosol by sarcoplasmic reticulum	0.993419	0.137294	1	1
biological_process	GO:0018210	peptidyl-threonine modification	0.993419	0.137294	1	1
biological_process	GO:0021766	hippocampus development	0.993419	0.137294	1	1
biological_process	GO:0022898	regulation of transmembrane transporter activity	0.993419	0.137294	1	1
biological_process	GO:0031570	DNA integrity checkpoint signaling	0.993419	0.137294	1	1
biological_process	GO:0032412	regulation of ion transmembrane transporter activity	0.993419	0.137294	1	1
biological_process	GO:0035739	CD4-positive, alpha-beta T cell proliferation	0.993419	0.137294	1	1
biological_process	GO:0038179	neurotrophin signaling pathway	0.993419	0.137294	1	1
biological_process	GO:0038180	nerve growth factor signaling pathway	0.993419	0.137294	1	1
biological_process	GO:0044773	mitotic DNA damage checkpoint signaling	0.993419	0.137294	1	1
biological_process	GO:0044774	mitotic DNA integrity checkpoint signaling	0.993419	0.137294	1	1
biological_process	GO:0050770	regulation of axonogenesis	0.993419	0.137294	1	1
biological_process	GO:0051926	negative regulation of calcium ion transport	0.993419	0.137294	1	1
biological_process	GO:0060295	regulation of cilium movement involved in cell motility	0.993419	0.137294	1	1
biological_process	GO:0060632	regulation of microtubule-based movement	0.993419	0.137294	1	1
biological_process	GO:0070296	sarcoplasmic reticulum calcium ion transport	0.993419	0.137294	1	1
biological_process	GO:0085020	protein K6-linked ubiquitination	0.993419	0.137294	1	1
biological_process	GO:1901317	regulation of flagellated sperm motility	0.993419	0.137294	1	1
biological_process	GO:1902019	regulation of cilium-dependent cell motility	0.993419	0.137294	1	1
biological_process	GO:1902093	positive regulation of flagellated sperm motility	0.993419	0.137294	1	1
biological_process	GO:1902807	negative regulation of cell cycle G1/S phase transition	0.993419	0.137294	1	1
biological_process	GO:1903514	release of sequestered calcium ion into cytosol by endoplasmic reticulum	0.993419	0.137294	1	1
biological_process	GO:1990089	response to nerve growth factor	0.993419	0.137294	1	1
biological_process	GO:1990090	cellular response to nerve growth factor stimulus	0.993419	0.137294	1	1
biological_process	GO:2000134	negative regulation of G1/S transition of mitotic cell cycle	0.993419	0.137294	1	1
biological_process	GO:2000155	positive regulation of cilium-dependent cell motility	0.993419	0.137294	1	1
biological_process	GO:2000561	regulation of CD4-positive, alpha-beta T cell proliferation	0.993419	0.137294	1	1
biological_process	GO:2000562	negative regulation of CD4-positive, alpha-beta T cell proliferation	0.993419	0.137294	1	1
biological_process	GO:2000736	regulation of stem cell differentiation	0.993419	0.137294	1	1
biological_process	GO:0003012	muscle system process	0.953684	0.137678	1	1
biological_process	GO:0002695	negative regulation of leukocyte activation	0.973858	0.142385	1	1
biological_process	GO:0033135	regulation of peptidyl-serine phosphorylation	0.973858	0.142385	1	1
biological_process	GO:0045069	regulation of viral genome replication	0.973858	0.142385	1	1
biological_process	GO:0045071	negative regulation of viral genome replication	0.973858	0.142385	1	1
biological_process	GO:0046916	cellular transition metal ion homeostasis	0.973858	0.142385	1	1
biological_process	GO:0048525	negative regulation of viral process	0.973858	0.142385	1	1
biological_process	GO:0050792	regulation of viral process	0.973858	0.142385	1	1
biological_process	GO:0051250	negative regulation of lymphocyte activation	0.973858	0.142385	1	1
biological_process	GO:0060048	cardiac muscle contraction	0.973858	0.142385	1	1
biological_process	GO:1903900	regulation of viral life cycle	0.973858	0.142385	1	1
molecular_function	GO:0004995	tachykinin receptor activity	0.992823	0.143085	1	1
molecular_function	GO:0005163	nerve growth factor receptor binding	0.992823	0.143085	1	1
molecular_function	GO:0005165	neurotrophin receptor binding	0.992823	0.143085	1	1
molecular_function	GO:0008308	voltage-gated anion channel activity	0.992823	0.143085	1	1
molecular_function	GO:0008483	transaminase activity	0.992823	0.143085	1	1
molecular_function	GO:0016769	transferase activity, transferring nitrogenous groups	0.992823	0.143085	1	1
molecular_function	GO:0016863	intramolecular oxidoreductase activity, transposing C=C bonds	0.992823	0.143085	1	1
molecular_function	GO:0030276	clathrin binding	0.992823	0.143085	1	1
molecular_function	GO:0070492	oligosaccharide binding	0.992823	0.143085	1	1
molecular_function	GO:0097153	cysteine-type endopeptidase activity involved in apoptotic process	0.992823	0.143085	1	1
cellular_component	GO:0030667	secretory granule membrane	0.992625	0.144881	1	1
cellular_component	GO:0061827	sperm head	0.992625	0.144881	1	1
biological_process	GO:0051606	detection of stimulus	0.958808	0.147096	1	1
biological_process	GO:0002376	immune system process	0.913141	0.147393	1	1
biological_process	GO:0050877	nervous system process	0.930567	0.15774	1	1
biological_process	GO:0002237	response to molecule of bacterial origin	0.953882	0.158747	1	1
biological_process	GO:0006941	striated muscle contraction	0.968416	0.159431	1	1
biological_process	GO:0010959	regulation of metal ion transport	0.968416	0.159431	1	1
biological_process	GO:0018105	peptidyl-serine phosphorylation	0.968416	0.159431	1	1
biological_process	GO:0018209	peptidyl-serine modification	0.968416	0.159431	1	1
biological_process	GO:0019079	viral genome replication	0.968416	0.159431	1	1
cellular_component	GO:0005789	endoplasmic reticulum membrane	0.928806	0.160269	1	1
cellular_component	GO:0042175	nuclear outer membrane-endoplasmic reticulum membrane network	0.928806	0.160269	1	1
cellular_component	GO:0098827	endoplasmic reticulum subcompartment	0.928806	0.160269	1	1
biological_process	GO:0006950	response to stress	0.901893	0.161969	1	1
biological_process	GO:0072503	cellular divalent inorganic cation homeostasis	0.933507	0.163172	1	1
biological_process	GO:0019725	cellular homeostasis	0.922535	0.163272	1	1
biological_process	GO:0009605	response to external stimulus	0.904337	0.16368	1	1
biological_process	GO:0097191	extrinsic apoptotic signaling pathway	0.948639	0.170679	1	1
molecular_function	GO:0016209	antioxidant activity	0.964592	0.170944	1	1
molecular_function	GO:0019001	guanyl nucleotide binding	0.935628	0.174375	1	1
molecular_function	GO:0032561	guanyl ribonucleotide binding	0.935628	0.174375	1	1
biological_process	GO:0016236	macroautophagy	0.962425	0.176839	1	1
biological_process	GO:0019058	viral life cycle	0.962425	0.176839	1	1
biological_process	GO:0022408	negative regulation of cell-cell adhesion	0.962425	0.176839	1	1
biological_process	GO:0048638	regulation of developmental growth	0.962425	0.176839	1	1
biological_process	GO:0050866	negative regulation of cell activation	0.962425	0.176839	1	1
biological_process	GO:0055076	transition metal ion homeostasis	0.962425	0.176839	1	1
biological_process	GO:0090257	regulation of muscle system process	0.962425	0.176839	1	1
biological_process	GO:0001961	positive regulation of cytokine-mediated signaling pathway	0.987244	0.178806	1	1
biological_process	GO:0006123	mitochondrial electron transport, cytochrome c to oxygen	0.987244	0.178806	1	1
biological_process	GO:0006582	melanin metabolic process	0.987244	0.178806	1	1
biological_process	GO:0007613	memory	0.987244	0.178806	1	1
biological_process	GO:0010623	programmed cell death involved in cell development	0.987244	0.178806	1	1
biological_process	GO:0010882	regulation of cardiac muscle contraction by calcium ion signaling	0.987244	0.178806	1	1
biological_process	GO:0030866	cortical actin cytoskeleton organization	0.987244	0.178806	1	1
biological_process	GO:0032409	regulation of transporter activity	0.987244	0.178806	1	1
biological_process	GO:0032689	negative regulation of interferon-gamma production	0.987244	0.178806	1	1
biological_process	GO:0035234	ectopic germ cell programmed cell death	0.987244	0.178806	1	1
biological_process	GO:0042438	melanin biosynthetic process	0.987244	0.178806	1	1
biological_process	GO:0042770	signal transduction in response to DNA damage	0.987244	0.178806	1	1
biological_process	GO:0044058	regulation of digestive system process	0.987244	0.178806	1	1
biological_process	GO:0046633	alpha-beta T cell proliferation	0.987244	0.178806	1	1
biological_process	GO:0046640	regulation of alpha-beta T cell proliferation	0.987244	0.178806	1	1
biological_process	GO:0046642	negative regulation of alpha-beta T cell proliferation	0.987244	0.178806	1	1
biological_process	GO:0048488	synaptic vesicle endocytosis	0.987244	0.178806	1	1
biological_process	GO:0050650	chondroitin sulfate proteoglycan biosynthetic process	0.987244	0.178806	1	1
biological_process	GO:0050654	chondroitin sulfate proteoglycan metabolic process	0.987244	0.178806	1	1
biological_process	GO:0050879	multicellular organismal movement	0.987244	0.178806	1	1
biological_process	GO:0050881	musculoskeletal movement	0.987244	0.178806	1	1
biological_process	GO:0060760	positive regulation of response to cytokine stimulus	0.987244	0.178806	1	1
biological_process	GO:0140238	presynaptic endocytosis	0.987244	0.178806	1	1
biological_process	GO:2000515	negative regulation of CD4-positive, alpha-beta T cell activation	0.987244	0.178806	1	1
biological_process	GO:0072507	divalent inorganic cation homeostasis	0.924425	0.17951	1	1
biological_process	GO:0040007	growth	0.943079	0.182867	1	1
biological_process	GO:0033993	response to lipid	0.930359	0.184518	1	1
molecular_function	GO:0004519	endonuclease activity	0.986109	0.18615	1	1
molecular_function	GO:0004540	ribonuclease activity	0.986109	0.18615	1	1
molecular_function	GO:0005123	death receptor binding	0.986109	0.18615	1	1
molecular_function	GO:0008146	sulfotransferase activity	0.986109	0.18615	1	1
cellular_component	GO:0016020	membrane	0.874786	0.187025	1	1
cellular_component	GO:0001533	cornified envelope	0.985734	0.188419	1	1
cellular_component	GO:0031461	cullin-RING ubiquitin ligase complex	0.985734	0.188419	1	1
cellular_component	GO:0034707	chloride channel complex	0.985734	0.188419	1	1
molecular_function	GO:0005096	GTPase activator activity	0.957944	0.189357	1	1
cellular_component	GO:0030659	cytoplasmic vesicle membrane	0.938603	0.192248	1	1
biological_process	GO:0010498	proteasomal protein catabolic process	0.955893	0.194537	1	1
biological_process	GO:0016032	viral process	0.955893	0.194537	1	1
biological_process	GO:0044772	mitotic cell cycle phase transition	0.955893	0.194537	1	1
biological_process	GO:0034097	response to cytokine	0.914657	0.196459	1	1
cellular_component	GO:0030016	myofibril	0.94896	0.2123	1	1
cellular_component	GO:0043292	contractile fiber	0.94896	0.2123	1	1
biological_process	GO:0018958	phenol-containing compound metabolic process	0.948831	0.212458	1	1
biological_process	GO:0044770	cell cycle phase transition	0.948831	0.212458	1	1
molecular_function	GO:0003924	GTPase activity	0.928333	0.213312	1	1
cellular_component	GO:0031984	organelle subcompartment	0.883987	0.215184	1	1
biological_process	GO:0000075	cell cycle checkpoint signaling	0.979392	0.218356	1	1
biological_process	GO:0001539	cilium or flagellum-dependent cell motility	0.979392	0.218356	1	1
biological_process	GO:0001558	regulation of cell growth	0.979392	0.218356	1	1
biological_process	GO:0003208	cardiac ventricle morphogenesis	0.979392	0.218356	1	1
biological_process	GO:0003341	cilium movement	0.979392	0.218356	1	1
biological_process	GO:0006821	chloride transport	0.979392	0.218356	1	1
biological_process	GO:0007093	mitotic cell cycle checkpoint signaling	0.979392	0.218356	1	1
biological_process	GO:0008207	C21-steroid hormone metabolic process	0.979392	0.218356	1	1
biological_process	GO:0010522	regulation of calcium ion transport into cytosol	0.979392	0.218356	1	1
biological_process	GO:0021761	limbic system development	0.979392	0.218356	1	1
biological_process	GO:0030166	proteoglycan biosynthetic process	0.979392	0.218356	1	1
biological_process	GO:0030218	erythrocyte differentiation	0.979392	0.218356	1	1
biological_process	GO:0030317	flagellated sperm motility	0.979392	0.218356	1	1
biological_process	GO:0030865	cortical cytoskeleton organization	0.979392	0.218356	1	1
biological_process	GO:0034101	erythrocyte homeostasis	0.979392	0.218356	1	1
biological_process	GO:0034341	response to interferon-gamma	0.979392	0.218356	1	1
biological_process	GO:0034766	negative regulation of ion transmembrane transport	0.979392	0.218356	1	1
biological_process	GO:0036465	synaptic vesicle recycling	0.979392	0.218356	1	1
biological_process	GO:0044550	secondary metabolite biosynthetic process	0.979392	0.218356	1	1
biological_process	GO:0045089	positive regulation of innate immune response	0.979392	0.218356	1	1
biological_process	GO:0046148	pigment biosynthetic process	0.979392	0.218356	1	1
biological_process	GO:0048588	developmental cell growth	0.979392	0.218356	1	1
biological_process	GO:0050892	intestinal absorption	0.979392	0.218356	1	1
biological_process	GO:0050911	detection of chemical stimulus involved in sensory perception of smell	0.979392	0.218356	1	1
biological_process	GO:0051279	regulation of release of sequestered calcium ion into cytosol	0.979392	0.218356	1	1
biological_process	GO:0060285	cilium-dependent cell motility	0.979392	0.218356	1	1
biological_process	GO:0060294	cilium movement involved in cell motility	0.979392	0.218356	1	1
biological_process	GO:0070534	protein K63-linked ubiquitination	0.979392	0.218356	1	1
biological_process	GO:0071346	cellular response to interferon-gamma	0.979392	0.218356	1	1
biological_process	GO:0097722	sperm motility	0.979392	0.218356	1	1
biological_process	GO:0140374	antiviral innate immune response	0.979392	0.218356	1	1
biological_process	GO:1902476	chloride transmembrane transport	0.979392	0.218356	1	1
biological_process	GO:1903169	regulation of calcium ion transmembrane transport	0.979392	0.218356	1	1
biological_process	GO:1904063	negative regulation of cation transmembrane transport	0.979392	0.218356	1	1
biological_process	GO:1904377	positive regulation of protein localization to cell periphery	0.979392	0.218356	1	1
biological_process	GO:0007204	positive regulation of cytosolic calcium ion concentration	0.924529	0.220737	1	1
molecular_function	GO:0030695	GTPase regulator activity	0.942912	0.2269	1	1
molecular_function	GO:0004089	carbonate dehydratase activity	0.977591	0.227085	1	1
molecular_function	GO:0005085	guanyl-nucleotide exchange factor activity	0.977591	0.227085	1	1
molecular_function	GO:0008191	metalloendopeptidase inhibitor activity	0.977591	0.227085	1	1
molecular_function	GO:0016782	transferase activity, transferring sulphur-containing groups	0.977591	0.227085	1	1
molecular_function	GO:0016936	galactoside binding	0.977591	0.227085	1	1
molecular_function	GO:0030170	pyridoxal phosphate binding	0.977591	0.227085	1	1
molecular_function	GO:0031681	G-protein beta-subunit binding	0.977591	0.227085	1	1
molecular_function	GO:0070279	vitamin B6 binding	0.977591	0.227085	1	1
cellular_component	GO:0001669	acrosomal vesicle	0.976998	0.229774	1	1
cellular_component	GO:0005788	endoplasmic reticulum lumen	0.976998	0.229774	1	1
cellular_component	GO:0097225	sperm midpiece	0.976998	0.229774	1	1
biological_process	GO:0003007	heart morphogenesis	0.941253	0.230541	1	1
cellular_component	GO:0042470	melanosome	0.940916	0.231452	1	1
cellular_component	GO:0048770	pigment granule	0.940916	0.231452	1	1
cellular_component	GO:0005783	endoplasmic reticulum	0.867358	0.232689	1	1
biological_process	GO:0003008	system process	0.863833	0.233592	1	1
biological_process	GO:0044248	cellular catabolic process	0.872915	0.239959	1	1
molecular_function	GO:0016758	hexosyltransferase activity	0.93456	0.245896	1	1
biological_process	GO:0097190	apoptotic signaling pathway	0.89512	0.246597	1	1
biological_process	GO:0031349	positive regulation of defense response	0.933174	0.248732	1	1
biological_process	GO:0042221	response to chemical	0.838031	0.249277	1	1
biological_process	GO:0002720	positive regulation of cytokine production involved in immune response	0.970033	0.256034	1	1
biological_process	GO:0006940	regulation of smooth muscle contraction	0.970033	0.256034	1	1
biological_process	GO:0007608	sensory perception of smell	0.970033	0.256034	1	1
biological_process	GO:0019646	aerobic electron transport chain	0.970033	0.256034	1	1
biological_process	GO:0019748	secondary metabolic process	0.970033	0.256034	1	1
biological_process	GO:0031346	positive regulation of cell projection organization	0.970033	0.256034	1	1
biological_process	GO:0042440	pigment metabolic process	0.970033	0.256034	1	1
biological_process	GO:0042773	ATP synthesis coupled electron transport	0.970033	0.256034	1	1
biological_process	GO:0042775	mitochondrial ATP synthesis coupled electron transport	0.970033	0.256034	1	1
biological_process	GO:0045926	negative regulation of growth	0.970033	0.256034	1	1
biological_process	GO:0046636	negative regulation of alpha-beta T cell activation	0.970033	0.256034	1	1
biological_process	GO:0098586	cellular response to virus	0.970033	0.256034	1	1
biological_process	GO:1901988	negative regulation of cell cycle phase transition	0.970033	0.256034	1	1
biological_process	GO:1901991	negative regulation of mitotic cell cycle phase transition	0.970033	0.256034	1	1
biological_process	GO:2000045	regulation of G1/S transition of mitotic cell cycle	0.970033	0.256034	1	1
biological_process	GO:2000514	regulation of CD4-positive, alpha-beta T cell activation	0.970033	0.256034	1	1
molecular_function	GO:0003779	actin binding	0.925678	0.26496	1	1
molecular_function	GO:0004065	arylsulfatase activity	0.967462	0.265995	1	1
molecular_function	GO:0004518	nuclease activity	0.967462	0.265995	1	1
biological_process	GO:0007162	negative regulation of cell adhesion	0.924612	0.266978	1	1
biological_process	GO:0010035	response to inorganic substance	0.924612	0.266978	1	1
cellular_component	GO:0000152	nuclear ubiquitin ligase complex	0.966619	0.269052	1	1
cellular_component	GO:0016529	sarcoplasmic reticulum	0.966619	0.269052	1	1
cellular_component	GO:0030175	filopodium	0.966619	0.269052	1	1
cellular_component	GO:0032587	ruffle membrane	0.966619	0.269052	1	1
cellular_component	GO:0005938	cell cortex	0.923168	0.270039	1	1
biological_process	GO:0006875	cellular metal ion homeostasis	0.862467	0.278805	1	1
molecular_function	GO:0005516	calmodulin binding	0.916286	0.284038	1	1
molecular_function	GO:0060589	nucleoside-triphosphatase regulator activity	0.916286	0.284038	1	1
biological_process	GO:0042129	regulation of T cell proliferation	0.915585	0.285235	1	1
biological_process	GO:0042445	hormone metabolic process	0.915585	0.285235	1	1
biological_process	GO:0001959	regulation of cytokine-mediated signaling pathway	0.959325	0.291927	1	1
biological_process	GO:0002833	positive regulation of response to biotic stimulus	0.959325	0.291927	1	1
biological_process	GO:0003206	cardiac chamber morphogenesis	0.959325	0.291927	1	1
biological_process	GO:0003231	cardiac ventricle development	0.959325	0.291927	1	1
biological_process	GO:0006119	oxidative phosphorylation	0.959325	0.291927	1	1
biological_process	GO:0010508	positive regulation of autophagy	0.959325	0.291927	1	1
biological_process	GO:0015698	inorganic anion transport	0.959325	0.291927	1	1
biological_process	GO:0022900	electron transport chain	0.959325	0.291927	1	1
biological_process	GO:0022904	respiratory electron transport chain	0.959325	0.291927	1	1
biological_process	GO:0034976	response to endoplasmic reticulum stress	0.959325	0.291927	1	1
biological_process	GO:0035264	multicellular organism growth	0.959325	0.291927	1	1
biological_process	GO:0040014	regulation of multicellular organism growth	0.959325	0.291927	1	1
biological_process	GO:0043271	negative regulation of ion transport	0.959325	0.291927	1	1
biological_process	GO:0044092	negative regulation of molecular function	0.959325	0.291927	1	1
biological_process	GO:0045088	regulation of innate immune response	0.959325	0.291927	1	1
biological_process	GO:0045639	positive regulation of myeloid cell differentiation	0.959325	0.291927	1	1
biological_process	GO:0060560	developmental growth involved in morphogenesis	0.959325	0.291927	1	1
biological_process	GO:0060759	regulation of response to cytokine stimulus	0.959325	0.291927	1	1
biological_process	GO:0071260	cellular response to mechanical stimulus	0.959325	0.291927	1	1
biological_process	GO:0098661	inorganic anion transmembrane transport	0.959325	0.291927	1	1
biological_process	GO:1902806	regulation of cell cycle G1/S phase transition	0.959325	0.291927	1	1
biological_process	GO:1904375	regulation of protein localization to cell periphery	0.959325	0.291927	1	1
biological_process	GO:0007600	sensory perception	0.860082	0.30154	1	1
molecular_function	GO:0004869	cysteine-type endopeptidase inhibitor activity	0.955899	0.302977	1	1
molecular_function	GO:0005254	chloride channel activity	0.955899	0.302977	1	1
molecular_function	GO:0016836	hydro-lyase activity	0.955899	0.302977	1	1
molecular_function	GO:0030280	structural constituent of skin epidermis	0.955899	0.302977	1	1
molecular_function	GO:0061630	ubiquitin protein ligase activity	0.955899	0.302977	1	1
molecular_function	GO:0061659	ubiquitin-like protein ligase activity	0.955899	0.302977	1	1
biological_process	GO:0003015	heart process	0.906116	0.303459	1	1
biological_process	GO:0042098	T cell proliferation	0.906116	0.303459	1	1
biological_process	GO:0060047	heart contraction	0.906116	0.303459	1	1
biological_process	GO:0072593	reactive oxygen species metabolic process	0.906116	0.303459	1	1
cellular_component	GO:0016528	sarcoplasm	0.954779	0.306357	1	1
molecular_function	GO:0017111	nucleoside-triphosphatase activity	0.873268	0.310287	1	1
biological_process	GO:0006816	calcium ion transport	0.896225	0.321612	1	1
biological_process	GO:0008202	steroid metabolic process	0.896225	0.321612	1	1
biological_process	GO:0030099	myeloid cell differentiation	0.896225	0.321612	1	1
biological_process	GO:0002244	hematopoietic progenitor cell differentiation	0.947413	0.326118	1	1
biological_process	GO:0002262	myeloid cell homeostasis	0.947413	0.326118	1	1
biological_process	GO:0002367	cytokine production involved in immune response	0.947413	0.326118	1	1
biological_process	GO:0002718	regulation of cytokine production involved in immune response	0.947413	0.326118	1	1
biological_process	GO:0003205	cardiac chamber development	0.947413	0.326118	1	1
biological_process	GO:0006942	regulation of striated muscle contraction	0.947413	0.326118	1	1
biological_process	GO:0007611	learning or memory	0.947413	0.326118	1	1
biological_process	GO:0007626	locomotory behavior	0.947413	0.326118	1	1
biological_process	GO:0010948	negative regulation of cell cycle process	0.947413	0.326118	1	1
biological_process	GO:0019233	sensory perception of pain	0.947413	0.326118	1	1
biological_process	GO:0021543	pallium development	0.947413	0.326118	1	1
biological_process	GO:0031294	lymphocyte costimulation	0.947413	0.326118	1	1
biological_process	GO:0031295	T cell costimulation	0.947413	0.326118	1	1
biological_process	GO:0034763	negative regulation of transmembrane transport	0.947413	0.326118	1	1
biological_process	GO:0042403	thyroid hormone metabolic process	0.947413	0.326118	1	1
biological_process	GO:0044403	biological process involved in symbiotic interaction	0.947413	0.326118	1	1
biological_process	GO:0046189	phenol-containing compound biosynthetic process	0.947413	0.326118	1	1
biological_process	GO:0048259	regulation of receptor-mediated endocytosis	0.947413	0.326118	1	1
biological_process	GO:0051209	release of sequestered calcium ion into cytosol	0.947413	0.326118	1	1
biological_process	GO:0051282	regulation of sequestering of calcium ion	0.947413	0.326118	1	1
biological_process	GO:0051283	negative regulation of sequestering of calcium ion	0.947413	0.326118	1	1
biological_process	GO:0055117	regulation of cardiac muscle contraction	0.947413	0.326118	1	1
biological_process	GO:0072331	signal transduction by p53 class mediator	0.947413	0.326118	1	1
biological_process	GO:0099504	synaptic vesicle cycle	0.947413	0.326118	1	1
biological_process	GO:2000243	positive regulation of reproductive process	0.947413	0.326118	1	1
cellular_component	GO:0015629	actin cytoskeleton	0.892739	0.32781	1	1
biological_process	GO:0007186	G protein-coupled receptor signaling pathway	0.817063	0.327902	1	1
biological_process	GO:0051716	cellular response to stimulus	0.76532	0.329136	1	1
molecular_function	GO:0005253	anion channel activity	0.943066	0.338126	1	1
molecular_function	GO:0016860	intramolecular oxidoreductase activity	0.943066	0.338126	1	1
molecular_function	GO:0019842	vitamin binding	0.943066	0.338126	1	1
molecular_function	GO:0140098	catalytic activity, acting on RNA	0.943066	0.338126	1	1
molecular_function	GO:0008092	cytoskeletal protein binding	0.854943	0.338599	1	1
molecular_function	GO:0016462	pyrophosphatase activity	0.854943	0.338599	1	1
biological_process	GO:0009056	catabolic process	0.792699	0.339456	1	1
biological_process	GO:0006955	immune response	0.777953	0.339635	1	1
biological_process	GO:0006898	receptor-mediated endocytosis	0.885935	0.339659	1	1
biological_process	GO:0048589	developmental growth	0.885935	0.339659	1	1
molecular_function	GO:0030246	carbohydrate binding	0.885296	0.340899	1	1
biological_process	GO:0044057	regulation of system process	0.853385	0.34099	1	1
cellular_component	GO:0005923	bicellular tight junction	0.941649	0.341787	1	1
cellular_component	GO:0014069	postsynaptic density	0.941649	0.341787	1	1
cellular_component	GO:0016459	myosin complex	0.941649	0.341787	1	1
cellular_component	GO:0030018	Z disc	0.941649	0.341787	1	1
cellular_component	GO:0031674	I band	0.941649	0.341787	1	1
cellular_component	GO:0032279	asymmetric synapse	0.941649	0.341787	1	1
cellular_component	GO:0070160	tight junction	0.941649	0.341787	1	1
cellular_component	GO:0098858	actin-based cell projection	0.941649	0.341787	1	1
cellular_component	GO:0098978	glutamatergic synapse	0.941649	0.341787	1	1
cellular_component	GO:0099572	postsynaptic specialization	0.941649	0.341787	1	1
cellular_component	GO:1905369	endopeptidase complex	0.941649	0.341787	1	1
cellular_component	GO:0098793	presynapse	0.849573	0.346307	1	1
cellular_component	GO:0031252	cell leading edge	0.881685	0.346855	1	1
biological_process	GO:0030003	cellular cation homeostasis	0.813369	0.347316	1	1
biological_process	GO:0055065	metal ion homeostasis	0.813369	0.347316	1	1
molecular_function	GO:0016817	hydrolase activity, acting on acid anhydrides	0.845402	0.352752	1	1
molecular_function	GO:0016818	hydrolase activity, acting on acid anhydrides, in phosphorus-containing anhydrides	0.845402	0.352752	1	1
biological_process	GO:0051239	regulation of multicellular organismal process	0.772459	0.357249	1	1
biological_process	GO:0006873	cellular ion homeostasis	0.805826	0.35726	1	1
biological_process	GO:0000082	G1/S transition of mitotic cell cycle	0.934434	0.358687	1	1
biological_process	GO:0006029	proteoglycan metabolic process	0.934434	0.358687	1	1
biological_process	GO:0008361	regulation of cell size	0.934434	0.358687	1	1
biological_process	GO:0009060	aerobic respiration	0.934434	0.358687	1	1
biological_process	GO:0010975	regulation of neuron projection development	0.934434	0.358687	1	1
biological_process	GO:0016049	cell growth	0.934434	0.358687	1	1
biological_process	GO:0021675	nerve development	0.934434	0.358687	1	1
biological_process	GO:0031960	response to corticosteroid	0.934434	0.358687	1	1
biological_process	GO:0035821	modulation of process of other organism	0.934434	0.358687	1	1
biological_process	GO:0045333	cellular respiration	0.934434	0.358687	1	1
biological_process	GO:0048639	positive regulation of developmental growth	0.934434	0.358687	1	1
biological_process	GO:0050769	positive regulation of neurogenesis	0.934434	0.358687	1	1
biological_process	GO:0050890	cognition	0.934434	0.358687	1	1
biological_process	GO:0050905	neuromuscular process	0.934434	0.358687	1	1
biological_process	GO:0051208	sequestering of calcium ion	0.934434	0.358687	1	1
biological_process	GO:0051384	response to glucocorticoid	0.934434	0.358687	1	1
biological_process	GO:0099003	vesicle-mediated transport in synapse	0.934434	0.358687	1	1
biological_process	GO:1901654	response to ketone	0.934434	0.358687	1	1
molecular_function	GO:0008270	zinc ion binding	0.835625	0.366881	1	1
molecular_function	GO:0016835	carbon-oxygen lyase activity	0.929114	0.371531	1	1
biological_process	GO:0007610	behavior	0.864251	0.375316	1	1
biological_process	GO:0051603	proteolysis involved in cellular protein catabolic process	0.864251	0.375316	1	1
biological_process	GO:1903047	mitotic cell cycle process	0.864251	0.375316	1	1
cellular_component	GO:0005834	heterotrimeric G-protein complex	0.927387	0.375434	1	1
cellular_component	GO:0030863	cortical cytoskeleton	0.927387	0.375434	1	1
cellular_component	GO:0098984	neuron to neuron synapse	0.927387	0.375434	1	1
cellular_component	GO:1905360	GTPase complex	0.927387	0.375434	1	1
biological_process	GO:0021537	telencephalon development	0.920512	0.389709	1	1
biological_process	GO:0032609	interferon-gamma production	0.920512	0.389709	1	1
biological_process	GO:0032649	regulation of interferon-gamma production	0.920512	0.389709	1	1
biological_process	GO:0032886	regulation of microtubule-based process	0.920512	0.389709	1	1
biological_process	GO:0034754	cellular hormone metabolic process	0.920512	0.389709	1	1
biological_process	GO:0035710	CD4-positive, alpha-beta T cell activation	0.920512	0.389709	1	1
biological_process	GO:0044843	cell cycle G1/S phase transition	0.920512	0.389709	1	1
biological_process	GO:0045927	positive regulation of growth	0.920512	0.389709	1	1
biological_process	GO:0045930	negative regulation of mitotic cell cycle	0.920512	0.389709	1	1
biological_process	GO:0046634	regulation of alpha-beta T cell activation	0.920512	0.389709	1	1
biological_process	GO:0051962	positive regulation of nervous system development	0.920512	0.389709	1	1
biological_process	GO:0097305	response to alcohol	0.920512	0.389709	1	1
biological_process	GO:1903829	positive regulation of cellular protein localization	0.920512	0.389709	1	1
biological_process	GO:1904062	regulation of cation transmembrane transport	0.920512	0.389709	1	1
biological_process	GO:0050670	regulation of lymphocyte proliferation	0.852904	0.392871	1	1
molecular_function	GO:0016491	oxidoreductase activity	0.777074	0.393618	1	1
biological_process	GO:0051480	regulation of cytosolic calcium ion concentration	0.815482	0.394992	1	1
molecular_function	GO:0016740	transferase activity	0.753577	0.395723	1	1
molecular_function	GO:0008083	growth factor activity	0.850632	0.396407	1	1
molecular_function	GO:0016757	glycosyltransferase activity	0.850632	0.396407	1	1
molecular_function	GO:0004197	cysteine-type endopeptidase activity	0.914185	0.403278	1	1
molecular_function	GO:0008017	microtubule binding	0.914185	0.403278	1	1
molecular_function	GO:0008234	cysteine-type peptidase activity	0.914185	0.403278	1	1
molecular_function	GO:0008484	sulfuric ester hydrolase activity	0.914185	0.403278	1	1
molecular_function	GO:0051082	unfolded protein binding	0.914185	0.403278	1	1
cellular_component	GO:0031234	extrinsic component of cytoplasmic side of plasma membrane	0.912137	0.407386	1	1
cellular_component	GO:0036126	sperm flagellum	0.912137	0.407386	1	1
cellular_component	GO:0097729	9+2 motile cilium	0.912137	0.407386	1	1
biological_process	GO:0002683	negative regulation of immune system process	0.841253	0.410214	1	1
biological_process	GO:0032944	regulation of mononuclear cell proliferation	0.841253	0.410214	1	1
biological_process	GO:0044257	cellular protein catabolic process	0.841253	0.410214	1	1
biological_process	GO:0055082	cellular chemical homeostasis	0.758207	0.417092	1	1
biological_process	GO:0002181	cytoplasmic translation	0.905766	0.419257	1	1
biological_process	GO:0002702	positive regulation of production of molecular mediator of immune response	0.905766	0.419257	1	1
biological_process	GO:0006790	sulfur compound metabolic process	0.905766	0.419257	1	1
biological_process	GO:0007631	feeding behavior	0.905766	0.419257	1	1
biological_process	GO:0030100	regulation of endocytosis	0.905766	0.419257	1	1
biological_process	GO:0030225	macrophage differentiation	0.905766	0.419257	1	1
biological_process	GO:0045637	regulation of myeloid cell differentiation	0.905766	0.419257	1	1
biological_process	GO:0048872	homeostasis of number of cells	0.905766	0.419257	1	1
biological_process	GO:0060401	cytosolic calcium ion transport	0.905766	0.419257	1	1
biological_process	GO:0060402	calcium ion transport into cytosol	0.905766	0.419257	1	1
biological_process	GO:0097553	calcium ion transmembrane import into cytosol	0.905766	0.419257	1	1
biological_process	GO:0070663	regulation of leukocyte proliferation	0.829321	0.427323	1	1
cellular_component	GO:0005886	plasma membrane	0.671792	0.429856	1	1
molecular_function	GO:0015631	tubulin binding	0.898407	0.433446	1	1
molecular_function	GO:0016853	isomerase activity	0.898407	0.433446	1	1
molecular_function	GO:0030674	protein-macromolecule adaptor activity	0.898407	0.433446	1	1
biological_process	GO:0010628	positive regulation of gene expression	0.758855	0.436881	1	1
cellular_component	GO:0000151	ubiquitin ligase complex	0.896033	0.437728	1	1
cellular_component	GO:0005791	rough endoplasmic reticulum	0.896033	0.437728	1	1
cellular_component	GO:0031256	leading edge membrane	0.896033	0.437728	1	1
cellular_component	GO:0043296	apical junction complex	0.896033	0.437728	1	1
biological_process	GO:0030001	metal ion transport	0.817133	0.444182	1	1
biological_process	GO:0032943	mononuclear cell proliferation	0.817133	0.444182	1	1
biological_process	GO:0046651	lymphocyte proliferation	0.817133	0.444182	1	1
biological_process	GO:0006694	steroid biosynthetic process	0.890302	0.447399	1	1
biological_process	GO:0007409	axonogenesis	0.890302	0.447399	1	1
biological_process	GO:0031032	actomyosin structure organization	0.890302	0.447399	1	1
biological_process	GO:0045664	regulation of neuron differentiation	0.890302	0.447399	1	1
biological_process	GO:0051651	maintenance of location in cell	0.890302	0.447399	1	1
biological_process	GO:1901990	regulation of mitotic cell cycle phase transition	0.890302	0.447399	1	1
cellular_component	GO:0012505	endomembrane system	0.661176	0.455687	1	1
cellular_component	GO:0030141	secretory granule	0.807752	0.456586	1	1
biological_process	GO:0055080	cation homeostasis	0.724572	0.456688	1	1
molecular_function	GO:0003729	mRNA binding	0.8819	0.462114	1	1
molecular_function	GO:1990782	protein tyrosine kinase binding	0.8819	0.462114	1	1
molecular_function	GO:0005509	calcium ion binding	0.761655	0.463751	1	1
biological_process	GO:0098771	inorganic ion homeostasis	0.715973	0.466498	1	1
cellular_component	GO:0030027	lamellipodium	0.879198	0.466539	1	1
molecular_function	GO:0020037	heme binding	0.799967	0.467015	1	1
biological_process	GO:0010033	response to organic substance	0.666931	0.47168	1	1
biological_process	GO:0006457	protein folding	0.874221	0.4742	1	1
biological_process	GO:0043524	negative regulation of neuron apoptotic process	0.874221	0.4742	1	1
biological_process	GO:0048863	stem cell differentiation	0.874221	0.4742	1	1
biological_process	GO:0050729	positive regulation of inflammatory response	0.874221	0.4742	1	1
biological_process	GO:0050767	regulation of neurogenesis	0.874221	0.4742	1	1
biological_process	GO:0050830	defense response to Gram-positive bacterium	0.874221	0.4742	1	1
biological_process	GO:0061564	axon development	0.874221	0.4742	1	1
biological_process	GO:0070588	calcium ion transmembrane transport	0.874221	0.4742	1	1
biological_process	GO:0071496	cellular response to external stimulus	0.874221	0.4742	1	1
biological_process	GO:1901215	negative regulation of neuron death	0.874221	0.4742	1	1
biological_process	GO:1901987	regulation of cell cycle phase transition	0.874221	0.4742	1	1
biological_process	GO:0032103	positive regulation of response to external stimulus	0.792081	0.477089	1	1
biological_process	GO:0043065	positive regulation of apoptotic process	0.792081	0.477089	1	1
biological_process	GO:0043269	regulation of ion transport	0.792081	0.477089	1	1
biological_process	GO:0042592	homeostatic process	0.671755	0.479966	1	1
molecular_function	GO:0046906	tetrapyrrole binding	0.786688	0.483929	1	1
molecular_function	GO:0032813	tumor necrosis factor receptor superfamily binding	0.864773	0.489355	1	1
biological_process	GO:0010942	positive regulation of cell death	0.779263	0.493111	1	1
biological_process	GO:0043068	positive regulation of programmed cell death	0.779263	0.493111	1	1
biological_process	GO:0044265	cellular macromolecule catabolic process	0.779263	0.493111	1	1
biological_process	GO:0070661	leukocyte proliferation	0.779263	0.493111	1	1
cellular_component	GO:1905368	peptidase complex	0.861745	0.493896	1	1
biological_process	GO:0001817	regulation of cytokine production	0.731685	0.499097	1	1
biological_process	GO:0008015	blood circulation	0.731685	0.499097	1	1
biological_process	GO:0002700	regulation of production of molecular mediator of immune response	0.857615	0.499725	1	1
biological_process	GO:0002831	regulation of response to biotic stimulus	0.857615	0.499725	1	1
biological_process	GO:0010720	positive regulation of cell development	0.857615	0.499725	1	1
biological_process	GO:0022600	digestive system process	0.857615	0.499725	1	1
biological_process	GO:0038034	signal transduction in absence of ligand	0.857615	0.499725	1	1
biological_process	GO:0045786	negative regulation of cell cycle	0.857615	0.499725	1	1
biological_process	GO:0046631	alpha-beta T cell activation	0.857615	0.499725	1	1
biological_process	GO:0048545	response to steroid hormone	0.857615	0.499725	1	1
biological_process	GO:0048667	cell morphogenesis involved in neuron differentiation	0.857615	0.499725	1	1
biological_process	GO:0051960	regulation of nervous system development	0.857615	0.499725	1	1
biological_process	GO:0097192	extrinsic apoptotic signaling pathway in absence of ligand	0.857615	0.499725	1	1
biological_process	GO:0140014	mitotic nuclear division	0.857615	0.499725	1	1
biological_process	GO:1901361	organic cyclic compound catabolic process	0.857615	0.499725	1	1
biological_process	GO:2001235	positive regulation of apoptotic signaling pathway	0.857615	0.499725	1	1
biological_process	GO:0000278	mitotic cell cycle	0.766281	0.508831	1	1
biological_process	GO:0007268	chemical synaptic transmission	0.766281	0.508831	1	1
biological_process	GO:0018193	peptidyl-amino acid modification	0.766281	0.508831	1	1
biological_process	GO:0098916	anterograde trans-synaptic signaling	0.766281	0.508831	1	1
biological_process	GO:0099537	trans-synaptic signaling	0.766281	0.508831	1	1
biological_process	GO:0001816	cytokine production	0.720685	0.511537	1	1
biological_process	GO:0003013	circulatory system process	0.720685	0.511537	1	1
biological_process	GO:0006874	cellular calcium ion homeostasis	0.720685	0.511537	1	1
biological_process	GO:0030097	hemopoiesis	0.720685	0.511537	1	1
biological_process	GO:0050801	ion homeostasis	0.672098	0.514767	1	1
molecular_function	GO:0008047	enzyme activator activity	0.759577	0.516775	1	1
cellular_component	GO:0001726	ruffle	0.843777	0.519871	1	1
cellular_component	GO:0009898	cytoplasmic side of plasma membrane	0.843777	0.519871	1	1
biological_process	GO:0055074	calcium ion homeostasis	0.709607	0.523823	1	1
biological_process	GO:0006006	glucose metabolic process	0.840569	0.524031	1	1
biological_process	GO:0007018	microtubule-based movement	0.840569	0.524031	1	1
biological_process	GO:0043161	proteasome-mediated ubiquitin-dependent protein catabolic process	0.840569	0.524031	1	1
biological_process	GO:0007017	microtubule-based process	0.753157	0.524242	1	1
biological_process	GO:0007507	heart development	0.753157	0.524242	1	1
cellular_component	GO:0012506	vesicle membrane	0.707761	0.525286	1	1
molecular_function	GO:0005179	hormone activity	0.745796	0.532688	1	1
biological_process	GO:0007189	adenylate cyclase-activating G protein-coupled receptor signaling pathway	0.739912	0.539337	1	1
biological_process	GO:0050863	regulation of T cell activation	0.739912	0.539337	1	1
biological_process	GO:0060341	regulation of cellular localization	0.739912	0.539337	1	1
biological_process	GO:0070925	organelle assembly	0.739912	0.539337	1	1
biological_process	GO:0099536	synaptic signaling	0.739912	0.539337	1	1
cellular_component	GO:0031966	mitochondrial membrane	0.739275	0.53978	1	1
molecular_function	GO:0005244	voltage-gated ion channel activity	0.829056	0.53983	1	1
molecular_function	GO:0022832	voltage-gated channel activity	0.829056	0.53983	1	1
molecular_function	GO:0060090	molecular adaptor activity	0.829056	0.53983	1	1
molecular_function	GO:0140297	DNA-binding transcription factor binding	0.829056	0.53983	1	1
cellular_component	GO:0019897	extrinsic component of plasma membrane	0.82539	0.544532	1	1
cellular_component	GO:0031514	motile cilium	0.82539	0.544532	1	1
biological_process	GO:0006939	smooth muscle contraction	0.823161	0.547177	1	1
biological_process	GO:0007586	digestion	0.823161	0.547177	1	1
biological_process	GO:0009612	response to mechanical stimulus	0.823161	0.547177	1	1
biological_process	GO:0010506	regulation of autophagy	0.823161	0.547177	1	1
biological_process	GO:0042102	positive regulation of T cell proliferation	0.823161	0.547177	1	1
biological_process	GO:0043123	positive regulation of I-kappaB kinase/NF-kappaB signaling	0.823161	0.547177	1	1
biological_process	GO:0048812	neuron projection morphogenesis	0.823161	0.547177	1	1
biological_process	GO:0071222	cellular response to lipopolysaccharide	0.823161	0.547177	1	1
cellular_component	GO:0031090	organelle membrane	0.59013	0.549629	1	1
molecular_function	GO:0003824	catalytic activity	0.562887	0.550587	1	1
biological_process	GO:0001934	positive regulation of protein phosphorylation	0.726566	0.554109	1	1
cellular_component	GO:0030133	transport vesicle	0.725152	0.555364	1	1
molecular_function	GO:0015103	inorganic anion transmembrane transporter activity	0.810643	0.563195	1	1
molecular_function	GO:0042277	peptide binding	0.717901	0.563461	1	1
cellular_component	GO:0098562	cytoplasmic side of membrane	0.806672	0.567946	1	1
biological_process	GO:0006897	endocytosis	0.713141	0.568555	1	1
biological_process	GO:0030036	actin cytoskeleton organization	0.713141	0.568555	1	1
biological_process	GO:1903037	regulation of leukocyte cell-cell adhesion	0.713141	0.568555	1	1
biological_process	GO:0002440	production of molecular mediator of immune response	0.805463	0.569217	1	1
biological_process	GO:0006511	ubiquitin-dependent protein catabolic process	0.805463	0.569217	1	1
biological_process	GO:0006520	cellular amino acid metabolic process	0.805463	0.569217	1	1
biological_process	GO:0006575	cellular modified amino acid metabolic process	0.805463	0.569217	1	1
biological_process	GO:0008016	regulation of heart contraction	0.805463	0.569217	1	1
biological_process	GO:0015980	energy derivation by oxidation of organic compounds	0.805463	0.569217	1	1
biological_process	GO:0031331	positive regulation of cellular catabolic process	0.805463	0.569217	1	1
biological_process	GO:0032990	cell part morphogenesis	0.805463	0.569217	1	1
biological_process	GO:0034765	regulation of ion transmembrane transport	0.805463	0.569217	1	1
biological_process	GO:0048858	cell projection morphogenesis	0.805463	0.569217	1	1
biological_process	GO:0050804	modulation of chemical synaptic transmission	0.805463	0.569217	1	1
biological_process	GO:0051235	maintenance of location	0.805463	0.569217	1	1
biological_process	GO:0099177	regulation of trans-synaptic signaling	0.805463	0.569217	1	1
biological_process	GO:0120039	plasma membrane bounded cell projection morphogenesis	0.805463	0.569217	1	1
biological_process	GO:2000241	regulation of reproductive process	0.805463	0.569217	1	1
biological_process	GO:0006464	cellular protein modification process	0.618185	0.570398	1	1
biological_process	GO:0036211	protein modification process	0.618185	0.570398	1	1
cellular_component	GO:0099503	secretory vesicle	0.660304	0.575189	1	1
molecular_function	GO:0042803	protein homodimerization activity	0.703833	0.578311	1	1
biological_process	GO:0042327	positive regulation of phosphorylation	0.699654	0.582672	1	1
cellular_component	GO:0005740	mitochondrial envelope	0.696671	0.585429	1	1
cellular_component	GO:0008021	synaptic vesicle	0.7877	0.590174	1	1
cellular_component	GO:0019898	extrinsic component of membrane	0.7877	0.590174	1	1
biological_process	GO:0019318	hexose metabolic process	0.787542	0.590203	1	1
biological_process	GO:0043122	regulation of I-kappaB kinase/NF-kappaB signaling	0.787542	0.590203	1	1
biological_process	GO:0043523	regulation of neuron apoptotic process	0.787542	0.590203	1	1
biological_process	GO:1901214	regulation of neuron death	0.787542	0.590203	1	1
biological_process	GO:1901617	organic hydroxy compound biosynthetic process	0.787542	0.590203	1	1
molecular_function	GO:0033218	amide binding	0.689713	0.592798	1	1
cellular_component	GO:0071944	cell periphery	0.510939	0.593635	1	1
biological_process	GO:0048534	hematopoietic or lymphoid organ development	0.642083	0.593964	1	1
biological_process	GO:0001819	positive regulation of cytokine production	0.686125	0.596456	1	1
biological_process	GO:0022402	cell cycle process	0.686125	0.596456	1	1
biological_process	GO:0031347	regulation of defense response	0.686125	0.596456	1	1
biological_process	GO:0045595	regulation of cell differentiation	0.630749	0.605015	1	1
molecular_function	GO:0004674	protein serine/threonine kinase activity	0.7731	0.606481	1	1
molecular_function	GO:0008134	transcription factor binding	0.7731	0.606481	1	1
molecular_function	GO:1901681	sulfur compound binding	0.7731	0.606481	1	1
biological_process	GO:0007159	leukocyte cell-cell adhesion	0.672571	0.609907	1	1
biological_process	GO:0031401	positive regulation of protein modification process	0.672571	0.609907	1	1
biological_process	GO:0045597	positive regulation of cell differentiation	0.672571	0.609907	1	1
biological_process	GO:0000280	nuclear division	0.769459	0.610184	1	1
biological_process	GO:0001818	negative regulation of cytokine production	0.769459	0.610184	1	1
biological_process	GO:0005996	monosaccharide metabolic process	0.769459	0.610184	1	1
biological_process	GO:0007346	regulation of mitotic cell cycle	0.769459	0.610184	1	1
biological_process	GO:0019941	modification-dependent protein catabolic process	0.769459	0.610184	1	1
biological_process	GO:0030900	forebrain development	0.769459	0.610184	1	1
biological_process	GO:0032535	regulation of cellular component size	0.769459	0.610184	1	1
biological_process	GO:0043632	modification-dependent macromolecule catabolic process	0.769459	0.610184	1	1
biological_process	GO:0046034	ATP metabolic process	0.769459	0.610184	1	1
biological_process	GO:0071216	cellular response to biotic stimulus	0.769459	0.610184	1	1
biological_process	GO:0071219	cellular response to molecule of bacterial origin	0.769459	0.610184	1	1
biological_process	GO:0098656	anion transmembrane transport	0.769459	0.610184	1	1
biological_process	GO:1990778	protein localization to cell periphery	0.769459	0.610184	1	1
cellular_component	GO:0000139	Golgi membrane	0.668025	0.614005	1	1
biological_process	GO:0070887	cellular response to chemical stimulus	0.525325	0.614753	1	1
molecular_function	GO:0046872	metal ion binding	0.507228	0.622106	1	1
biological_process	GO:0043412	macromolecule modification	0.563905	0.622815	1	1
biological_process	GO:0010562	positive regulation of phosphorus metabolic process	0.65901	0.623025	1	1
biological_process	GO:0010629	negative regulation of gene expression	0.65901	0.623025	1	1
biological_process	GO:0045937	positive regulation of phosphate metabolic process	0.65901	0.623025	1	1
biological_process	GO:0051249	regulation of lymphocyte activation	0.65901	0.623025	1	1
biological_process	GO:0035556	intracellular signal transduction	0.535614	0.625567	1	1
biological_process	GO:0002573	myeloid leukocyte differentiation	0.751268	0.629208	1	1
biological_process	GO:0009896	positive regulation of catabolic process	0.751268	0.629208	1	1
biological_process	GO:0031344	regulation of cell projection organization	0.751268	0.629208	1	1
biological_process	GO:0045596	negative regulation of cell differentiation	0.751268	0.629208	1	1
biological_process	GO:0050671	positive regulation of lymphocyte proliferation	0.751268	0.629208	1	1
biological_process	GO:0060284	regulation of cell development	0.751268	0.629208	1	1
biological_process	GO:0120035	regulation of plasma membrane bounded cell projection organization	0.751268	0.629208	1	1
biological_process	GO:0007165	signal transduction	0.481704	0.634273	1	1
biological_process	GO:0002694	regulation of leukocyte activation	0.645458	0.63581	1	1
biological_process	GO:0032880	regulation of protein localization	0.645458	0.63581	1	1
biological_process	GO:1901615	organic hydroxy compound metabolic process	0.645458	0.63581	1	1
cellular_component	GO:0045202	synapse	0.563677	0.640253	1	1
cellular_component	GO:0005615	extracellular space	0.48858	0.642404	1	1
biological_process	GO:0000904	cell morphogenesis involved in differentiation	0.733022	0.64732	1	1
biological_process	GO:0006486	protein glycosylation	0.733022	0.64732	1	1
biological_process	GO:0007249	I-kappaB kinase/NF-kappaB signaling	0.733022	0.64732	1	1
biological_process	GO:0008217	regulation of blood pressure	0.733022	0.64732	1	1
biological_process	GO:0032946	positive regulation of mononuclear cell proliferation	0.733022	0.64732	1	1
biological_process	GO:0043413	macromolecule glycosylation	0.733022	0.64732	1	1
biological_process	GO:0051402	neuron apoptotic process	0.733022	0.64732	1	1
biological_process	GO:0070997	neuron death	0.733022	0.64732	1	1
biological_process	GO:1903706	regulation of hemopoiesis	0.733022	0.64732	1	1
biological_process	GO:0007188	adenylate cyclase-modulating G protein-coupled receptor signaling pathway	0.631931	0.648263	1	1
biological_process	GO:0030029	actin filament-based process	0.631931	0.648263	1	1
biological_process	GO:0030163	protein catabolic process	0.631931	0.648263	1	1
cellular_component	GO:0015934	large ribosomal subunit	0.729961	0.65032	1	1
cellular_component	GO:0022625	cytosolic large ribosomal subunit	0.729961	0.65032	1	1
cellular_component	GO:0030424	axon	0.625102	0.654074	1	1
biological_process	GO:0006915	apoptotic process	0.528005	0.655698	1	1
molecular_function	GO:0043167	ion binding	0.455102	0.655758	1	1
biological_process	GO:0002520	immune system development	0.574304	0.657353	1	1
molecular_function	GO:0043169	cation binding	0.468109	0.6584	1	1
biological_process	GO:0010817	regulation of hormone levels	0.618443	0.660386	1	1
biological_process	GO:0022407	regulation of cell-cell adhesion	0.618443	0.660386	1	1
biological_process	GO:0034622	cellular protein-containing complex assembly	0.618443	0.660386	1	1
biological_process	GO:0048878	chemical homeostasis	0.519105	0.663643	1	1
biological_process	GO:0000226	microtubule cytoskeleton organization	0.714765	0.664562	1	1
biological_process	GO:0016485	protein processing	0.714765	0.664562	1	1
biological_process	GO:0019722	calcium-mediated signaling	0.714765	0.664562	1	1
biological_process	GO:0048285	organelle fission	0.714765	0.664562	1	1
biological_process	GO:0051607	defense response to virus	0.714765	0.664562	1	1
biological_process	GO:0070665	positive regulation of leukocyte proliferation	0.714765	0.664562	1	1
biological_process	GO:0140546	defense response to symbiont	0.714765	0.664562	1	1
biological_process	GO:0005975	carbohydrate metabolic process	0.605008	0.672182	1	1
cellular_component	GO:1902494	catalytic complex	0.553236	0.675193	1	1
molecular_function	GO:0030546	signaling receptor activator activity	0.501861	0.678385	1	1
molecular_function	GO:0048018	receptor ligand activity	0.501861	0.678385	1	1
cellular_component	GO:0120025	plasma membrane bounded cell projection	0.475514	0.678687	1	1
biological_process	GO:0065008	regulation of biological quality	0.444801	0.680512	1	1
molecular_function	GO:0005539	glycosaminoglycan binding	0.696917	0.680786	1	1
biological_process	GO:0070085	glycosylation	0.696541	0.680976	1	1
biological_process	GO:1903827	regulation of cellular protein localization	0.696541	0.680976	1	1
biological_process	GO:0001932	regulation of protein phosphorylation	0.59164	0.683652	1	1
biological_process	GO:0009887	animal organ morphogenesis	0.59164	0.683652	1	1
biological_process	GO:0002682	regulation of immune system process	0.514023	0.685012	1	1
biological_process	GO:0008219	cell death	0.483917	0.694285	1	1
biological_process	GO:0012501	programmed cell death	0.483917	0.694285	1	1
biological_process	GO:0008285	negative regulation of cell population proliferation	0.578352	0.694801	1	1
biological_process	GO:0050865	regulation of cell activation	0.578352	0.694801	1	1
molecular_function	GO:0016788	hydrolase activity, acting on ester bonds	0.577188	0.695676	1	1
biological_process	GO:0007420	brain development	0.678388	0.6966	1	1
biological_process	GO:0009101	glycoprotein biosynthetic process	0.678388	0.6966	1	1
biological_process	GO:0032989	cellular component morphogenesis	0.678388	0.6966	1	1
cellular_component	GO:0005856	cytoskeleton	0.479556	0.696997	1	1
molecular_function	GO:0036094	small molecule binding	0.445476	0.698155	1	1
cellular_component	GO:0031253	cell projection membrane	0.67219	0.701757	1	1
biological_process	GO:0007166	cell surface receptor signaling pathway	0.437421	0.705779	1	1
biological_process	GO:0071310	cellular response to organic substance	0.443813	0.707497	1	1
biological_process	GO:0050793	regulation of developmental process	0.485233	0.709272	1	1
biological_process	GO:0006091	generation of precursor metabolites and energy	0.660341	0.711473	1	1
biological_process	GO:0034762	regulation of transmembrane transport	0.660341	0.711473	1	1
biological_process	GO:0060322	head development	0.660341	0.711473	1	1
biological_process	GO:0071214	cellular response to abiotic stimulus	0.660341	0.711473	1	1
biological_process	GO:0071621	granulocyte chemotaxis	0.660341	0.711473	1	1
biological_process	GO:0104004	cellular response to environmental stimulus	0.660341	0.711473	1	1
biological_process	GO:1903522	regulation of blood circulation	0.660341	0.711473	1	1
cellular_component	GO:0098588	bounding membrane of organelle	0.461457	0.712231	1	1
molecular_function	GO:0016829	lyase activity	0.659101	0.712579	1	1
cellular_component	GO:0042995	cell projection	0.436271	0.712591	1	1
biological_process	GO:0006468	protein phosphorylation	0.552061	0.716151	1	1
biological_process	GO:0009057	macromolecule catabolic process	0.552061	0.716151	1	1
biological_process	GO:0040017	positive regulation of locomotion	0.552061	0.716151	1	1
biological_process	GO:0042110	T cell activation	0.552061	0.716151	1	1
biological_process	GO:0051272	positive regulation of cellular component movement	0.552061	0.716151	1	1
biological_process	GO:0098660	inorganic ion transmembrane transport	0.552061	0.716151	1	1
biological_process	GO:2000147	positive regulation of cell motility	0.552061	0.716151	1	1
cellular_component	GO:0005737	cytoplasm	0.370716	0.721176	1	1
biological_process	GO:0007010	cytoskeleton organization	0.497366	0.72224	1	1
molecular_function	GO:0042802	identical protein binding	0.494898	0.723983	1	1
biological_process	GO:0002699	positive regulation of immune effector process	0.64243	0.725629	1	1
biological_process	GO:0016042	lipid catabolic process	0.64243	0.725629	1	1
biological_process	GO:0051604	protein maturation	0.64243	0.725629	1	1
biological_process	GO:0097193	intrinsic apoptotic signaling pathway	0.64243	0.725629	1	1
biological_process	GO:0065007	biological regulation	0.369183	0.729682	1	1
molecular_function	GO:0035639	purine ribonucleoside triphosphate binding	0.439132	0.731164	1	1
cellular_component	GO:0098791	Golgi apparatus subcompartment	0.527516	0.734883	1	1
biological_process	GO:0031399	regulation of protein modification process	0.526219	0.736265	1	1
biological_process	GO:0032270	positive regulation of cellular protein metabolic process	0.526219	0.736265	1	1
biological_process	GO:2000026	regulation of multicellular organismal development	0.526219	0.736265	1	1
biological_process	GO:0010564	regulation of cell cycle process	0.624684	0.739102	1	1
biological_process	GO:0031175	neuron projection development	0.624684	0.739102	1	1
biological_process	GO:0051051	negative regulation of transport	0.624684	0.739102	1	1
cellular_component	GO:0005576	extracellular region	0.367863	0.742322	1	1
cellular_component	GO:0022626	cytosolic ribosome	0.615593	0.745728	1	1
cellular_component	GO:0034702	ion channel complex	0.615593	0.745728	1	1
cellular_component	GO:0044391	ribosomal subunit	0.615593	0.745728	1	1
cellular_component	GO:0140535	intracellular protein-containing complex	0.615593	0.745728	1	1
biological_process	GO:0042325	regulation of phosphorylation	0.513491	0.745871	1	1
molecular_function	GO:0097367	carbohydrate derivative binding	0.391172	0.750669	1	1
biological_process	GO:0019932	second-messenger-mediated signaling	0.607129	0.751926	1	1
biological_process	GO:0065009	regulation of molecular function	0.607129	0.751926	1	1
biological_process	GO:0000003	reproduction	0.500903	0.755183	1	1
biological_process	GO:0022414	reproductive process	0.500903	0.755183	1	1
biological_process	GO:0044267	cellular protein metabolic process	0.38595	0.755441	1	1
cellular_component	GO:0016323	basolateral plasma membrane	0.597147	0.758916	1	1
cellular_component	GO:0098794	postsynapse	0.597147	0.758916	1	1
biological_process	GO:0009100	glycoprotein metabolic process	0.589786	0.76413	1	1
biological_process	GO:0009615	response to virus	0.589786	0.76413	1	1
biological_process	GO:0097530	granulocyte migration	0.589786	0.76413	1	1
biological_process	GO:0023052	signaling	0.335129	0.764568	1	1
biological_process	GO:0007154	cell communication	0.330078	0.768802	1	1
biological_process	GO:0019220	regulation of phosphate metabolic process	0.476177	0.772949	1	1
biological_process	GO:0051174	regulation of phosphorus metabolic process	0.476177	0.772949	1	1
biological_process	GO:1901700	response to oxygen-containing compound	0.402953	0.774094	1	1
cellular_component	GO:0030054	cell junction	0.383719	0.774288	1	1
biological_process	GO:0050870	positive regulation of T cell activation	0.572677	0.775744	1	1
biological_process	GO:0060627	regulation of vesicle-mediated transport	0.572677	0.775744	1	1
cellular_component	GO:0043005	neuron projection	0.395826	0.778653	1	1
cellular_component	GO:0031410	cytoplasmic vesicle	0.364953	0.778723	1	1
cellular_component	GO:0097708	intracellular vesicle	0.364953	0.778723	1	1
biological_process	GO:0007155	cell adhesion	0.394262	0.780569	1	1
molecular_function	GO:0046914	transition metal ion binding	0.419629	0.781008	1	1
biological_process	GO:0007049	cell cycle	0.464052	0.781413	1	1
biological_process	GO:0051247	positive regulation of protein metabolic process	0.464052	0.781413	1	1
cellular_component	GO:0009925	basal plasma membrane	0.561036	0.783303	1	1
cellular_component	GO:0045178	basal part of cell	0.561036	0.783303	1	1
cellular_component	GO:1990234	transferase complex	0.561036	0.783303	1	1
molecular_function	GO:0017076	purine nucleotide binding	0.371897	0.783774	1	1
molecular_function	GO:0032555	purine ribonucleotide binding	0.371897	0.783774	1	1
biological_process	GO:0048518	positive regulation of biological process	0.319397	0.784667	1	1
biological_process	GO:0050727	regulation of inflammatory response	0.555818	0.786796	1	1
biological_process	GO:0051093	negative regulation of developmental process	0.555818	0.786796	1	1
biological_process	GO:1903039	positive regulation of leukocyte cell-cell adhesion	0.555818	0.786796	1	1
biological_process	GO:0022610	biological adhesion	0.385672	0.786902	1	1
molecular_function	GO:0003735	structural constituent of ribosome	0.550209	0.790424	1	1
biological_process	GO:0006996	organelle organization	0.345862	0.794324	1	1
cellular_component	GO:0005840	ribosome	0.543414	0.79457	1	1
cellular_component	GO:1902495	transmembrane transporter complex	0.543414	0.79457	1	1
cellular_component	GO:1990351	transporter complex	0.543414	0.79457	1	1
molecular_function	GO:0005198	structural molecule activity	0.399284	0.795455	1	1
biological_process	GO:0002697	regulation of immune effector process	0.539225	0.797313	1	1
biological_process	GO:0070848	response to growth factor	0.539225	0.797313	1	1
biological_process	GO:0071363	cellular response to growth factor stimulus	0.539225	0.797313	1	1
biological_process	GO:0071396	cellular response to lipid	0.539225	0.797313	1	1
molecular_function	GO:0004672	protein kinase activity	0.532985	0.801204	1	1
molecular_function	GO:0019904	protein domain specific binding	0.532985	0.801204	1	1
biological_process	GO:0050789	regulation of biological process	0.280106	0.804743	1	1
biological_process	GO:0051240	positive regulation of multicellular organismal process	0.386048	0.804863	1	1
cellular_component	GO:0005829	cytosol	0.320744	0.805099	1	1
cellular_component	GO:0070382	exocytic vesicle	0.526102	0.805259	1	1
molecular_function	GO:0032553	ribonucleotide binding	0.340453	0.807036	1	1
biological_process	GO:0003006	developmental process involved in reproduction	0.522911	0.80732	1	1
molecular_function	GO:0019901	protein kinase binding	0.516071	0.811439	1	1
biological_process	GO:0030155	regulation of cell adhesion	0.417277	0.812619	1	1
biological_process	GO:0032101	regulation of response to external stimulus	0.417277	0.812619	1	1
cellular_component	GO:0043228	non-membrane-bounded organelle	0.300737	0.814665	1	1
cellular_component	GO:0043232	intracellular non-membrane-bounded organelle	0.300737	0.814665	1	1
cellular_component	GO:0030425	dendrite	0.509116	0.8154	1	1
cellular_component	GO:0097447	dendritic tree	0.509116	0.8154	1	1
biological_process	GO:0006820	anion transport	0.506889	0.816841	1	1
biological_process	GO:0007417	central nervous system development	0.506889	0.816841	1	1
molecular_function	GO:0005125	cytokine activity	0.409927	0.817198	1	1
biological_process	GO:0016310	phosphorylation	0.406036	0.819788	1	1
molecular_function	GO:0022836	gated channel activity	0.499481	0.821155	1	1
cellular_component	GO:0031967	organelle envelope	0.401069	0.822539	1	1
cellular_component	GO:0031975	envelope	0.401069	0.822539	1	1
molecular_function	GO:0046983	protein dimerization activity	0.398337	0.824504	1	1
biological_process	GO:0022409	positive regulation of cell-cell adhesion	0.491169	0.8259	1	1
biological_process	GO:0030595	leukocyte chemotaxis	0.491169	0.8259	1	1
biological_process	GO:0031329	regulation of cellular catabolic process	0.491169	0.8259	1	1
biological_process	GO:0051251	positive regulation of lymphocyte activation	0.491169	0.8259	1	1
biological_process	GO:2001233	regulation of apoptotic signaling pathway	0.491169	0.8259	1	1
biological_process	GO:0046649	lymphocyte activation	0.394985	0.826716	1	1
biological_process	GO:1901565	organonitrogen compound catabolic process	0.394985	0.826716	1	1
molecular_function	GO:0019900	kinase binding	0.483225	0.830379	1	1
cellular_component	GO:0031982	vesicle	0.294004	0.831417	1	1
biological_process	GO:0051094	positive regulation of developmental process	0.384125	0.83341	1	1
biological_process	GO:0002696	positive regulation of leukocyte activation	0.475758	0.834519	1	1
biological_process	GO:0022603	regulation of anatomical structure morphogenesis	0.475758	0.834519	1	1
biological_process	GO:0050867	positive regulation of cell activation	0.475758	0.834519	1	1
biological_process	GO:0097529	myeloid leukocyte migration	0.475758	0.834519	1	1
molecular_function	GO:0016773	phosphotransferase activity, alcohol group as acceptor	0.467312	0.839134	1	1
biological_process	GO:0043066	negative regulation of apoptotic process	0.37346	0.839875	1	1
biological_process	GO:0000902	cell morphogenesis	0.460663	0.842719	1	1
biological_process	GO:0048666	neuron development	0.460663	0.842719	1	1
cellular_component	GO:0005694	chromosome	0.46022	0.842805	1	1
cellular_component	GO:0005911	cell-cell junction	0.46022	0.842805	1	1
biological_process	GO:0032501	multicellular organismal process	0.237111	0.843627	1	1
molecular_function	GO:0043168	anion binding	0.273823	0.846149	1	1
biological_process	GO:0032879	regulation of localization	0.273874	0.846505	1	1
biological_process	GO:0048522	positive regulation of cellular process	0.242537	0.849103	1	1
biological_process	GO:0006974	cellular response to DNA damage stimulus	0.445891	0.850519	1	1
biological_process	GO:0008610	lipid biosynthetic process	0.445891	0.850519	1	1
biological_process	GO:0050778	positive regulation of immune response	0.445891	0.850519	1	1
cellular_component	GO:0005794	Golgi apparatus	0.314149	0.851445	1	1
biological_process	GO:0002684	positive regulation of immune system process	0.352719	0.852142	1	1
biological_process	GO:0034220	ion transmembrane transport	0.352719	0.852142	1	1
molecular_function	GO:0005126	cytokine receptor binding	0.343563	0.857309	1	1
biological_process	GO:0048519	negative regulation of biological process	0.236805	0.858855	1	1
biological_process	GO:0006508	proteolysis	0.298667	0.861486	1	1
molecular_function	GO:0008509	anion transmembrane transporter activity	0.421689	0.862821	1	1
biological_process	GO:0043069	negative regulation of programmed cell death	0.332775	0.863566	1	1
biological_process	GO:0060548	negative regulation of cell death	0.332775	0.863566	1	1
biological_process	GO:0051301	cell division	0.417328	0.864997	1	1
biological_process	GO:0051726	regulation of cell cycle	0.417328	0.864997	1	1
biological_process	GO:0090066	regulation of anatomical structure size	0.417328	0.864997	1	1
molecular_function	GO:0016787	hydrolase activity	0.243445	0.866919	0.999	1
cellular_component	GO:0099512	supramolecular fiber	0.324807	0.867686	1	1
biological_process	GO:0045321	leukocyte activation	0.323104	0.868977	1	1
biological_process	GO:0042981	regulation of apoptotic process	0.282937	0.870957	1	1
cellular_component	GO:0099081	supramolecular polymer	0.314803	0.873216	1	1
biological_process	GO:2000145	regulation of cell motility	0.313634	0.874194	1	1
biological_process	GO:0006412	translation	0.390093	0.878096	1	1
biological_process	GO:0008284	positive regulation of cell population proliferation	0.304365	0.879224	1	1
biological_process	GO:0065003	protein-containing complex assembly	0.304365	0.879224	1	1
biological_process	GO:0098609	cell-cell adhesion	0.304365	0.879224	1	1
molecular_function	GO:0003723	RNA binding	0.303654	0.879489	1	1
biological_process	GO:0051049	regulation of transport	0.267798	0.879866	1	1
molecular_function	GO:0000166	nucleotide binding	0.231295	0.881326	0.998	1
molecular_function	GO:1901265	nucleoside phosphate binding	0.231295	0.881326	0.998	1
molecular_function	GO:0005515	protein binding	0.184316	0.881662	0.992	1
biological_process	GO:0040012	regulation of locomotion	0.295297	0.884072	1	1
biological_process	GO:0051130	positive regulation of cellular component organization	0.376975	0.884169	1	1
biological_process	GO:1901137	carbohydrate derivative biosynthetic process	0.376975	0.884169	1	1
biological_process	GO:0051270	regulation of cellular component movement	0.286429	0.888743	1	1
biological_process	GO:0072359	circulatory system development	0.286429	0.888743	1	1
molecular_function	GO:0016301	kinase activity	0.36592	0.889143	1	1
biological_process	GO:0019221	cytokine-mediated signaling pathway	0.36419	0.889945	1	1
biological_process	GO:0045785	positive regulation of cell adhesion	0.36419	0.889945	1	1
biological_process	GO:0045892	negative regulation of transcription, DNA-templated	0.36419	0.889945	1	1
biological_process	GO:1902679	negative regulation of RNA biosynthetic process	0.36419	0.889945	1	1
biological_process	GO:1903507	negative regulation of nucleic acid-templated transcription	0.36419	0.889945	1	1
molecular_function	GO:0140096	catalytic activity, acting on a protein	0.228611	0.891042	0.998	1
biological_process	GO:0010941	regulation of cell death	0.246196	0.892232	1	1
biological_process	GO:0043067	regulation of programmed cell death	0.246196	0.892232	1	1
cellular_component	GO:0098552	side of membrane	0.277026	0.893307	1	1
biological_process	GO:0043043	peptide biosynthetic process	0.351737	0.895438	1	1
biological_process	GO:0051253	negative regulation of RNA metabolic process	0.351737	0.895438	1	1
cellular_component	GO:0036477	somatodendritic compartment	0.345926	0.897799	1	1
cellular_component	GO:0140513	nuclear protein-containing complex	0.345926	0.897799	1	1
cellular_component	GO:0099080	supramolecular complex	0.268136	0.897855	1	1
molecular_function	GO:0005216	ion channel activity	0.340213	0.900374	1	1
biological_process	GO:0002521	leukocyte differentiation	0.339614	0.900661	1	1
biological_process	GO:0009894	regulation of catabolic process	0.339614	0.900661	1	1
biological_process	GO:0098662	inorganic cation transmembrane transport	0.339614	0.900661	1	1
biological_process	GO:1901575	organic substance catabolic process	0.225906	0.903474	1	1
biological_process	GO:0048523	negative regulation of cellular process	0.179709	0.904337	1	1
biological_process	GO:0007169	transmembrane receptor protein tyrosine kinase signaling pathway	0.327818	0.905628	1	1
biological_process	GO:0045934	negative regulation of nucleobase-containing compound metabolic process	0.327818	0.905628	1	1
biological_process	GO:0050776	regulation of immune response	0.327818	0.905628	1	1
biological_process	GO:0120036	plasma membrane bounded cell projection organization	0.327818	0.905628	1	1
biological_process	GO:0032268	regulation of cellular protein metabolic process	0.252939	0.905769	1	1
biological_process	GO:0006811	ion transport	0.219431	0.906986	1	1
cellular_component	GO:0016021	integral component of membrane	0.321058	0.908269	1	1
cellular_component	GO:0031224	intrinsic component of membrane	0.321058	0.908269	1	1
biological_process	GO:0001775	cell activation	0.245056	0.909636	1	1
biological_process	GO:0006812	cation transport	0.245056	0.909636	1	1
biological_process	GO:0002252	immune effector process	0.316348	0.910351	1	1
biological_process	GO:0014070	response to organic cyclic compound	0.316348	0.910351	1	1
biological_process	GO:0030030	cell projection organization	0.316348	0.910351	1	1
biological_process	GO:0030335	positive regulation of cell migration	0.316348	0.910351	1	1
cellular_component	GO:0005739	mitochondrion	0.242776	0.910455	0.999	1
biological_process	GO:0019538	protein metabolic process	0.163411	0.911641	0.999	1
biological_process	GO:0022607	cellular component assembly	0.1911	0.913022	1	1
cellular_component	GO:0070161	anchoring junction	0.309167	0.913101	1	1
biological_process	GO:0043933	protein-containing complex subunit organization	0.237365	0.913358	1	1
biological_process	GO:0080134	regulation of response to stress	0.237365	0.913358	1	1
biological_process	GO:0010558	negative regulation of macromolecule biosynthetic process	0.305199	0.914842	1	1
biological_process	GO:0043604	amide biosynthetic process	0.305199	0.914842	1	1
biological_process	GO:0050900	leukocyte migration	0.305199	0.914842	1	1
biological_process	GO:2000113	negative regulation of cellular macromolecule biosynthetic process	0.305199	0.914842	1	1
biological_process	GO:0006954	inflammatory response	0.222552	0.920383	1	1
biological_process	GO:0031327	negative regulation of cellular biosynthetic process	0.283849	0.92317	1	1
molecular_function	GO:0019899	enzyme binding	0.21167	0.925323	0.997	1
biological_process	GO:0016043	cellular component organization	0.13793	0.92554	0.993	1
biological_process	GO:0044281	small molecule metabolic process	0.183522	0.925783	1	1
biological_process	GO:0009967	positive regulation of signal transduction	0.208482	0.92688	1	1
biological_process	GO:0009890	negative regulation of biosynthetic process	0.27364	0.927029	1	1
biological_process	GO:0030182	neuron differentiation	0.27364	0.927029	1	1
biological_process	GO:0050794	regulation of cellular process	0.118116	0.928322	0.989	1
molecular_function	GO:0005524	ATP binding	0.204545	0.92857	0.997	1
biological_process	GO:0010604	positive regulation of macromolecule metabolic process	0.161178	0.929462	0.999	1
cellular_component	GO:0009897	external side of plasma membrane	0.265117	0.930046	1	1
biological_process	GO:0098655	cation transmembrane transport	0.263735	0.930698	1	1
biological_process	GO:0042127	regulation of cell population proliferation	0.172639	0.93125	0.999	1
molecular_function	GO:0016772	transferase activity, transferring phosphorus-containing groups	0.261289	0.931553	0.999	1
biological_process	GO:0016192	vesicle-mediated transport	0.195137	0.932885	1	1
biological_process	GO:0051128	regulation of cellular component organization	0.195137	0.932885	1	1
biological_process	GO:0051246	regulation of protein metabolic process	0.195137	0.932885	1	1
molecular_function	GO:0015267	channel activity	0.251356	0.93514	0.999	1
molecular_function	GO:0022803	passive transmembrane transporter activity	0.251356	0.93514	0.999	1
biological_process	GO:0048513	animal organ development	0.133884	0.935492	0.993	1
biological_process	GO:0033554	cellular response to stress	0.18873	0.935713	1	1
molecular_function	GO:0030554	adenyl nucleotide binding	0.184331	0.937542	0.992	1
molecular_function	GO:0032559	adenyl ribonucleotide binding	0.184331	0.937542	0.992	1
biological_process	GO:0007267	cell-cell signaling	0.182496	0.938431	1	1
biological_process	GO:0010605	negative regulation of macromolecule metabolic process	0.182496	0.938431	1	1
biological_process	GO:0051241	negative regulation of multicellular organismal process	0.235793	0.940651	1	1
biological_process	GO:0060326	cell chemotaxis	0.235793	0.940651	1	1
molecular_function	GO:0005102	signaling receptor binding	0.129207	0.941463	0.961	1
molecular_function	GO:0004175	endopeptidase activity	0.232438	0.941768	0.998	1
biological_process	GO:0048468	cell development	0.170537	0.943549	0.999	1
cellular_component	GO:0005622	intracellular anatomical structure	0.0913256	0.944235	0.823	1
biological_process	GO:1901564	organonitrogen compound metabolic process	0.104901	0.944468	0.971	1
biological_process	GO:0071840	cellular component organization or biogenesis	0.104646	0.945987	0.971	1
cellular_component	GO:0005929	cilium	0.217527	0.946715	0.996	1
biological_process	GO:0009893	positive regulation of metabolic process	0.127169	0.947115	0.992	1
biological_process	GO:0044085	cellular component biogenesis	0.127169	0.947115	0.992	1
biological_process	GO:0008283	cell population proliferation	0.138565	0.947653	0.993	1
biological_process	GO:0007399	nervous system development	0.159236	0.948269	0.999	1
biological_process	GO:0006796	phosphate-containing compound metabolic process	0.153825	0.950488	0.998	1
biological_process	GO:0010647	positive regulation of cell communication	0.153825	0.950488	0.998	1
biological_process	GO:0048870	cell motility	0.129915	0.951639	0.992	1
biological_process	GO:0051674	localization of cell	0.129915	0.951639	0.992	1
biological_process	GO:0007167	enzyme linked receptor protein signaling pathway	0.202466	0.951767	1	1
cellular_component	GO:1990904	ribonucleoprotein complex	0.200647	0.952227	0.991	1
biological_process	GO:0006793	phosphorus metabolic process	0.14857	0.952618	0.998	1
biological_process	GO:0023056	positive regulation of signaling	0.14857	0.952618	0.998	1
biological_process	GO:0055085	transmembrane transport	0.14857	0.952618	0.998	1
biological_process	GO:0009653	anatomical structure morphogenesis	0.125761	0.953527	0.99	1
biological_process	GO:0009725	response to hormone	0.194797	0.95421	1	1
biological_process	GO:0010243	response to organonitrogen compound	0.194797	0.95421	1	1
biological_process	GO:1902533	positive regulation of intracellular signal transduction	0.194797	0.95421	1	1
molecular_function	GO:1901363	heterocyclic compound binding	0.0852719	0.95498	0.851	1
molecular_function	GO:0008233	peptidase activity	0.190373	0.955561	0.995	1
biological_process	GO:0008152	metabolic process	0.0772912	0.955639	0.927	1
biological_process	GO:0019752	carboxylic acid metabolic process	0.187381	0.956531	1	1
biological_process	GO:0043436	oxoacid metabolic process	0.187381	0.956531	1	1
biological_process	GO:0048699	generation of neurons	0.187381	0.956531	1	1
biological_process	GO:0051649	establishment of localization in cell	0.133707	0.958506	0.993	1
biological_process	GO:0044237	cellular metabolic process	0.0743216	0.958633	0.922	1
biological_process	GO:0006518	peptide metabolic process	0.180212	0.958737	1	1
molecular_function	GO:0044877	protein-containing complex binding	0.175496	0.96013	0.986	1
biological_process	GO:0006629	lipid metabolic process	0.129043	0.960311	0.992	1
biological_process	GO:0048584	positive regulation of response to stimulus	0.110241	0.960425	0.981	1
biological_process	GO:1901135	carbohydrate derivative metabolic process	0.173284	0.960832	0.999	1
biological_process	GO:0051641	cellular localization	0.106624	0.961997	0.975	1
biological_process	GO:1901698	response to nitrogen compound	0.16659	0.962823	0.999	1
molecular_function	GO:0097159	organic cyclic compound binding	0.0704893	0.963746	0.764	1
biological_process	GO:0030154	cell differentiation	0.0801944	0.964679	0.93	1
biological_process	GO:0022008	neurogenesis	0.160125	0.964715	0.999	1
biological_process	GO:0009892	negative regulation of metabolic process	0.115882	0.965294	0.987	1
biological_process	GO:0006082	organic acid metabolic process	0.153883	0.966512	0.998	1
biological_process	GO:0030334	regulation of cell migration	0.153883	0.966512	0.998	1
biological_process	GO:0009987	cellular process	0.070186	0.967282	0.909	1
cellular_component	GO:0098797	plasma membrane protein complex	0.150228	0.967449	0.954	1
biological_process	GO:0048869	cellular developmental process	0.0732758	0.968196	0.918	1
biological_process	GO:0051172	negative regulation of nitrogen compound metabolic process	0.147858	0.968219	0.998	1
cellular_component	GO:0043231	intracellular membrane-bounded organelle	0.0541321	0.969144	0.615	1
biological_process	GO:0051173	positive regulation of nitrogen compound metabolic process	0.1039	0.969684	0.971	1
biological_process	GO:0040011	locomotion	0.0869778	0.970283	0.948	1
cellular_component	GO:0043229	intracellular organelle	0.0505864	0.971068	0.592	1
biological_process	GO:0006935	chemotaxis	0.136434	0.97138	0.993	1
biological_process	GO:0034613	cellular protein localization	0.136434	0.97138	0.993	1
biological_process	GO:0043603	cellular amide metabolic process	0.136434	0.97138	0.993	1
biological_process	GO:0070727	cellular macromolecule localization	0.136434	0.97138	0.993	1
biological_process	GO:0006928	movement of cell or subcellular component	0.0811628	0.972652	0.93	1
biological_process	GO:0042330	taxis	0.131023	0.972843	0.992	1
cellular_component	GO:0098796	membrane protein complex	0.0944522	0.972904	0.836	1
biological_process	GO:1901362	organic cyclic compound biosynthetic process	0.0783839	0.973769	0.928	1
biological_process	GO:0009719	response to endogenous stimulus	0.0896158	0.974727	0.95	1
biological_process	GO:1901566	organonitrogen compound biosynthetic process	0.0896158	0.974727	0.95	1
biological_process	GO:0031324	negative regulation of cellular metabolic process	0.115928	0.976805	0.987	1
biological_process	GO:0048731	system development	0.0518081	0.977573	0.821	1
biological_process	GO:0008104	protein localization	0.0800691	0.977977	0.93	1
biological_process	GO:0031325	positive regulation of cellular metabolic process	0.0800691	0.977977	0.93	1
biological_process	GO:0009628	response to abiotic stimulus	0.111257	0.977995	0.984	1
biological_process	GO:0010468	regulation of gene expression	0.0566534	0.979743	0.853	1
cellular_component	GO:0005634	nucleus	0.0417799	0.980796	0.521	1
cellular_component	GO:0043226	organelle	0.0346256	0.980952	0.455	1
biological_process	GO:0016477	cell migration	0.0687503	0.981698	0.901	1
biological_process	GO:0007275	multicellular organism development	0.0429162	0.981909	0.772	1
cellular_component	GO:0043227	membrane-bounded organelle	0.0329162	0.982132	0.441	1
cellular_component	GO:0098590	plasma membrane region	0.0661292	0.982436	0.7	1
biological_process	GO:0032502	developmental process	0.0375559	0.983217	0.727	1
cellular_component	GO:0005654	nucleoplasm	0.0856725	0.984135	0.805	1
molecular_function	GO:0003677	DNA binding	0.0815828	0.985117	0.825	1
molecular_function	GO:0015318	inorganic molecular entity transmembrane transporter activity	0.0780595	0.985917	0.811	1
biological_process	GO:0048856	anatomical structure development	0.0328443	0.986063	0.676	1
cellular_component	GO:0032991	protein-containing complex	0.0313614	0.986085	0.43	1
molecular_function	GO:0003676	nucleic acid binding	0.0451838	0.986294	0.573	1
biological_process	GO:1901360	organic cyclic compound metabolic process	0.0365679	0.986641	0.716	1
biological_process	GO:1901701	cellular response to oxygen-containing compound	0.0671148	0.988351	0.899	1
biological_process	GO:1902531	regulation of intracellular signal transduction	0.0615691	0.98953	0.872	1
molecular_function	GO:0005488	binding	0.0209551	0.989653	0.311	1
cellular_component	GO:0031974	membrane-enclosed lumen	0.0420265	0.989784	0.527	1
cellular_component	GO:0043233	organelle lumen	0.0420265	0.989784	0.527	1
cellular_component	GO:0070013	intracellular organelle lumen	0.0420265	0.989784	0.527	1
biological_process	GO:0019438	aromatic compound biosynthetic process	0.0364891	0.991416	0.716	1
biological_process	GO:0010646	regulation of cell communication	0.0267326	0.992587	0.601	1
biological_process	GO:0023051	regulation of signaling	0.0267326	0.992587	0.601	1
molecular_function	GO:0015075	ion transmembrane transporter activity	0.0454373	0.992771	0.575	1
biological_process	GO:0010467	gene expression	0.0194444	0.993004	0.495	1
biological_process	GO:0071495	cellular response to endogenous stimulus	0.0414939	0.993539	0.765	1
cellular_component	GO:0009986	cell surface	0.0377122	0.994213	0.483	1
biological_process	GO:0033036	macromolecule localization	0.0251555	0.994455	0.585	1
biological_process	GO:0006355	regulation of transcription, DNA-templated	0.0362973	0.994505	0.715	1
biological_process	GO:1903506	regulation of nucleic acid-templated transcription	0.0362973	0.994505	0.715	1
biological_process	GO:2001141	regulation of RNA biosynthetic process	0.0362973	0.994505	0.715	1
cellular_component	GO:0031981	nuclear lumen	0.0343341	0.994832	0.451	1
biological_process	GO:0044260	cellular macromolecule metabolic process	0.0139369	0.994902	0.4	1
biological_process	GO:0051252	regulation of RNA metabolic process	0.0331798	0.995068	0.679	1
biological_process	GO:0009058	biosynthetic process	0.0134834	0.995362	0.389	1
biological_process	GO:0009966	regulation of signal transduction	0.0212506	0.995446	0.531	1
biological_process	GO:0034645	cellular macromolecule biosynthetic process	0.016551	0.995729	0.447	1
biological_process	GO:0006351	transcription, DNA-templated	0.0252727	0.99644	0.587	1
biological_process	GO:0032774	RNA biosynthetic process	0.0252727	0.99644	0.587	1
biological_process	GO:0097659	nucleic acid-templated transcription	0.0252727	0.99644	0.587	1
biological_process	GO:0009059	macromolecule biosynthetic process	0.014048	0.996458	0.4	1
biological_process	GO:0060255	regulation of macromolecule metabolic process	0.0123364	0.996474	0.366	1
biological_process	GO:0019219	regulation of nucleobase-containing compound metabolic process	0.0230594	0.996808	0.557	1
biological_process	GO:2000112	regulation of cellular macromolecule biosynthetic process	0.0210306	0.997138	0.525	1
biological_process	GO:0010556	regulation of macromolecule biosynthetic process	0.0191719	0.997435	0.491	1
biological_process	GO:1901576	organic substance biosynthetic process	0.00758326	0.997739	0.26	1
biological_process	GO:0071704	organic substance metabolic process	0.00496632	0.997938	0.183	1
biological_process	GO:0006725	cellular aromatic compound metabolic process	0.00848722	0.998001	0.286	1
biological_process	GO:0031326	regulation of cellular biosynthetic process	0.0151838	0.998051	0.425	1
biological_process	GO:0034654	nucleobase-containing compound biosynthetic process	0.0131843	0.998348	0.385	1
biological_process	GO:0009889	regulation of biosynthetic process	0.0114376	0.998601	0.352	1
biological_process	GO:0018130	heterocycle biosynthetic process	0.0114376	0.998601	0.352	1
molecular_function	GO:0022857	transmembrane transporter activity	0.011395	0.998602	0.171	1
biological_process	GO:0048583	regulation of response to stimulus	0.00600666	0.998646	0.219	1
biological_process	GO:0051171	regulation of nitrogen compound metabolic process	0.00708483	0.998712	0.242	1
molecular_function	GO:0005215	transporter activity	0.00934645	0.99889	0.143	1
biological_process	GO:0051179	localization	0.003074	0.998949	0.122	1
biological_process	GO:0043170	macromolecule metabolic process	0.00291289	0.998974	0.116	1
biological_process	GO:0006810	transport	0.00330911	0.999099	0.129	1
biological_process	GO:0019222	regulation of metabolic process	0.00336905	0.999174	0.131	1
biological_process	GO:0051234	establishment of localization	0.00303746	0.99918	0.12	1
biological_process	GO:0044271	cellular nitrogen compound biosynthetic process	0.00468767	0.999193	0.174	1
biological_process	GO:0006807	nitrogen compound metabolic process	0.0021	0.999282	0.09	1
biological_process	GO:0016070	RNA metabolic process	0.00641992	0.999283	0.227	1
biological_process	GO:0044249	cellular biosynthetic process	0.00295298	0.999287	0.116	1
biological_process	GO:0044238	primary metabolic process	0.00192686	0.999309	0.083	1
biological_process	GO:0080090	regulation of primary metabolic process	0.00337903	0.999442	0.132	1
biological_process	GO:0031323	regulation of cellular metabolic process	0.00266596	0.999573	0.11	1
biological_process	GO:0090304	nucleic acid metabolic process	0.00276688	0.999726	0.112	1
biological_process	GO:0006139	nucleobase-containing compound metabolic process	0.000943525	0.999918	0.05	1
biological_process	GO:0046483	heterocycle metabolic process	0.000653561	0.999946	0.036	1
biological_process	GO:0034641	cellular nitrogen compound metabolic process	0.000127218	0.999985	0.011	1
biological_process	GO:0008150	biological_process	1	1	1	1
cellular_component	GO:0005575	cellular_component	1	1	1	1
cellular_component	GO:0110165	cellular anatomical entity	1	1	1	1
molecular_function	GO:0003674	molecular_function	1	1	1	1
biological_process	GO:0000023	maltose metabolic process	0.952007	1	1	1
biological_process	GO:0000025	maltose catabolic process	0.952007	1	1	1
biological_process	GO:0000028	ribosomal small subunit assembly	0.952007	1	1	1
biological_process	GO:0000038	very long-chain fatty acid metabolic process	0.952007	1	1	1
biological_process	GO:0000050	urea cycle	0.952007	1	1	1
biological_process	GO:0000055	ribosomal large subunit export from nucleus	0.952007	1	1	1
biological_process	GO:0000056	ribosomal small subunit export from nucleus	0.952007	1	1	1
biological_process	GO:0000079	regulation of cyclin-dependent protein serine/threonine kinase activity	0.952007	1	1	1
biological_process	GO:0000132	establishment of mitotic spindle orientation	0.952007	1	1	1
biological_process	GO:0000303	response to superoxide	0.952007	1	1	1
biological_process	GO:0000305	response to oxygen radical	0.952007	1	1	1
biological_process	GO:0000350	generation of catalytic spliceosome for second transesterification step	0.952007	1	1	1
biological_process	GO:0000380	alternative mRNA splicing, via spliceosome	0.952007	1	1	1
biological_process	GO:0000381	regulation of alternative mRNA splicing, via spliceosome	0.952007	1	1	1
biological_process	GO:0000389	mRNA 3'-splice site recognition	0.952007	1	1	1
biological_process	GO:0000390	spliceosomal complex disassembly	0.952007	1	1	1
biological_process	GO:0000393	spliceosomal conformational changes to generate catalytic conformation	0.952007	1	1	1
biological_process	GO:0000395	mRNA 5'-splice site recognition	0.952007	1	1	1
biological_process	GO:0000463	maturation of LSU-rRNA from tricistronic rRNA transcript (SSU-rRNA, 5.8S rRNA, LSU-rRNA)	0.952007	1	1	1
biological_process	GO:0000730	DNA recombinase assembly	0.952007	1	1	1
biological_process	GO:0000737	DNA catabolic process, endonucleolytic	0.952007	1	1	1
biological_process	GO:0000820	regulation of glutamine family amino acid metabolic process	0.952007	1	1	1
biological_process	GO:0000821	regulation of arginine metabolic process	0.952007	1	1	1
biological_process	GO:0001547	antral ovarian follicle growth	0.952007	1	1	1
biological_process	GO:0001556	oocyte maturation	0.952007	1	1	1
biological_process	GO:0001569	branching involved in blood vessel morphogenesis	0.952007	1	1	1
biological_process	GO:0001575	globoside metabolic process	0.952007	1	1	1
biological_process	GO:0001582	detection of chemical stimulus involved in sensory perception of sweet taste	0.952007	1	1	1
biological_process	GO:0001662	behavioral fear response	0.952007	1	1	1
biological_process	GO:0001672	regulation of chromatin assembly or disassembly	0.952007	1	1	1
biological_process	GO:0001675	acrosome assembly	0.952007	1	1	1
biological_process	GO:0001732	formation of cytoplasmic translation initiation complex	0.952007	1	1	1
biological_process	GO:0001736	establishment of planar polarity	0.952007	1	1	1
biological_process	GO:0001777	T cell homeostatic proliferation	0.952007	1	1	1
biological_process	GO:0001781	neutrophil apoptotic process	0.952007	1	1	1
biological_process	GO:0001806	type IV hypersensitivity	0.952007	1	1	1
biological_process	GO:0001807	regulation of type IV hypersensitivity	0.952007	1	1	1
biological_process	GO:0001809	positive regulation of type IV hypersensitivity	0.952007	1	1	1
biological_process	GO:0001824	blastocyst development	0.952007	1	1	1
biological_process	GO:0001825	blastocyst formation	0.952007	1	1	1
biological_process	GO:0001842	neural fold formation	0.952007	1	1	1
biological_process	GO:0001881	receptor recycling	0.952007	1	1	1
biological_process	GO:0001915	negative regulation of T cell mediated cytotoxicity	0.952007	1	1	1
biological_process	GO:0001919	regulation of receptor recycling	0.952007	1	1	1
biological_process	GO:0001921	positive regulation of receptor recycling	0.952007	1	1	1
biological_process	GO:0001922	B-1 B cell homeostasis	0.952007	1	1	1
biological_process	GO:0001946	lymphangiogenesis	0.952007	1	1	1
biological_process	GO:0001951	intestinal D-glucose absorption	0.952007	1	1	1
biological_process	GO:0001955	blood vessel maturation	0.952007	1	1	1
biological_process	GO:0001964	startle response	0.952007	1	1	1
biological_process	GO:0001967	suckling behavior	0.952007	1	1	1
biological_process	GO:0001975	response to amphetamine	0.952007	1	1	1
biological_process	GO:0001976	nervous system process involved in regulation of systemic arterial blood pressure	0.952007	1	1	1
biological_process	GO:0001977	renal system process involved in regulation of blood volume	0.952007	1	1	1
biological_process	GO:0001978	regulation of systemic arterial blood pressure by carotid sinus baroreceptor feedback	0.952007	1	1	1
biological_process	GO:0001983	baroreceptor response to increased systemic arterial blood pressure	0.952007	1	1	1
biological_process	GO:0001985	negative regulation of heart rate involved in baroreceptor response to increased systemic arterial blood pressure	0.952007	1	1	1
biological_process	GO:0001994	norepinephrine-epinephrine vasoconstriction involved in regulation of systemic arterial blood pressure	0.952007	1	1	1
biological_process	GO:0001996	positive regulation of heart rate by epinephrine-norepinephrine	0.952007	1	1	1
biological_process	GO:0001997	positive regulation of the force of heart contraction by epinephrine-norepinephrine	0.952007	1	1	1
biological_process	GO:0001998	angiotensin-mediated vasoconstriction involved in regulation of systemic arterial blood pressure	0.952007	1	1	1
biological_process	GO:0001999	renal response to blood flow involved in circulatory renin-angiotensin regulation of systemic arterial blood pressure	0.952007	1	1	1
biological_process	GO:0002001	renin secretion into blood stream	0.952007	1	1	1
biological_process	GO:0002002	regulation of angiotensin levels in blood	0.952007	1	1	1
biological_process	GO:0002003	angiotensin maturation	0.952007	1	1	1
biological_process	GO:0002034	maintenance of blood vessel diameter homeostasis by renin-angiotensin	0.952007	1	1	1
biological_process	GO:0002036	regulation of L-glutamate import across plasma membrane	0.952007	1	1	1
biological_process	GO:0002038	positive regulation of L-glutamate import across plasma membrane	0.952007	1	1	1
biological_process	GO:0002069	columnar/cuboidal epithelial cell maturation	0.952007	1	1	1
biological_process	GO:0002071	glandular epithelial cell maturation	0.952007	1	1	1
biological_process	GO:0002076	osteoblast development	0.952007	1	1	1
biological_process	GO:0002082	regulation of oxidative phosphorylation	0.952007	1	1	1
biological_process	GO:0002084	protein depalmitoylation	0.952007	1	1	1
biological_process	GO:0002092	positive regulation of receptor internalization	0.952007	1	1	1
biological_process	GO:0002128	tRNA nucleoside ribose methylation	0.952007	1	1	1
biological_process	GO:0002138	retinoic acid biosynthetic process	0.952007	1	1	1
biological_process	GO:0002154	thyroid hormone mediated signaling pathway	0.952007	1	1	1
biological_process	GO:0002209	behavioral defense response	0.952007	1	1	1
biological_process	GO:0002218	activation of innate immune response	0.952007	1	1	1
biological_process	GO:0002220	innate immune response activating cell surface receptor signaling pathway	0.952007	1	1	1
biological_process	GO:0002223	stimulatory C-type lectin receptor signaling pathway	0.952007	1	1	1
biological_process	GO:0002225	positive regulation of antimicrobial peptide production	0.952007	1	1	1
biological_process	GO:0002232	leukocyte chemotaxis involved in inflammatory response	0.952007	1	1	1
biological_process	GO:0002246	wound healing involved in inflammatory response	0.952007	1	1	1
biological_process	GO:0002248	connective tissue replacement involved in inflammatory response wound healing	0.952007	1	1	1
biological_process	GO:0002277	myeloid dendritic cell activation involved in immune response	0.952007	1	1	1
biological_process	GO:0002282	microglial cell activation involved in immune response	0.952007	1	1	1
biological_process	GO:0002298	CD4-positive, CD25-positive, alpha-beta regulatory T cell differentiation involved in immune response	0.952007	1	1	1
biological_process	GO:0002304	gamma-delta intraepithelial T cell differentiation	0.952007	1	1	1
biological_process	GO:0002305	CD8-positive, gamma-delta intraepithelial T cell differentiation	0.952007	1	1	1
biological_process	GO:0002313	mature B cell differentiation involved in immune response	0.952007	1	1	1
biological_process	GO:0002314	germinal center B cell differentiation	0.952007	1	1	1
biological_process	GO:0002318	myeloid progenitor cell differentiation	0.952007	1	1	1
biological_process	GO:0002327	immature B cell differentiation	0.952007	1	1	1
biological_process	GO:0002328	pro-B cell differentiation	0.952007	1	1	1
biological_process	GO:0002335	mature B cell differentiation	0.952007	1	1	1
biological_process	GO:0002339	B cell selection	0.952007	1	1	1
biological_process	GO:0002352	B cell negative selection	0.952007	1	1	1
biological_process	GO:0002358	B cell homeostatic proliferation	0.952007	1	1	1
biological_process	GO:0002361	CD4-positive, CD25-positive, alpha-beta regulatory T cell differentiation	0.952007	1	1	1
biological_process	GO:0002372	myeloid dendritic cell cytokine production	0.952007	1	1	1
biological_process	GO:0002397	MHC class I protein complex assembly	0.952007	1	1	1
biological_process	GO:0002414	immunoglobulin transcytosis in epithelial cells	0.952007	1	1	1
biological_process	GO:0002415	immunoglobulin transcytosis in epithelial cells mediated by polymeric immunoglobulin receptor	0.952007	1	1	1
biological_process	GO:0002424	T cell mediated immune response to tumor cell	0.952007	1	1	1
biological_process	GO:0002430	complement receptor mediated signaling pathway	0.952007	1	1	1
biological_process	GO:0002431	Fc receptor mediated stimulatory signaling pathway	0.952007	1	1	1
biological_process	GO:0002434	immune complex clearance	0.952007	1	1	1
biological_process	GO:0002438	acute inflammatory response to antigenic stimulus	0.952007	1	1	1
biological_process	GO:0002461	tolerance induction dependent upon immune response	0.952007	1	1	1
biological_process	GO:0002502	peptide antigen assembly with MHC class I protein complex	0.952007	1	1	1
biological_process	GO:0002517	T cell tolerance induction	0.952007	1	1	1
biological_process	GO:0002519	natural killer cell tolerance induction	0.952007	1	1	1
biological_process	GO:0002524	hypersensitivity	0.952007	1	1	1
biological_process	GO:0002538	arachidonic acid metabolite production involved in inflammatory response	0.952007	1	1	1
biological_process	GO:0002540	leukotriene production involved in inflammatory response	0.952007	1	1	1
biological_process	GO:0002541	activation of plasma proteins involved in acute inflammatory response	0.952007	1	1	1
biological_process	GO:0002566	somatic diversification of immune receptors via somatic mutation	0.952007	1	1	1
biological_process	GO:0002572	pro-T cell differentiation	0.952007	1	1	1
biological_process	GO:0002576	platelet degranulation	0.952007	1	1	1
biological_process	GO:0002577	regulation of antigen processing and presentation	0.952007	1	1	1
biological_process	GO:0002578	negative regulation of antigen processing and presentation	0.952007	1	1	1
biological_process	GO:0002580	regulation of antigen processing and presentation of peptide or polysaccharide antigen via MHC class II	0.952007	1	1	1
biological_process	GO:0002581	negative regulation of antigen processing and presentation of peptide or polysaccharide antigen via MHC class II	0.952007	1	1	1
biological_process	GO:0002583	regulation of antigen processing and presentation of peptide antigen	0.952007	1	1	1
biological_process	GO:0002584	negative regulation of antigen processing and presentation of peptide antigen	0.952007	1	1	1
biological_process	GO:0002586	regulation of antigen processing and presentation of peptide antigen via MHC class II	0.952007	1	1	1
biological_process	GO:0002587	negative regulation of antigen processing and presentation of peptide antigen via MHC class II	0.952007	1	1	1
biological_process	GO:0002643	regulation of tolerance induction	0.952007	1	1	1
biological_process	GO:0002652	regulation of tolerance induction dependent upon immune response	0.952007	1	1	1
biological_process	GO:0002686	negative regulation of leukocyte migration	0.952007	1	1	1
biological_process	GO:0002692	negative regulation of cellular extravasation	0.952007	1	1	1
biological_process	GO:0002693	positive regulation of cellular extravasation	0.952007	1	1	1
biological_process	GO:0002725	negative regulation of T cell cytokine production	0.952007	1	1	1
biological_process	GO:0002733	regulation of myeloid dendritic cell cytokine production	0.952007	1	1	1
biological_process	GO:0002735	positive regulation of myeloid dendritic cell cytokine production	0.952007	1	1	1
biological_process	GO:0002753	cytoplasmic pattern recognition receptor signaling pathway	0.952007	1	1	1
biological_process	GO:0002755	MyD88-dependent toll-like receptor signaling pathway	0.952007	1	1	1
biological_process	GO:0002756	MyD88-independent toll-like receptor signaling pathway	0.952007	1	1	1
biological_process	GO:0002758	innate immune response-activating signal transduction	0.952007	1	1	1
biological_process	GO:0002760	positive regulation of antimicrobial humoral response	0.952007	1	1	1
biological_process	GO:0002776	antimicrobial peptide secretion	0.952007	1	1	1
biological_process	GO:0002779	antibacterial peptide secretion	0.952007	1	1	1
biological_process	GO:0002785	negative regulation of antimicrobial peptide production	0.952007	1	1	1
biological_process	GO:0002787	negative regulation of antibacterial peptide production	0.952007	1	1	1
biological_process	GO:0002803	positive regulation of antibacterial peptide production	0.952007	1	1	1
biological_process	GO:0002826	negative regulation of T-helper 1 type immune response	0.952007	1	1	1
biological_process	GO:0002835	negative regulation of response to tumor cell	0.952007	1	1	1
biological_process	GO:0002836	positive regulation of response to tumor cell	0.952007	1	1	1
biological_process	GO:0002838	negative regulation of immune response to tumor cell	0.952007	1	1	1
biological_process	GO:0002839	positive regulation of immune response to tumor cell	0.952007	1	1	1
biological_process	GO:0002840	regulation of T cell mediated immune response to tumor cell	0.952007	1	1	1
biological_process	GO:0002856	negative regulation of natural killer cell mediated immune response to tumor cell	0.952007	1	1	1
biological_process	GO:0002857	positive regulation of natural killer cell mediated immune response to tumor cell	0.952007	1	1	1
biological_process	GO:0002859	negative regulation of natural killer cell mediated cytotoxicity directed against tumor cell target	0.952007	1	1	1
biological_process	GO:0002860	positive regulation of natural killer cell mediated cytotoxicity directed against tumor cell target	0.952007	1	1	1
biological_process	GO:0002864	regulation of acute inflammatory response to antigenic stimulus	0.952007	1	1	1
biological_process	GO:0002866	positive regulation of acute inflammatory response to antigenic stimulus	0.952007	1	1	1
biological_process	GO:0002883	regulation of hypersensitivity	0.952007	1	1	1
biological_process	GO:0002885	positive regulation of hypersensitivity	0.952007	1	1	1
biological_process	GO:0002921	negative regulation of humoral immune response	0.952007	1	1	1
biological_process	GO:0002930	trabecular meshwork development	0.952007	1	1	1
biological_process	GO:0002931	response to ischemia	0.952007	1	1	1
biological_process	GO:0002934	desmosome organization	0.952007	1	1	1
biological_process	GO:0002941	synoviocyte proliferation	0.952007	1	1	1
biological_process	GO:0003025	regulation of systemic arterial blood pressure by baroreceptor feedback	0.952007	1	1	1
biological_process	GO:0003056	regulation of vascular associated smooth muscle contraction	0.952007	1	1	1
biological_process	GO:0003057	regulation of the force of heart contraction by chemical signal	0.952007	1	1	1
biological_process	GO:0003062	regulation of heart rate by chemical signal	0.952007	1	1	1
biological_process	GO:0003072	renal control of peripheral vascular resistance involved in regulation of systemic arterial blood pressure	0.952007	1	1	1
biological_process	GO:0003084	positive regulation of systemic arterial blood pressure	0.952007	1	1	1
biological_process	GO:0003093	regulation of glomerular filtration	0.952007	1	1	1
biological_process	GO:0003099	positive regulation of the force of heart contraction by chemical signal	0.952007	1	1	1
biological_process	GO:0003104	positive regulation of glomerular filtration	0.952007	1	1	1
biological_process	GO:0003128	heart field specification	0.952007	1	1	1
biological_process	GO:0003129	heart induction	0.952007	1	1	1
biological_process	GO:0003139	secondary heart field specification	0.952007	1	1	1
biological_process	GO:0003157	endocardium development	0.952007	1	1	1
biological_process	GO:0003162	atrioventricular node development	0.952007	1	1	1
biological_process	GO:0003175	tricuspid valve development	0.952007	1	1	1
biological_process	GO:0003181	atrioventricular valve morphogenesis	0.952007	1	1	1
biological_process	GO:0003183	mitral valve morphogenesis	0.952007	1	1	1
biological_process	GO:0003186	tricuspid valve morphogenesis	0.952007	1	1	1
biological_process	GO:0003189	aortic valve formation	0.952007	1	1	1
biological_process	GO:0003193	pulmonary valve formation	0.952007	1	1	1
biological_process	GO:0003209	cardiac atrium morphogenesis	0.952007	1	1	1
biological_process	GO:0003221	right ventricular cardiac muscle tissue morphogenesis	0.952007	1	1	1
biological_process	GO:0003222	ventricular trabecula myocardium morphogenesis	0.952007	1	1	1
biological_process	GO:0003223	ventricular compact myocardium morphogenesis	0.952007	1	1	1
biological_process	GO:0003253	cardiac neural crest cell migration involved in outflow tract morphogenesis	0.952007	1	1	1
biological_process	GO:0003263	cardioblast proliferation	0.952007	1	1	1
biological_process	GO:0003264	regulation of cardioblast proliferation	0.952007	1	1	1
biological_process	GO:0003266	regulation of secondary heart field cardioblast proliferation	0.952007	1	1	1
biological_process	GO:0003272	endocardial cushion formation	0.952007	1	1	1
biological_process	GO:0003285	septum secundum development	0.952007	1	1	1
biological_process	GO:0003292	cardiac septum cell differentiation	0.952007	1	1	1
biological_process	GO:0003298	physiological muscle hypertrophy	0.952007	1	1	1
biological_process	GO:0003301	physiological cardiac muscle hypertrophy	0.952007	1	1	1
biological_process	GO:0003321	positive regulation of blood pressure by epinephrine-norepinephrine	0.952007	1	1	1
biological_process	GO:0003337	mesenchymal to epithelial transition involved in metanephros morphogenesis	0.952007	1	1	1
biological_process	GO:0003339	regulation of mesenchymal to epithelial transition involved in metanephros morphogenesis	0.952007	1	1	1
biological_process	GO:0003376	sphingosine-1-phosphate receptor signaling pathway	0.952007	1	1	1
biological_process	GO:0003413	chondrocyte differentiation involved in endochondral bone morphogenesis	0.952007	1	1	1
biological_process	GO:0003415	chondrocyte hypertrophy	0.952007	1	1	1
biological_process	GO:0003416	endochondral bone growth	0.952007	1	1	1
biological_process	GO:0003417	growth plate cartilage development	0.952007	1	1	1
biological_process	GO:0003418	growth plate cartilage chondrocyte differentiation	0.952007	1	1	1
biological_process	GO:0003430	growth plate cartilage chondrocyte growth	0.952007	1	1	1
biological_process	GO:0003431	growth plate cartilage chondrocyte development	0.952007	1	1	1
biological_process	GO:0003433	chondrocyte development involved in endochondral bone morphogenesis	0.952007	1	1	1
biological_process	GO:0005985	sucrose metabolic process	0.952007	1	1	1
biological_process	GO:0005987	sucrose catabolic process	0.952007	1	1	1
biological_process	GO:0005988	lactose metabolic process	0.952007	1	1	1
biological_process	GO:0005989	lactose biosynthetic process	0.952007	1	1	1
biological_process	GO:0006007	glucose catabolic process	0.952007	1	1	1
biological_process	GO:0006012	galactose metabolic process	0.952007	1	1	1
biological_process	GO:0006020	inositol metabolic process	0.952007	1	1	1
biological_process	GO:0006026	aminoglycan catabolic process	0.952007	1	1	1
biological_process	GO:0006027	glycosaminoglycan catabolic process	0.952007	1	1	1
biological_process	GO:0006044	N-acetylglucosamine metabolic process	0.952007	1	1	1
biological_process	GO:0006099	tricarboxylic acid cycle	0.952007	1	1	1
biological_process	GO:0006111	regulation of gluconeogenesis	0.952007	1	1	1
biological_process	GO:0006122	mitochondrial electron transport, ubiquinol to cytochrome c	0.952007	1	1	1
biological_process	GO:0006144	purine nucleobase metabolic process	0.952007	1	1	1
biological_process	GO:0006145	purine nucleobase catabolic process	0.952007	1	1	1
biological_process	GO:0006172	ADP biosynthetic process	0.952007	1	1	1
biological_process	GO:0006195	purine nucleotide catabolic process	0.952007	1	1	1
biological_process	GO:0006213	pyrimidine nucleoside metabolic process	0.952007	1	1	1
biological_process	GO:0006216	cytidine catabolic process	0.952007	1	1	1
biological_process	GO:0006231	dTMP biosynthetic process	0.952007	1	1	1
biological_process	GO:0006235	dTTP biosynthetic process	0.952007	1	1	1
biological_process	GO:0006264	mitochondrial DNA replication	0.952007	1	1	1
biological_process	GO:0006268	DNA unwinding involved in DNA replication	0.952007	1	1	1
biological_process	GO:0006275	regulation of DNA replication	0.952007	1	1	1
biological_process	GO:0006278	RNA-dependent DNA biosynthetic process	0.952007	1	1	1
biological_process	GO:0006284	base-excision repair	0.952007	1	1	1
biological_process	GO:0006303	double-strand break repair via nonhomologous end joining	0.952007	1	1	1
biological_process	GO:0006308	DNA catabolic process	0.952007	1	1	1
biological_process	GO:0006309	apoptotic DNA fragmentation	0.952007	1	1	1
biological_process	GO:0006346	DNA methylation-dependent heterochromatin assembly	0.952007	1	1	1
biological_process	GO:0006354	DNA-templated transcription, elongation	0.952007	1	1	1
biological_process	GO:0006360	transcription by RNA polymerase I	0.952007	1	1	1
biological_process	GO:0006368	transcription elongation from RNA polymerase II promoter	0.952007	1	1	1
biological_process	GO:0006369	termination of RNA polymerase II transcription	0.952007	1	1	1
biological_process	GO:0006398	mRNA 3'-end processing by stem-loop binding and cleavage	0.952007	1	1	1
biological_process	GO:0006404	RNA import into nucleus	0.952007	1	1	1
biological_process	GO:0006406	mRNA export from nucleus	0.952007	1	1	1
biological_process	GO:0006414	translational elongation	0.952007	1	1	1
biological_process	GO:0006447	regulation of translational initiation by iron	0.952007	1	1	1
biological_process	GO:0006469	negative regulation of protein kinase activity	0.952007	1	1	1
biological_process	GO:0006470	protein dephosphorylation	0.952007	1	1	1
biological_process	GO:0006473	protein acetylation	0.952007	1	1	1
biological_process	GO:0006474	N-terminal protein amino acid acetylation	0.952007	1	1	1
biological_process	GO:0006476	protein deacetylation	0.952007	1	1	1
biological_process	GO:0006505	GPI anchor metabolic process	0.952007	1	1	1
biological_process	GO:0006506	GPI anchor biosynthetic process	0.952007	1	1	1
biological_process	GO:0006516	glycoprotein catabolic process	0.952007	1	1	1
biological_process	GO:0006521	regulation of cellular amino acid metabolic process	0.952007	1	1	1
biological_process	GO:0006526	arginine biosynthetic process	0.952007	1	1	1
biological_process	GO:0006531	aspartate metabolic process	0.952007	1	1	1
biological_process	GO:0006532	aspartate biosynthetic process	0.952007	1	1	1
biological_process	GO:0006533	aspartate catabolic process	0.952007	1	1	1
biological_process	GO:0006540	glutamate decarboxylation to succinate	0.952007	1	1	1
biological_process	GO:0006542	glutamine biosynthetic process	0.952007	1	1	1
biological_process	GO:0006544	glycine metabolic process	0.952007	1	1	1
biological_process	GO:0006546	glycine catabolic process	0.952007	1	1	1
biological_process	GO:0006556	S-adenosylmethionine biosynthetic process	0.952007	1	1	1
biological_process	GO:0006560	proline metabolic process	0.952007	1	1	1
biological_process	GO:0006562	proline catabolic process	0.952007	1	1	1
biological_process	GO:0006568	tryptophan metabolic process	0.952007	1	1	1
biological_process	GO:0006569	tryptophan catabolic process	0.952007	1	1	1
biological_process	GO:0006581	acetylcholine catabolic process	0.952007	1	1	1
biological_process	GO:0006583	melanin biosynthetic process from tyrosine	0.952007	1	1	1
biological_process	GO:0006585	dopamine biosynthetic process from tyrosine	0.952007	1	1	1
biological_process	GO:0006586	indolalkylamine metabolic process	0.952007	1	1	1
biological_process	GO:0006589	octopamine biosynthetic process	0.952007	1	1	1
biological_process	GO:0006600	creatine metabolic process	0.952007	1	1	1
biological_process	GO:0006601	creatine biosynthetic process	0.952007	1	1	1
biological_process	GO:0006611	protein export from nucleus	0.952007	1	1	1
biological_process	GO:0006617	SRP-dependent cotranslational protein targeting to membrane, signal sequence recognition	0.952007	1	1	1
biological_process	GO:0006626	protein targeting to mitochondrion	0.952007	1	1	1
biological_process	GO:0006651	diacylglycerol biosynthetic process	0.952007	1	1	1
biological_process	GO:0006655	phosphatidylglycerol biosynthetic process	0.952007	1	1	1
biological_process	GO:0006658	phosphatidylserine metabolic process	0.952007	1	1	1
biological_process	GO:0006662	glycerol ether metabolic process	0.952007	1	1	1
biological_process	GO:0006678	glucosylceramide metabolic process	0.952007	1	1	1
biological_process	GO:0006679	glucosylceramide biosynthetic process	0.952007	1	1	1
biological_process	GO:0006681	galactosylceramide metabolic process	0.952007	1	1	1
biological_process	GO:0006683	galactosylceramide catabolic process	0.952007	1	1	1
biological_process	GO:0006691	leukotriene metabolic process	0.952007	1	1	1
biological_process	GO:0006696	ergosterol biosynthetic process	0.952007	1	1	1
biological_process	GO:0006700	C21-steroid hormone biosynthetic process	0.952007	1	1	1
biological_process	GO:0006705	mineralocorticoid biosynthetic process	0.952007	1	1	1
biological_process	GO:0006754	ATP biosynthetic process	0.952007	1	1	1
biological_process	GO:0006767	water-soluble vitamin metabolic process	0.952007	1	1	1
biological_process	GO:0006787	porphyrin-containing compound catabolic process	0.952007	1	1	1
biological_process	GO:0006788	heme oxidation	0.952007	1	1	1
biological_process	GO:0006808	regulation of nitrogen utilization	0.952007	1	1	1
biological_process	GO:0006825	copper ion transport	0.952007	1	1	1
biological_process	GO:0006828	manganese ion transport	0.952007	1	1	1
biological_process	GO:0006855	drug transmembrane transport	0.952007	1	1	1
biological_process	GO:0006858	extracellular transport	0.952007	1	1	1
biological_process	GO:0006878	cellular copper ion homeostasis	0.952007	1	1	1
biological_process	GO:0006890	retrograde vesicle-mediated transport, Golgi to endoplasmic reticulum	0.952007	1	1	1
biological_process	GO:0006904	vesicle docking involved in exocytosis	0.952007	1	1	1
biological_process	GO:0006919	activation of cysteine-type endopeptidase activity involved in apoptotic process	0.952007	1	1	1
biological_process	GO:0006921	cellular component disassembly involved in execution phase of apoptosis	0.952007	1	1	1
biological_process	GO:0006925	inflammatory cell apoptotic process	0.952007	1	1	1
biological_process	GO:0006984	ER-nucleus signaling pathway	0.952007	1	1	1
biological_process	GO:0006991	response to sterol depletion	0.952007	1	1	1
biological_process	GO:0007004	telomere maintenance via telomerase	0.952007	1	1	1
biological_process	GO:0007019	microtubule depolymerization	0.952007	1	1	1
biological_process	GO:0007026	negative regulation of microtubule depolymerization	0.952007	1	1	1
biological_process	GO:0007031	peroxisome organization	0.952007	1	1	1
biological_process	GO:0007039	protein catabolic process in the vacuole	0.952007	1	1	1
biological_process	GO:0007057	spindle assembly involved in female meiosis I	0.952007	1	1	1
biological_process	GO:0007063	regulation of sister chromatid cohesion	0.952007	1	1	1
biological_process	GO:0007064	mitotic sister chromatid cohesion	0.952007	1	1	1
biological_process	GO:0007080	mitotic metaphase plate congression	0.952007	1	1	1
biological_process	GO:0007095	mitotic G2 DNA damage checkpoint signaling	0.952007	1	1	1
biological_process	GO:0007097	nuclear migration	0.952007	1	1	1
biological_process	GO:0007100	mitotic centrosome separation	0.952007	1	1	1
biological_process	GO:0007129	homologous chromosome pairing at meiosis	0.952007	1	1	1
biological_process	GO:0007130	synaptonemal complex assembly	0.952007	1	1	1
biological_process	GO:0007140	male meiotic nuclear division	0.952007	1	1	1
biological_process	GO:0007141	male meiosis I	0.952007	1	1	1
biological_process	GO:0007164	establishment of tissue polarity	0.952007	1	1	1
biological_process	GO:0007168	receptor guanylyl cyclase signaling pathway	0.952007	1	1	1
biological_process	GO:0007174	epidermal growth factor catabolic process	0.952007	1	1	1
biological_process	GO:0007191	adenylate cyclase-activating dopamine receptor signaling pathway	0.952007	1	1	1
biological_process	GO:0007195	adenylate cyclase-inhibiting dopamine receptor signaling pathway	0.952007	1	1	1
biological_process	GO:0007208	phospholipase C-activating serotonin receptor signaling pathway	0.952007	1	1	1
biological_process	GO:0007213	G protein-coupled acetylcholine receptor signaling pathway	0.952007	1	1	1
biological_process	GO:0007214	gamma-aminobutyric acid signaling pathway	0.952007	1	1	1
biological_process	GO:0007217	tachykinin receptor signaling pathway	0.952007	1	1	1
biological_process	GO:0007289	spermatid nucleus differentiation	0.952007	1	1	1
biological_process	GO:0007341	penetration of zona pellucida	0.952007	1	1	1
biological_process	GO:0007342	fusion of sperm to egg plasma membrane involved in single fertilization	0.952007	1	1	1
biological_process	GO:0007398	ectoderm development	0.952007	1	1	1
biological_process	GO:0007402	ganglion mother cell fate determination	0.952007	1	1	1
biological_process	GO:0007413	axonal fasciculation	0.952007	1	1	1
biological_process	GO:0007440	foregut morphogenesis	0.952007	1	1	1
biological_process	GO:0007500	mesodermal cell fate determination	0.952007	1	1	1
biological_process	GO:0007501	mesodermal cell fate specification	0.952007	1	1	1
biological_process	GO:0007506	gonadal mesoderm development	0.952007	1	1	1
biological_process	GO:0007530	sex determination	0.952007	1	1	1
biological_process	GO:0007538	primary sex determination	0.952007	1	1	1
biological_process	GO:0007542	primary sex determination, germ-line	0.952007	1	1	1
biological_process	GO:0007549	dosage compensation	0.952007	1	1	1
biological_process	GO:0007585	respiratory gaseous exchange by respiratory system	0.952007	1	1	1
biological_process	GO:0007616	long-term memory	0.952007	1	1	1
biological_process	GO:0007617	mating behavior	0.952007	1	1	1
biological_process	GO:0007618	mating	0.952007	1	1	1
biological_process	GO:0007638	mechanosensory behavior	0.952007	1	1	1
biological_process	GO:0008052	sensory organ boundary specification	0.952007	1	1	1
biological_process	GO:0008053	mitochondrial fusion	0.952007	1	1	1
biological_process	GO:0008204	ergosterol metabolic process	0.952007	1	1	1
biological_process	GO:0008210	estrogen metabolic process	0.952007	1	1	1
biological_process	GO:0008291	acetylcholine metabolic process	0.952007	1	1	1
biological_process	GO:0008333	endosome to lysosome transport	0.952007	1	1	1
biological_process	GO:0008334	histone mRNA metabolic process	0.952007	1	1	1
biological_process	GO:0008347	glial cell migration	0.952007	1	1	1
biological_process	GO:0008348	negative regulation of antimicrobial humoral response	0.952007	1	1	1
biological_process	GO:0008356	asymmetric cell division	0.952007	1	1	1
biological_process	GO:0008582	regulation of synaptic assembly at neuromuscular junction	0.952007	1	1	1
biological_process	GO:0009066	aspartate family amino acid metabolic process	0.952007	1	1	1
biological_process	GO:0009067	aspartate family amino acid biosynthetic process	0.952007	1	1	1
biological_process	GO:0009068	aspartate family amino acid catabolic process	0.952007	1	1	1
biological_process	GO:0009069	serine family amino acid metabolic process	0.952007	1	1	1
biological_process	GO:0009071	serine family amino acid catabolic process	0.952007	1	1	1
biological_process	GO:0009074	aromatic amino acid family catabolic process	0.952007	1	1	1
biological_process	GO:0009112	nucleobase metabolic process	0.952007	1	1	1
biological_process	GO:0009116	nucleoside metabolic process	0.952007	1	1	1
biological_process	GO:0009119	ribonucleoside metabolic process	0.952007	1	1	1
biological_process	GO:0009124	nucleoside monophosphate biosynthetic process	0.952007	1	1	1
biological_process	GO:0009126	purine nucleoside monophosphate metabolic process	0.952007	1	1	1
biological_process	GO:0009129	pyrimidine nucleoside monophosphate metabolic process	0.952007	1	1	1
biological_process	GO:0009130	pyrimidine nucleoside monophosphate biosynthetic process	0.952007	1	1	1
biological_process	GO:0009133	nucleoside diphosphate biosynthetic process	0.952007	1	1	1
biological_process	GO:0009136	purine nucleoside diphosphate biosynthetic process	0.952007	1	1	1
biological_process	GO:0009154	purine ribonucleotide catabolic process	0.952007	1	1	1
biological_process	GO:0009157	deoxyribonucleoside monophosphate biosynthetic process	0.952007	1	1	1
biological_process	GO:0009161	ribonucleoside monophosphate metabolic process	0.952007	1	1	1
biological_process	GO:0009162	deoxyribonucleoside monophosphate metabolic process	0.952007	1	1	1
biological_process	GO:0009164	nucleoside catabolic process	0.952007	1	1	1
biological_process	GO:0009167	purine ribonucleoside monophosphate metabolic process	0.952007	1	1	1
biological_process	GO:0009176	pyrimidine deoxyribonucleoside monophosphate metabolic process	0.952007	1	1	1
biological_process	GO:0009177	pyrimidine deoxyribonucleoside monophosphate biosynthetic process	0.952007	1	1	1
biological_process	GO:0009180	purine ribonucleoside diphosphate biosynthetic process	0.952007	1	1	1
biological_process	GO:0009188	ribonucleoside diphosphate biosynthetic process	0.952007	1	1	1
biological_process	GO:0009200	deoxyribonucleoside triphosphate metabolic process	0.952007	1	1	1
biological_process	GO:0009202	deoxyribonucleoside triphosphate biosynthetic process	0.952007	1	1	1
biological_process	GO:0009211	pyrimidine deoxyribonucleoside triphosphate metabolic process	0.952007	1	1	1
biological_process	GO:0009212	pyrimidine deoxyribonucleoside triphosphate biosynthetic process	0.952007	1	1	1
biological_process	GO:0009219	pyrimidine deoxyribonucleotide metabolic process	0.952007	1	1	1
biological_process	GO:0009221	pyrimidine deoxyribonucleotide biosynthetic process	0.952007	1	1	1
biological_process	GO:0009225	nucleotide-sugar metabolic process	0.952007	1	1	1
biological_process	GO:0009237	siderophore metabolic process	0.952007	1	1	1
biological_process	GO:0009261	ribonucleotide catabolic process	0.952007	1	1	1
biological_process	GO:0009262	deoxyribonucleotide metabolic process	0.952007	1	1	1
biological_process	GO:0009263	deoxyribonucleotide biosynthetic process	0.952007	1	1	1
biological_process	GO:0009265	2'-deoxyribonucleotide biosynthetic process	0.952007	1	1	1
biological_process	GO:0009303	rRNA transcription	0.952007	1	1	1
biological_process	GO:0009313	oligosaccharide catabolic process	0.952007	1	1	1
biological_process	GO:0009394	2'-deoxyribonucleotide metabolic process	0.952007	1	1	1
biological_process	GO:0009404	toxin metabolic process	0.952007	1	1	1
biological_process	GO:0009414	response to water deprivation	0.952007	1	1	1
biological_process	GO:0009415	response to water	0.952007	1	1	1
biological_process	GO:0009435	NAD biosynthetic process	0.952007	1	1	1
biological_process	GO:0009637	response to blue light	0.952007	1	1	1
biological_process	GO:0009642	response to light intensity	0.952007	1	1	1
biological_process	GO:0009648	photoperiodism	0.952007	1	1	1
biological_process	GO:0009794	regulation of mitotic cell cycle, embryonic	0.952007	1	1	1
biological_process	GO:0009948	anterior/posterior axis specification	0.952007	1	1	1
biological_process	GO:0009950	dorsal/ventral axis specification	0.952007	1	1	1
biological_process	GO:0009954	proximal/distal pattern formation	0.952007	1	1	1
biological_process	GO:0009955	adaxial/abaxial pattern specification	0.952007	1	1	1
biological_process	GO:0009957	epidermal cell fate specification	0.952007	1	1	1
biological_process	GO:0009972	cytidine deamination	0.952007	1	1	1
biological_process	GO:0010039	response to iron ion	0.952007	1	1	1
biological_process	GO:0010042	response to manganese ion	0.952007	1	1	1
biological_process	GO:0010159	specification of animal organ position	0.952007	1	1	1
biological_process	GO:0010160	formation of animal organ boundary	0.952007	1	1	1
biological_process	GO:0010165	response to X-ray	0.952007	1	1	1
biological_process	GO:0010226	response to lithium ion	0.952007	1	1	1
biological_process	GO:0010232	vascular transport	0.952007	1	1	1
biological_process	GO:0010248	establishment or maintenance of transmembrane electrochemical gradient	0.952007	1	1	1
biological_process	GO:0010257	NADH dehydrogenase complex assembly	0.952007	1	1	1
biological_process	GO:0010335	response to non-ionic osmotic stress	0.952007	1	1	1
biological_process	GO:0010455	positive regulation of cell fate commitment	0.952007	1	1	1
biological_process	GO:0010457	centriole-centriole cohesion	0.952007	1	1	1
biological_process	GO:0010469	regulation of signaling receptor activity	0.952007	1	1	1
biological_process	GO:0010512	negative regulation of phosphatidylinositol biosynthetic process	0.952007	1	1	1
biological_process	GO:0010559	regulation of glycoprotein biosynthetic process	0.952007	1	1	1
biological_process	GO:0010560	positive regulation of glycoprotein biosynthetic process	0.952007	1	1	1
biological_process	GO:0010586	miRNA metabolic process	0.952007	1	1	1
biological_process	GO:0010587	miRNA catabolic process	0.952007	1	1	1
biological_process	GO:0010612	regulation of cardiac muscle adaptation	0.952007	1	1	1
biological_process	GO:0010616	negative regulation of cardiac muscle adaptation	0.952007	1	1	1
biological_process	GO:0010641	positive regulation of platelet-derived growth factor receptor signaling pathway	0.952007	1	1	1
biological_process	GO:0010642	negative regulation of platelet-derived growth factor receptor signaling pathway	0.952007	1	1	1
biological_process	GO:0010644	cell communication by electrical coupling	0.952007	1	1	1
biological_process	GO:0010712	regulation of collagen metabolic process	0.952007	1	1	1
biological_process	GO:0010714	positive regulation of collagen metabolic process	0.952007	1	1	1
biological_process	GO:0010715	regulation of extracellular matrix disassembly	0.952007	1	1	1
biological_process	GO:0010719	negative regulation of epithelial to mesenchymal transition	0.952007	1	1	1
biological_process	GO:0010738	regulation of protein kinase A signaling	0.952007	1	1	1
biological_process	GO:0010739	positive regulation of protein kinase A signaling	0.952007	1	1	1
biological_process	GO:0010743	regulation of macrophage derived foam cell differentiation	0.952007	1	1	1
biological_process	GO:0010745	negative regulation of macrophage derived foam cell differentiation	0.952007	1	1	1
biological_process	GO:0010755	regulation of plasminogen activation	0.952007	1	1	1
biological_process	GO:0010757	negative regulation of plasminogen activation	0.952007	1	1	1
biological_process	GO:0010762	regulation of fibroblast migration	0.952007	1	1	1
biological_process	GO:0010766	negative regulation of sodium ion transport	0.952007	1	1	1
biological_process	GO:0010770	positive regulation of cell morphogenesis involved in differentiation	0.952007	1	1	1
biological_process	GO:0010796	regulation of multivesicular body size	0.952007	1	1	1
biological_process	GO:0010813	neuropeptide catabolic process	0.952007	1	1	1
biological_process	GO:0010814	substance P catabolic process	0.952007	1	1	1
biological_process	GO:0010815	bradykinin catabolic process	0.952007	1	1	1
biological_process	GO:0010818	T cell chemotaxis	0.952007	1	1	1
biological_process	GO:0010819	regulation of T cell chemotaxis	0.952007	1	1	1
biological_process	GO:0010820	positive regulation of T cell chemotaxis	0.952007	1	1	1
biological_process	GO:0010824	regulation of centrosome duplication	0.952007	1	1	1
biological_process	GO:0010832	negative regulation of myotube differentiation	0.952007	1	1	1
biological_process	GO:0010838	positive regulation of keratinocyte proliferation	0.952007	1	1	1
biological_process	GO:0010839	negative regulation of keratinocyte proliferation	0.952007	1	1	1
biological_process	GO:0010840	regulation of circadian sleep/wake cycle, wakefulness	0.952007	1	1	1
biological_process	GO:0010847	regulation of chromatin assembly	0.952007	1	1	1
biological_process	GO:0010866	regulation of triglyceride biosynthetic process	0.952007	1	1	1
biological_process	GO:0010867	positive regulation of triglyceride biosynthetic process	0.952007	1	1	1
biological_process	GO:0010894	negative regulation of steroid biosynthetic process	0.952007	1	1	1
biological_process	GO:0010896	regulation of triglyceride catabolic process	0.952007	1	1	1
biological_process	GO:0010897	negative regulation of triglyceride catabolic process	0.952007	1	1	1
biological_process	GO:0010908	regulation of heparan sulfate proteoglycan biosynthetic process	0.952007	1	1	1
biological_process	GO:0010909	positive regulation of heparan sulfate proteoglycan biosynthetic process	0.952007	1	1	1
biological_process	GO:0010917	negative regulation of mitochondrial membrane potential	0.952007	1	1	1
biological_process	GO:0010918	positive regulation of mitochondrial membrane potential	0.952007	1	1	1
biological_process	GO:0010955	negative regulation of protein processing	0.952007	1	1	1
biological_process	GO:0010958	regulation of amino acid import across plasma membrane	0.952007	1	1	1
biological_process	GO:0010960	magnesium ion homeostasis	0.952007	1	1	1
biological_process	GO:0010968	regulation of microtubule nucleation	0.952007	1	1	1
biological_process	GO:0010972	negative regulation of G2/M transition of mitotic cell cycle	0.952007	1	1	1
biological_process	GO:0010982	regulation of high-density lipoprotein particle clearance	0.952007	1	1	1
biological_process	GO:0010987	negative regulation of high-density lipoprotein particle clearance	0.952007	1	1	1
biological_process	GO:0010988	regulation of low-density lipoprotein particle clearance	0.952007	1	1	1
biological_process	GO:0010989	negative regulation of low-density lipoprotein particle clearance	0.952007	1	1	1
biological_process	GO:0010996	response to auditory stimulus	0.952007	1	1	1
biological_process	GO:0010998	regulation of translational initiation by eIF2 alpha phosphorylation	0.952007	1	1	1
biological_process	GO:0010999	regulation of eIF2 alpha phosphorylation by heme	0.952007	1	1	1
biological_process	GO:0014005	microglia development	0.952007	1	1	1
biological_process	GO:0014029	neural crest formation	0.952007	1	1	1
biological_process	GO:0014034	neural crest cell fate commitment	0.952007	1	1	1
biological_process	GO:0014036	neural crest cell fate specification	0.952007	1	1	1
biological_process	GO:0014037	Schwann cell differentiation	0.952007	1	1	1
biological_process	GO:0014044	Schwann cell development	0.952007	1	1	1
biological_process	GO:0014060	regulation of epinephrine secretion	0.952007	1	1	1
biological_process	GO:0014063	negative regulation of serotonin secretion	0.952007	1	1	1
biological_process	GO:0014075	response to amine	0.952007	1	1	1
biological_process	GO:0014734	skeletal muscle hypertrophy	0.952007	1	1	1
biological_process	GO:0014735	regulation of muscle atrophy	0.952007	1	1	1
biological_process	GO:0014736	negative regulation of muscle atrophy	0.952007	1	1	1
biological_process	GO:0014816	skeletal muscle satellite cell differentiation	0.952007	1	1	1
biological_process	GO:0014819	regulation of skeletal muscle contraction	0.952007	1	1	1
biological_process	GO:0014832	urinary bladder smooth muscle contraction	0.952007	1	1	1
biological_process	GO:0014848	urinary tract smooth muscle contraction	0.952007	1	1	1
biological_process	GO:0014850	response to muscle activity	0.952007	1	1	1
biological_process	GO:0014859	negative regulation of skeletal muscle cell proliferation	0.952007	1	1	1
biological_process	GO:0014866	skeletal myofibril assembly	0.952007	1	1	1
biological_process	GO:0014874	response to stimulus involved in regulation of muscle adaptation	0.952007	1	1	1
biological_process	GO:0014876	response to injury involved in regulation of muscle adaptation	0.952007	1	1	1
biological_process	GO:0014889	muscle atrophy	0.952007	1	1	1
biological_process	GO:0015671	oxygen transport	0.952007	1	1	1
biological_process	GO:0015697	quaternary ammonium group transport	0.952007	1	1	1
biological_process	GO:0015722	canalicular bile acid transport	0.952007	1	1	1
biological_process	GO:0015750	pentose transmembrane transport	0.952007	1	1	1
biological_process	GO:0015756	fucose transmembrane transport	0.952007	1	1	1
biological_process	GO:0015783	GDP-fucose transmembrane transport	0.952007	1	1	1
biological_process	GO:0015793	glycerol transport	0.952007	1	1	1
biological_process	GO:0015798	myo-inositol transport	0.952007	1	1	1
biological_process	GO:0015801	aromatic amino acid transport	0.952007	1	1	1
biological_process	GO:0015812	gamma-aminobutyric acid transport	0.952007	1	1	1
biological_process	GO:0015822	ornithine transport	0.952007	1	1	1
biological_process	GO:0015823	phenylalanine transport	0.952007	1	1	1
biological_process	GO:0015827	tryptophan transport	0.952007	1	1	1
biological_process	GO:0015829	valine transport	0.952007	1	1	1
biological_process	GO:0015838	amino-acid betaine transport	0.952007	1	1	1
biological_process	GO:0015843	methylammonium transport	0.952007	1	1	1
biological_process	GO:0015871	choline transport	0.952007	1	1	1
biological_process	GO:0015874	norepinephrine transport	0.952007	1	1	1
biological_process	GO:0015882	L-ascorbic acid transmembrane transport	0.952007	1	1	1
biological_process	GO:0015884	folic acid transport	0.952007	1	1	1
biological_process	GO:0015886	heme transport	0.952007	1	1	1
biological_process	GO:0015893	drug transport	0.952007	1	1	1
biological_process	GO:0015914	phospholipid transport	0.952007	1	1	1
biological_process	GO:0015939	pantothenate metabolic process	0.952007	1	1	1
biological_process	GO:0015962	diadenosine triphosphate metabolic process	0.952007	1	1	1
biological_process	GO:0015964	diadenosine triphosphate catabolic process	0.952007	1	1	1
biological_process	GO:0016024	CDP-diacylglycerol biosynthetic process	0.952007	1	1	1
biological_process	GO:0016036	cellular response to phosphate starvation	0.952007	1	1	1
biological_process	GO:0016037	light absorption	0.952007	1	1	1
biological_process	GO:0016038	absorption of visible light	0.952007	1	1	1
biological_process	GO:0016048	detection of temperature stimulus	0.952007	1	1	1
biological_process	GO:0016056	rhodopsin mediated signaling pathway	0.952007	1	1	1
biological_process	GO:0016080	synaptic vesicle targeting	0.952007	1	1	1
biological_process	GO:0016102	diterpenoid biosynthetic process	0.952007	1	1	1
biological_process	GO:0016108	tetraterpenoid metabolic process	0.952007	1	1	1
biological_process	GO:0016109	tetraterpenoid biosynthetic process	0.952007	1	1	1
biological_process	GO:0016116	carotenoid metabolic process	0.952007	1	1	1
biological_process	GO:0016117	carotenoid biosynthetic process	0.952007	1	1	1
biological_process	GO:0016122	xanthophyll metabolic process	0.952007	1	1	1
biological_process	GO:0016123	xanthophyll biosynthetic process	0.952007	1	1	1
biological_process	GO:0016131	brassinosteroid metabolic process	0.952007	1	1	1
biological_process	GO:0016132	brassinosteroid biosynthetic process	0.952007	1	1	1
biological_process	GO:0016137	glycoside metabolic process	0.952007	1	1	1
biological_process	GO:0016139	glycoside catabolic process	0.952007	1	1	1
biological_process	GO:0016185	synaptic vesicle budding from presynaptic endocytic zone membrane	0.952007	1	1	1
biological_process	GO:0016188	synaptic vesicle maturation	0.952007	1	1	1
biological_process	GO:0016198	axon choice point recognition	0.952007	1	1	1
biological_process	GO:0016199	axon midline choice point recognition	0.952007	1	1	1
biological_process	GO:0016203	muscle attachment	0.952007	1	1	1
biological_process	GO:0016233	telomere capping	0.952007	1	1	1
biological_process	GO:0016240	autophagosome membrane docking	0.952007	1	1	1
biological_process	GO:0016242	negative regulation of macroautophagy	0.952007	1	1	1
biological_process	GO:0016243	regulation of autophagosome size	0.952007	1	1	1
biological_process	GO:0016322	neuron remodeling	0.952007	1	1	1
biological_process	GO:0016446	somatic hypermutation of immunoglobulin genes	0.952007	1	1	1
biological_process	GO:0016486	peptide hormone processing	0.952007	1	1	1
biological_process	GO:0016540	protein autoprocessing	0.952007	1	1	1
biological_process	GO:0016553	base conversion or substitution editing	0.952007	1	1	1
biological_process	GO:0016554	cytidine to uridine editing	0.952007	1	1	1
biological_process	GO:0016569	covalent chromatin modification	0.952007	1	1	1
biological_process	GO:0016579	protein deubiquitination	0.952007	1	1	1
biological_process	GO:0016601	Rac protein signal transduction	0.952007	1	1	1
biological_process	GO:0016925	protein sumoylation	0.952007	1	1	1
biological_process	GO:0016926	protein desumoylation	0.952007	1	1	1
biological_process	GO:0017014	protein nitrosylation	0.952007	1	1	1
biological_process	GO:0017121	plasma membrane phospholipid scrambling	0.952007	1	1	1
biological_process	GO:0017158	regulation of calcium ion-dependent exocytosis	0.952007	1	1	1
biological_process	GO:0018119	peptidyl-cysteine S-nitrosylation	0.952007	1	1	1
biological_process	GO:0018146	keratan sulfate biosynthetic process	0.952007	1	1	1
biological_process	GO:0018230	peptidyl-L-cysteine S-palmitoylation	0.952007	1	1	1
biological_process	GO:0018231	peptidyl-S-diacylglycerol-L-cysteine biosynthetic process from peptidyl-cysteine	0.952007	1	1	1
biological_process	GO:0018243	protein O-linked glycosylation via threonine	0.952007	1	1	1
biological_process	GO:0018904	ether metabolic process	0.952007	1	1	1
biological_process	GO:0018992	germ-line sex determination	0.952007	1	1	1
biological_process	GO:0019098	reproductive behavior	0.952007	1	1	1
biological_process	GO:0019100	male germ-line sex determination	0.952007	1	1	1
biological_process	GO:0019184	nonribosomal peptide biosynthetic process	0.952007	1	1	1
biological_process	GO:0019242	methylglyoxal biosynthetic process	0.952007	1	1	1
biological_process	GO:0019243	methylglyoxal catabolic process to D-lactate via S-lactoyl-glutathione	0.952007	1	1	1
biological_process	GO:0019244	lactate biosynthetic process from pyruvate	0.952007	1	1	1
biological_process	GO:0019249	lactate biosynthetic process	0.952007	1	1	1
biological_process	GO:0019290	siderophore biosynthetic process	0.952007	1	1	1
biological_process	GO:0019320	hexose catabolic process	0.952007	1	1	1
biological_process	GO:0019321	pentose metabolic process	0.952007	1	1	1
biological_process	GO:0019323	pentose catabolic process	0.952007	1	1	1
biological_process	GO:0019359	nicotinamide nucleotide biosynthetic process	0.952007	1	1	1
biological_process	GO:0019362	pyridine nucleotide metabolic process	0.952007	1	1	1
biological_process	GO:0019363	pyridine nucleotide biosynthetic process	0.952007	1	1	1
biological_process	GO:0019370	leukotriene biosynthetic process	0.952007	1	1	1
biological_process	GO:0019372	lipoxygenase pathway	0.952007	1	1	1
biological_process	GO:0019374	galactolipid metabolic process	0.952007	1	1	1
biological_process	GO:0019376	galactolipid catabolic process	0.952007	1	1	1
biological_process	GO:0019377	glycolipid catabolic process	0.952007	1	1	1
biological_process	GO:0019405	alditol catabolic process	0.952007	1	1	1
biological_process	GO:0019430	removal of superoxide radicals	0.952007	1	1	1
biological_process	GO:0019433	triglyceride catabolic process	0.952007	1	1	1
biological_process	GO:0019464	glycine decarboxylation via glycine cleavage system	0.952007	1	1	1
biological_process	GO:0019530	taurine metabolic process	0.952007	1	1	1
biological_process	GO:0019541	propionate metabolic process	0.952007	1	1	1
biological_process	GO:0019543	propionate catabolic process	0.952007	1	1	1
biological_process	GO:0019547	arginine catabolic process to ornithine	0.952007	1	1	1
biological_process	GO:0019550	glutamate catabolic process to aspartate	0.952007	1	1	1
biological_process	GO:0019563	glycerol catabolic process	0.952007	1	1	1
biological_process	GO:0019626	short-chain fatty acid catabolic process	0.952007	1	1	1
biological_process	GO:0019627	urea metabolic process	0.952007	1	1	1
biological_process	GO:0019628	urate catabolic process	0.952007	1	1	1
biological_process	GO:0019692	deoxyribose phosphate metabolic process	0.952007	1	1	1
biological_process	GO:0019694	alkanesulfonate metabolic process	0.952007	1	1	1
biological_process	GO:0019695	choline metabolic process	0.952007	1	1	1
biological_process	GO:0019740	nitrogen utilization	0.952007	1	1	1
biological_process	GO:0019805	quinolinate biosynthetic process	0.952007	1	1	1
biological_process	GO:0019896	axonal transport of mitochondrion	0.952007	1	1	1
biological_process	GO:0021502	neural fold elevation formation	0.952007	1	1	1
biological_process	GO:0021549	cerebellum development	0.952007	1	1	1
biological_process	GO:0021557	oculomotor nerve development	0.952007	1	1	1
biological_process	GO:0021561	facial nerve development	0.952007	1	1	1
biological_process	GO:0021575	hindbrain morphogenesis	0.952007	1	1	1
biological_process	GO:0021587	cerebellum morphogenesis	0.952007	1	1	1
biological_process	GO:0021591	ventricular system development	0.952007	1	1	1
biological_process	GO:0021602	cranial nerve morphogenesis	0.952007	1	1	1
biological_process	GO:0021610	facial nerve morphogenesis	0.952007	1	1	1
biological_process	GO:0021670	lateral ventricle development	0.952007	1	1	1
biological_process	GO:0021769	orbitofrontal cortex development	0.952007	1	1	1
biological_process	GO:0021854	hypothalamus development	0.952007	1	1	1
biological_process	GO:0021859	pyramidal neuron differentiation	0.952007	1	1	1
biological_process	GO:0021860	pyramidal neuron development	0.952007	1	1	1
biological_process	GO:0021861	forebrain radial glial cell differentiation	0.952007	1	1	1
biological_process	GO:0021870	Cajal-Retzius cell differentiation	0.952007	1	1	1
biological_process	GO:0021871	forebrain regionalization	0.952007	1	1	1
biological_process	GO:0021879	forebrain neuron differentiation	0.952007	1	1	1
biological_process	GO:0021884	forebrain neuron development	0.952007	1	1	1
biological_process	GO:0021895	cerebral cortex neuron differentiation	0.952007	1	1	1
biological_process	GO:0021903	rostrocaudal neural tube patterning	0.952007	1	1	1
biological_process	GO:0021955	central nervous system neuron axonogenesis	0.952007	1	1	1
biological_process	GO:0021978	telencephalon regionalization	0.952007	1	1	1
biological_process	GO:0021984	adenohypophysis development	0.952007	1	1	1
biological_process	GO:0021998	neural plate mediolateral regionalization	0.952007	1	1	1
biological_process	GO:0022011	myelination in peripheral nervous system	0.952007	1	1	1
biological_process	GO:0022037	metencephalon development	0.952007	1	1	1
biological_process	GO:0022602	ovulation cycle process	0.952007	1	1	1
biological_process	GO:0022614	membrane to membrane docking	0.952007	1	1	1
biological_process	GO:0022617	extracellular matrix disassembly	0.952007	1	1	1
biological_process	GO:0023035	CD40 signaling pathway	0.952007	1	1	1
biological_process	GO:0030002	cellular anion homeostasis	0.952007	1	1	1
biological_process	GO:0030049	muscle filament sliding	0.952007	1	1	1
biological_process	GO:0030149	sphingolipid catabolic process	0.952007	1	1	1
biological_process	GO:0030167	proteoglycan catabolic process	0.952007	1	1	1
biological_process	GO:0030185	nitric oxide transport	0.952007	1	1	1
biological_process	GO:0030186	melatonin metabolic process	0.952007	1	1	1
biological_process	GO:0030187	melatonin biosynthetic process	0.952007	1	1	1
biological_process	GO:0030194	positive regulation of blood coagulation	0.952007	1	1	1
biological_process	GO:0030200	heparan sulfate proteoglycan catabolic process	0.952007	1	1	1
biological_process	GO:0030219	megakaryocyte differentiation	0.952007	1	1	1
biological_process	GO:0030220	platelet formation	0.952007	1	1	1
biological_process	GO:0030238	male sex determination	0.952007	1	1	1
biological_process	GO:0030240	skeletal muscle thin filament assembly	0.952007	1	1	1
biological_process	GO:0030241	skeletal muscle myosin thick filament assembly	0.952007	1	1	1
biological_process	GO:0030262	apoptotic nuclear changes	0.952007	1	1	1
biological_process	GO:0030299	intestinal cholesterol absorption	0.952007	1	1	1
biological_process	GO:0030389	fructosamine metabolic process	0.952007	1	1	1
biological_process	GO:0030392	fructosamine catabolic process	0.952007	1	1	1
biological_process	GO:0030497	fatty acid elongation	0.952007	1	1	1
biological_process	GO:0030511	positive regulation of transforming growth factor beta receptor signaling pathway	0.952007	1	1	1
biological_process	GO:0030520	intracellular estrogen receptor signaling pathway	0.952007	1	1	1
biological_process	GO:0030539	male genitalia development	0.952007	1	1	1
biological_process	GO:0030540	female genitalia development	0.952007	1	1	1
biological_process	GO:0030643	cellular phosphate ion homeostasis	0.952007	1	1	1
biological_process	GO:0030730	sequestering of triglyceride	0.952007	1	1	1
biological_process	GO:0030838	positive regulation of actin filament polymerization	0.952007	1	1	1
biological_process	GO:0030852	regulation of granulocyte differentiation	0.952007	1	1	1
biological_process	GO:0030853	negative regulation of granulocyte differentiation	0.952007	1	1	1
biological_process	GO:0030859	polarized epithelial cell differentiation	0.952007	1	1	1
biological_process	GO:0030885	regulation of myeloid dendritic cell activation	0.952007	1	1	1
biological_process	GO:0030886	negative regulation of myeloid dendritic cell activation	0.952007	1	1	1
biological_process	GO:0030901	midbrain development	0.952007	1	1	1
biological_process	GO:0030903	notochord development	0.952007	1	1	1
biological_process	GO:0030910	olfactory placode formation	0.952007	1	1	1
biological_process	GO:0030947	regulation of vascular endothelial growth factor receptor signaling pathway	0.952007	1	1	1
biological_process	GO:0030949	positive regulation of vascular endothelial growth factor receptor signaling pathway	0.952007	1	1	1
biological_process	GO:0030951	establishment or maintenance of microtubule cytoskeleton polarity	0.952007	1	1	1
biological_process	GO:0030997	regulation of centriole-centriole cohesion	0.952007	1	1	1
biological_process	GO:0031033	myosin filament organization	0.952007	1	1	1
biological_process	GO:0031034	myosin filament assembly	0.952007	1	1	1
biological_process	GO:0031076	embryonic camera-type eye development	0.952007	1	1	1
biological_process	GO:0031102	neuron projection regeneration	0.952007	1	1	1
biological_process	GO:0031111	negative regulation of microtubule polymerization or depolymerization	0.952007	1	1	1
biological_process	GO:0031114	regulation of microtubule depolymerization	0.952007	1	1	1
biological_process	GO:0031123	RNA 3'-end processing	0.952007	1	1	1
biological_process	GO:0031124	mRNA 3'-end processing	0.952007	1	1	1
biological_process	GO:0031146	SCF-dependent proteasomal ubiquitin-dependent protein catabolic process	0.952007	1	1	1
biological_process	GO:0031223	auditory behavior	0.952007	1	1	1
biological_process	GO:0031268	pseudopodium organization	0.952007	1	1	1
biological_process	GO:0031269	pseudopodium assembly	0.952007	1	1	1
biological_process	GO:0031272	regulation of pseudopodium assembly	0.952007	1	1	1
biological_process	GO:0031274	positive regulation of pseudopodium assembly	0.952007	1	1	1
biological_process	GO:0031340	positive regulation of vesicle fusion	0.952007	1	1	1
biological_process	GO:0031365	N-terminal protein amino acid modification	0.952007	1	1	1
biological_process	GO:0031445	regulation of heterochromatin assembly	0.952007	1	1	1
biological_process	GO:0031453	positive regulation of heterochromatin assembly	0.952007	1	1	1
biological_process	GO:0031460	glycine betaine transport	0.952007	1	1	1
biological_process	GO:0031529	ruffle organization	0.952007	1	1	1
biological_process	GO:0031536	positive regulation of exit from mitosis	0.952007	1	1	1
biological_process	GO:0031590	wybutosine metabolic process	0.952007	1	1	1
biological_process	GO:0031591	wybutosine biosynthetic process	0.952007	1	1	1
biological_process	GO:0031629	synaptic vesicle fusion to presynaptic active zone membrane	0.952007	1	1	1
biological_process	GO:0031630	regulation of synaptic vesicle fusion to presynaptic active zone membrane	0.952007	1	1	1
biological_process	GO:0031635	adenylate cyclase-inhibiting opioid receptor signaling pathway	0.952007	1	1	1
biological_process	GO:0031646	positive regulation of nervous system process	0.952007	1	1	1
biological_process	GO:0031848	protection from non-homologous end joining at telomere	0.952007	1	1	1
biological_process	GO:0031943	regulation of glucocorticoid metabolic process	0.952007	1	1	1
biological_process	GO:0031944	negative regulation of glucocorticoid metabolic process	0.952007	1	1	1
biological_process	GO:0031946	regulation of glucocorticoid biosynthetic process	0.952007	1	1	1
biological_process	GO:0031947	negative regulation of glucocorticoid biosynthetic process	0.952007	1	1	1
biological_process	GO:0031998	regulation of fatty acid beta-oxidation	0.952007	1	1	1
biological_process	GO:0032026	response to magnesium ion	0.952007	1	1	1
biological_process	GO:0032048	cardiolipin metabolic process	0.952007	1	1	1
biological_process	GO:0032049	cardiolipin biosynthetic process	0.952007	1	1	1
biological_process	GO:0032069	regulation of nuclease activity	0.952007	1	1	1
biological_process	GO:0032088	negative regulation of NF-kappaB transcription factor activity	0.952007	1	1	1
biological_process	GO:0032100	positive regulation of appetite	0.952007	1	1	1
biological_process	GO:0032147	activation of protein kinase activity	0.952007	1	1	1
biological_process	GO:0032205	negative regulation of telomere maintenance	0.952007	1	1	1
biological_process	GO:0032230	positive regulation of synaptic transmission, GABAergic	0.952007	1	1	1
biological_process	GO:0032274	gonadotropin secretion	0.952007	1	1	1
biological_process	GO:0032276	regulation of gonadotropin secretion	0.952007	1	1	1
biological_process	GO:0032277	negative regulation of gonadotropin secretion	0.952007	1	1	1
biological_process	GO:0032292	peripheral nervous system axon ensheathment	0.952007	1	1	1
biological_process	GO:0032303	regulation of icosanoid secretion	0.952007	1	1	1
biological_process	GO:0032305	positive regulation of icosanoid secretion	0.952007	1	1	1
biological_process	GO:0032306	regulation of prostaglandin secretion	0.952007	1	1	1
biological_process	GO:0032308	positive regulation of prostaglandin secretion	0.952007	1	1	1
biological_process	GO:0032342	aldosterone biosynthetic process	0.952007	1	1	1
biological_process	GO:0032345	negative regulation of aldosterone metabolic process	0.952007	1	1	1
biological_process	GO:0032347	regulation of aldosterone biosynthetic process	0.952007	1	1	1
biological_process	GO:0032348	negative regulation of aldosterone biosynthetic process	0.952007	1	1	1
biological_process	GO:0032351	negative regulation of hormone metabolic process	0.952007	1	1	1
biological_process	GO:0032352	positive regulation of hormone metabolic process	0.952007	1	1	1
biological_process	GO:0032353	negative regulation of hormone biosynthetic process	0.952007	1	1	1
biological_process	GO:0032364	oxygen homeostasis	0.952007	1	1	1
biological_process	GO:0032369	negative regulation of lipid transport	0.952007	1	1	1
biological_process	GO:0032372	negative regulation of sterol transport	0.952007	1	1	1
biological_process	GO:0032375	negative regulation of cholesterol transport	0.952007	1	1	1
biological_process	GO:0032377	regulation of intracellular lipid transport	0.952007	1	1	1
biological_process	GO:0032379	positive regulation of intracellular lipid transport	0.952007	1	1	1
biological_process	GO:0032380	regulation of intracellular sterol transport	0.952007	1	1	1
biological_process	GO:0032382	positive regulation of intracellular sterol transport	0.952007	1	1	1
biological_process	GO:0032383	regulation of intracellular cholesterol transport	0.952007	1	1	1
biological_process	GO:0032385	positive regulation of intracellular cholesterol transport	0.952007	1	1	1
biological_process	GO:0032414	positive regulation of ion transmembrane transporter activity	0.952007	1	1	1
biological_process	GO:0032435	negative regulation of proteasomal ubiquitin-dependent protein catabolic process	0.952007	1	1	1
biological_process	GO:0032438	melanosome organization	0.952007	1	1	1
biological_process	GO:0032471	negative regulation of endoplasmic reticulum calcium ion concentration	0.952007	1	1	1
biological_process	GO:0032480	negative regulation of type I interferon production	0.952007	1	1	1
biological_process	GO:0032481	positive regulation of type I interferon production	0.952007	1	1	1
[truncated: 6,908 more rows]
