# Supplementary material for: Imputation of ancient canid genomes reveals inbreeding history over the past 10,000 years
Source: Proc Natl Acad Sci U S A. 2025 Nov 24;122(48):e2416980122. doi: 10.1073/pnas.2416980122 (PMC12684900; doi:10.1073/pnas.2416980122)
Supplement: Supplementary file 9 — Dataset S08 (XLSX) [file pnas.2416980122.sd08.xlsx]

## Sheet: DatasetS8-Candidate_genes
candidate_genes_dogs	candidate_genes_dogs_noDLA	candidate_genes_wolves	candidate_genes_wolves_noDLA
ADCY6	ADCY6	ADGRE2	ADGRE2
ATP6V1G2	B3GAT2	AGER	ARHGEF39
B3GAT2	CAFA-T2R12	ARHGEF39	ARSA
CAFA-T2R12	CAFA-T2R43	ARSA	ASB3
CAFA-T2R43	CAFA-T2R67	ASB3	B3GAT2
CAFA-T2R67	CCL17	ATP6V1G2	CA9
CCL17	CE10	B3GAT2	CALCR
CE10	COX5A	CA9	CANX
CLIC1	COX8A	CALCR	CASP2
COX5A	CSN2	CANX	CASQ2
COX8A	CX3CL1	CASP2	CD274
CSN2	CXCL10	CASQ2	CE10
CX3CL1	CYP1A2	CD274	CGN
CXCL10	FAM32A	CE10	CLCN1
CYP1A2	GNG10	CGN	COX8A
CYP21A2	GOT2	CLCN1	CSN2
DDX39B	GYPC	CLIC1	DAPK1
DLA-79	KCNE2	COX8A	EBAG9
DLA-DOB	LALBA	CSN2	EPB41
DLA-DQA1	LGALS12	CYP21A2	FCGR1A
DLA-DQB1	LYZF2	DAPK1	GNGT1
DLA-DRA	NRAS	DDX39B	GOT2
DLA-DRB1	OR1A1	DLA-79	GYPC
FAM32A	OR11G2B	DLA-DOB	HSD3B2
GNG10	OR11G5	DLA-DQA1	HSD17B14
GOT2	OR11G9	DLA-DQB1	IFGGB2
GPX5	OR52N2G	DLA-DRA	IFGGC1
GYPC	OR52P1	DLA-DRB1	IL33
HSP70	OR56B2	EBAG9	KITLG
KCNE2	PI3	EPB41	LGALS12
LALBA	PTGS1	FCGR1A	LOC480784
LGALS12	RAB8A	GNGT1	LOC606863
LTA	RAN	GOT2	LOC609402
LTB	RNASE4	GYPC	MRGPRG
LY6G5C	SLC5A3	HSD3B2	MT2A
LYZF2	SLPI	HSD17B14	MT4
NFKBIL1	SMAP1	HSP70	NCR1
NRAS	SULT1B1	IFGGB2	NGF
OR1A1	TAS2R7	IFGGC1	NPY1R
OR11G2B	TAS2R10	IL33	NPY5R
OR11G5	TAS2R42	KITLG	OR6B9
OR11G9	TFAP2B	LGALS12	OR7A74
OR52N2G	TMEM132C	LOC480784	OR11G2B
OR52P1	TRIM6	LOC606863	OR11G5
OR56B2	TRPV1	LOC609402	OR11G9
PI3	UGT2B31	LTA	OR52N2G
PSMB8	WFDC2	LTB	OR52P1
PSMB9		LY6G5C	OR56B2
PTGS1		MRGPRG	PI3
RAB8A		MT2A	PLEK
RAN		MT4	RLN2
RNASE4		NCR1	RNASE4
SLC5A3		NFKBIL1	RPL18
SLPI		NGF	SLPI
SMAP1		NPY1R	SMAP1
SULT1B1		NPY5R	SULT1B1
TAP1		OR6B9	TACR1
TAP2		OR7A74	TAS2R39
TAS2R7		OR11G2B	TAS2R40
TAS2R10		OR11G5	TAS2R41
TAS2R42		OR11G9	TMEM190
TFAP2B		OR52N2G	TNNI3
TMEM132C		OR52P1	TRIM6
TNF		OR56B2	TSHB
TRIM6		PI3	TYRP1
TRPV1		PLEK	UBE2S
UGT2B31		PSMB8	UGT2B31
WFDC2		PSMB9	WFDC2
		RLN2
		RNASE4
		RPL18
		SLPI
		SMAP1
		SULT1B1
		TACR1
		TAP1
		TAP2
		TAS2R39
		TAS2R40
		TAS2R41
		TMEM190
		TNF
		TNNI3
		TRIM6
		TSHB
		TYRP1
		UBE2S
		UGT2B31
		WFDC2
