# Supplementary material for: Imputation of ancient canid genomes reveals inbreeding history over the past 10,000 years
Source: Proc Natl Acad Sci U S A. 2025 Nov 24;122(48):e2416980122. doi: 10.1073/pnas.2416980122 (PMC12684900; doi:10.1073/pnas.2416980122)
Supplement: Supplementary file 10 — Dataset S09 (XLSX) [file pnas.2416980122.sd09.xlsx]

## Sheet: DatasetS9-Software
Software (conda)	Version	Link	R packages (conda)	Version	Link
samtools	1.15.1	https://github.com/samtools/samtools	r-base	4.2.3	https://www.r-project.org/
bcftools	1.15.1	https://github.com/samtools/bcftools	r-broom	1.0.5	https://github.com/tidymodels/broom
vcftools	0.1.16	https://vcftools.github.io/	r-cowplot	1.1.1	https://github.com/wilkelab/cowplot
angsd	0.94	https://github.com/ANGSD/angsd	r-data.table	1.14.8	https://github.com/Rdatatable/data.table
bedtools	2.31.0	https://github.com/arq5x/bedtools2	r-devtools	2.4.5	https://github.com/r-lib/devtools
eigensoft	8.0.0	https://github.com/DReichLab/EIG	r-dplyr	1.1.2	https://github.com/tidyverse/dplyr
plink	1.90b6.21	https://github.com/insilico/plink	r-ggplot2	3.4.3	https://github.com/tidyverse/ggplot2
snakemake	5.26.1	https://github.com/snakemake/snakemake	r-ggplotify	0.1.2	https://github.com/GuangchuangYu/ggplotify
pyfaidx	0.7.2.1	https://github.com/mdshw5/pyfaidx	r-ggpmisc	0.6.1	https://github.com/aphalo/ggpmisc
			r-ggpubr	0.6.0	https://github.com/kassambara/ggpubr
			r-ggrepel	0.9.3	https://github.com/slowkow/ggrepel
Software other	Version	Link	r-ggridges	0.5.4	https://github.com/wilkelab/ggridges
GLIMPSE	1.1.1	https://github.com/odelaneau/GLIMPSE	r-gridextra	2.3	https://github.com/baptiste/gridExtra
BWA mem	0.7.17	https://github.com/lh3/bwa	r-gridgraphics	0.5_1	https://github.com/cran/gridGraphics
BWA aln	0.7.17	https://github.com/lh3/bwa	r-htmltools	0.5.6	https://github.com/rstudio/htmltools
AdapterRemoval	2	https://github.com/MikkelSchubert/adapterremoval	r-lme4	1.1_34	https://github.com/lme4/lme4
GATK	4.1.8.0	https://github.com/broadinstitute/gatk	r-patchwork	1.1.3	https://github.com/thomasp85/patchwork
shapeit	4.2	https://github.com/odelaneau/shapeit4	r-readr	2.1.4	https://github.com/tidyverse/readr
FilterUniqueSAMCons		https://github.com/shendurelab/cfDNA/blob/master/FilterUniqueBAM.py	r-readxl	1.4.3	https://github.com/tidyverse/readxl
samtools	1.12	https://github.com/samtools/samtools	r-reshape2	1.4.4	https://github.com/cran/reshape2
ROHan	1	https://github.com/grenaud/ROHan	r-scales	1.2.1	https://github.com/r-lib/scales
windowscanr	0.1	https://github.com/tavareshugo/WindowScanR	r-stringr	1.5.0	https://github.com/tidyverse/stringr
			r-tidyr	1.3.0	https://github.com/tidyverse/tidyr
			r-tidyverse	2.0.0	https://github.com/tidyverse
			r-viridis	0.6.4	https://github.com/sjmgarnier/viridis
			r-viridislite	0.4.2	https://github.com/sjmgarnier/viridisLite
			r-metbrewer	0.2.0	https://github.com/BlakeRMills/MetBrewer
			r-mltools	0.3.5	https://github.com/ben519/mltools
			r-qdapregex	0.7.5	https://github.com/trinker/qdapRegex
			bioconductor-gofuncr	1.18.0	https://github.com/sgrote/GOfuncR
			r-xml	3.99-0.14	https://github.com/omegahat/XML
			r-restfulr	0.0.15	https://github.com/cran/restfulr
			bioconductor-biomart	2.54.1	https://github.com/grimbough/biomaRt
			rtracklayer	1.58.0	https://github.com/lawremi/rtracklayer
			rmaps	3.4.0	https://github.com/ramnathv/rMaps
